# Supplementary material for: O-demethyl galantamine alters protein expression in cerebellum of 5xFAD mice
Source: Turk J Biol. 2024 May 28;48(3):163–73. doi: 10.55730/1300-0152.2692 (PMC11265889; doi:10.55730/1300-0152.2692)
Supplement: Supplementary Table — The list of identified cortical proteins and DEPs in LODG and HODG via LC-MS/MS can be accessed via https://aperta.ulakbim.gov.tr/record/264976 [file Supplementary_Table_1.xlsx]

## Sheet: Numbers
	cortex		hippocampus		cerebellum
	identified	DEPs	identified	DEPs	identified	DEPs
GAL	2557	81	2276	0	975	0
LODG	1597	0	1653	0	1334	43
HODG		1		0		54

## Sheet: ALZ-cortex-all
												Normalized abundance
Accession	Peptide count	Unique peptides	Confidence score	Anova (p)	q Value	Max fold change	Power	Highest mean condition	Lowest mean condition	Mass	Description	ALZ-1	ALZ-2	ALZ-3	GAL-1	GAL-2	GAL-3
O35900	1	1	6.0429	0.234005	0.174502	1.12627	0.192396	ALZ	GAL	10948.6	LSM2_MOUSE U6 snRNA-associated Sm-like protein LSm2 OS=Mus musculus GN=Lsm2 PE=1 SV=1	171.746	148.563	179.527	131.33	148.927	163.543
P62267	3	1	17.4226	0.235699	0.175454	1.05993	0.191157	GAL	ALZ	15978.6	RS23_MOUSE 40S ribosomal protein S23 OS=Mus musculus GN=Rps23 PE=1 SV=3	1101.44	1160.28	1051.78	1179	1227.62	1105.47
Q922R0	3	1	15.6009	0.600731	0.330267	1.04641	0.073032	GAL	ALZ	40694.7	PRKX_MOUSE cAMP-dependent protein kinase catalytic subunit PRKX OS=Mus musculus GN=Prkx PE=1 SV=1	451.475	476.806	358.41	471.363	428.516	446.53
Q9WUI1	4	1	21.4863	0.113106	0.104018	1.22181	0.342191	ALZ	GAL	41625.4	MK11_MOUSE Mitogen-activated protein kinase 11 OS=Mus musculus GN=Mapk11 PE=1 SV=2	945.969	1023.05	1052.1	914.112	671.64	886.899
Q9Z1L5	4	1	14.5764	0.040078	0.051896	1.13106	0.618319	ALZ	GAL	124033	CA2D3_MOUSE Voltage-dependent calcium channel subunit alpha-2/delta-3 OS=Mus musculus GN=Cacna2d3 PE=1 SV=1	374.935	358.017	371.155	337.102	338.595	300.469
Q60651	1	1	5.1903	0.389566	0.245976	1.13488	0.117111	GAL	ALZ	31613.2	KLRA4_MOUSE Killer cell lectin-like receptor 4 OS=Mus musculus GN=Klra4 PE=2 SV=2	330.898	252.896	433.598	392.771	384.559	377.288
Q9JHC0	3	1	15.5911	0.059606	0.066995	1.62349	0.508238	ALZ	GAL	22068	GPX2_MOUSE Glutathione peroxidase 2 OS=Mus musculus GN=Gpx2 PE=2 SV=3	97.2787	79.4599	79.534	51.7848	36.6002	69.4673
Q8C0R0	3	1	15.8765	0.217781	0.164754	1.36084	0.205014	GAL	ALZ	111147	UBP37_MOUSE Ubiquitin carboxyl-terminal hydrolase 37 OS=Mus musculus GN=Usp37 PE=1 SV=1	200.572	370.559	191.073	399.324	356.26	281.655
Q61414	3	1	14.16	0.342633	0.226605	1.14961	0.133722	GAL	ALZ	49308.8	K1C15_MOUSE Keratin_ type I cytoskeletal 15 OS=Mus musculus GN=Krt15 PE=1 SV=2	90.6244	77.366	62.629	85.824	77.3247	101.973
P60761	3	1	21.6722	0.002808	0.010923	3.58905	0.996809	ALZ	GAL	7724.44	NEUG_MOUSE Neurogranin OS=Mus musculus GN=Nrgn PE=1 SV=1	4432.97	5655.11	6463.87	1244.16	2072.48	1295.15
Q9CWV4	3	1	16.2084	0.002726	0.010922	1.29257	0.997127	ALZ	GAL	41178.6	MAGBG_MOUSE Melanoma-associated antigen B16 OS=Mus musculus GN=Mageb16 PE=2 SV=1	42403.7	39608.9	42559.3	30930.7	34143.3	31301.4
P48787	1	1	4.1374	0.572902	0.31985	1.06837	0.076921	GAL	ALZ	24372.9	TNNI3_MOUSE Troponin I_ cardiac muscle OS=Mus musculus GN=Tnni3 PE=1 SV=2	54.5359	50.5406	68.8141	58.1476	57.1368	70.4951
Q8BGW4	4	1	20.4448	0.780951	0.391525	1.02654	0.056296	GAL	ALZ	52193.1	DC122_MOUSE DDB1- and CUL4-associated factor 12-like protein 2 OS=Mus musculus GN=Dcaf12l2 PE=2 SV=1	133.622	96.9969	123.987	114.122	134.097	115.798
Q8C9J3	4	1	14.2854	0.124252	0.111115	1.25091	0.320176	GAL	ALZ	199601	SPEF2_MOUSE Sperm flagellar protein 2 OS=Mus musculus GN=Spef2 PE=2 SV=2	210.713	180.681	148.483	252.69	216.982	205.665
Q3V2J0	3	1	13.0228	0.769605	0.387558	1.03204	0.056994	GAL	ALZ	33388.4	FA92B_MOUSE Protein FAM92B OS=Mus musculus GN=Fam92b PE=2 SV=2	53.5392	66.5567	86.5042	68.5259	79.4449	65.2479
Q9CXK9	3	1	10.1929	0.000146	0.002779	3.43815	1	ALZ	GAL	137781	RBM33_MOUSE RNA-binding protein 33 OS=Mus musculus GN=Rbm33 PE=1 SV=2	1377.55	1201.58	1562.54	430.98	402.38	371.26
Q02384	3	1	17.2433	0.737899	0.377006	1.03121	0.05917	ALZ	GAL	154495	SOS2_MOUSE Son of sevenless homolog 2 OS=Mus musculus GN=Sos2 PE=1 SV=2	11550.8	12743.5	14626.2	12807.2	11826.2	13108.9
Q8BRV5	3	1	15.8983	0.001258	0.007578	2.51835	0.999908	ALZ	GAL	34896.2	K1671_MOUSE Uncharacterized protein KIAA1671 OS=Mus musculus GN=Kiaa1671 PE=2 SV=1	222.752	217.523	297.738	107.493	94.7985	90.7635
Q80UZ2	3	1	15.7246	0.124438	0.111115	1.40763	0.319832	GAL	ALZ	79901.3	SDA1_MOUSE Protein SDA1 homolog OS=Mus musculus GN=Sdad1 PE=1 SV=1	41.1754	28.7353	25.327	43.1985	37.0517	53.809
Q9D164	1	1	5.902	0.482428	0.287244	1.06758	0.092995	ALZ	GAL	10545.1	FXYD6_MOUSE FXYD domain-containing ion transport regulator 6 OS=Mus musculus GN=Fxyd6 PE=1 SV=2	405.085	421.989	377.995	316.51	425.317	386.954
P70265	3	1	15.147	0.759003	0.38376	1.00872	0.057684	ALZ	GAL	60495.8	F262_MOUSE 6-phosphofructo-2-kinase/fructose-2_6-bisphosphatase 2 OS=Mus musculus GN=Pfkfb2 PE=1 SV=2	13208.1	13177.1	14063.9	13193.4	13749.9	13156
Q5SUR0	3	1	14.6619	0.063034	0.06985	1.56741	0.492912	ALZ	GAL	146340	PUR4_MOUSE Phosphoribosylformylglycinamidine synthase OS=Mus musculus GN=Pfas PE=1 SV=1	2693.64	2281.19	2237.71	1122.02	1415.39	2064.15
Q9D1M4	1	1	5.6233	0.261797	0.190036	1.27449	0.173678	ALZ	GAL	19915.8	MCA3_MOUSE Eukaryotic translation elongation factor 1 epsilon-1 OS=Mus musculus GN=Eef1e1 PE=1 SV=1	158.808	220.523	189.654	102.482	187.107	156.852
P97304	3	1	14.6858	0.286925	0.201635	1.12617	0.159289	GAL	ALZ	15300.4	RPAC2_MOUSE DNA-directed RNA polymerases I and III subunit RPAC2 OS=Mus musculus GN=Polr1d PE=1 SV=1	1346.33	1870.1	1772.7	1832.11	1962.31	1824.2
Q9R060	3	1	17.3099	0.521014	0.301548	1.1319	0.085424	GAL	ALZ	34712.2	NUBP1_MOUSE Cytosolic Fe-S cluster assembly factor NUBP1 OS=Mus musculus GN=Nubp1 PE=1 SV=1	100.216	93.7647	50.486	81.8445	89.2988	105.569
P20801	3	1	20.0822	0.987599	0.454128	1.0016	0.050019	ALZ	GAL	18167.1	TNNC2_MOUSE Troponin C_ skeletal muscle OS=Mus musculus GN=Tnnc2 PE=1 SV=2	2215.11	2203.26	2490.3	2399.4	2174.61	2323.62
Q00262	4	1	24.0458	0.17501	0.141849	1.3237	0.246431	ALZ	GAL	33292	STX2_MOUSE Syntaxin-2 OS=Mus musculus GN=Stx2 PE=1 SV=1	282.329	281.955	430.402	271.808	212.592	267.046
Q99NB5	4	1	20.3781	0.045282	0.056703	1.4261	0.58445	GAL	ALZ	53256.8	GSDMC_MOUSE Gasdermin-C OS=Mus musculus GN=Gsdmc PE=2 SV=1	103.49	126.708	131.224	193.404	140.664	181.356
Q6E1M8	3	1	21.7702	0.002055	0.009411	1.77304	0.999037	ALZ	GAL	38486.9	AWAT2_MOUSE Acyl-CoA wax alcohol acyltransferase 2 OS=Mus musculus GN=Awat2 PE=2 SV=1	372.336	394.424	390.522	220.621	245.288	186.803
Q6PDH4	1	1	5.8038	0.050209	0.059778	1.4744	0.555713	ALZ	GAL	55176.5	RNB3L_MOUSE Ran-binding protein 3-like OS=Mus musculus GN=Ranbp3l PE=1 SV=1	134.499	147.72	104.486	74.9958	84.0152	103.268
Q9Z1Q9	3	1	16.2136	0.661116	0.351582	1.01177	0.065945	GAL	ALZ	141527	SYVC_MOUSE Valine--tRNA ligase OS=Mus musculus GN=Vars PE=1 SV=1	1021.31	949.386	986.057	990.495	977.027	1024.03
O89086	3	1	17.8252	0.000517	0.004493	3.66926	1	ALZ	GAL	16604.7	RBM3_MOUSE RNA-binding protein 3 OS=Mus musculus GN=Rbm3 PE=1 SV=1	337.772	291.113	399.329	95.4164	106.272	78.5353
O35690	4	1	21.3163	0.374783	0.240644	1.3724	0.12195	ALZ	GAL	31906.2	PHX2B_MOUSE Paired mesoderm homeobox protein 2B OS=Mus musculus GN=Phox2b PE=1 SV=1	10.8587	19.4747	25.406	12.4159	16.045	12.1536
Q3TYQ9	4	1	24.7344	0.57024	0.318974	1.10423	0.077316	ALZ	GAL	150275	AOXD_MOUSE Aldehyde oxidase 4 OS=Mus musculus GN=Aox4 PE=1 SV=1	431.758	569.082	367.674	439.981	428.946	370.411
O70340	3	1	16.1449	0.06032	0.067472	1.18411	0.504964	GAL	ALZ	47536.1	NPTX2_MOUSE Neuronal pentraxin-2 OS=Mus musculus GN=Nptx2 PE=2 SV=1	57.854	62.3704	51.3183	63.4977	71.1548	68.4726
Q8BJY1	1	1	5.9929	0.9412	0.442902	1.00993	0.050438	GAL	ALZ	56371.4	PSMD5_MOUSE 26S proteasome non-ATPase regulatory subunit 5 OS=Mus musculus GN=Psmd5 PE=1 SV=4	248.161	250.342	281.958	231.653	259.857	296.701
Q8QZV4;Q9JJX8	3	1	16.6296	0.41166	0.256291	1.12432	0.110461	GAL	ALZ	55661.9	ST32C_MOUSE Serine/threonine-protein kinase 32C OS=Mus musculus GN=Stk32c PE=1 SV=1	847.812	1094.6	754.335	940.732	1172.75	918.535
Q8BFQ8	1	1	5.4805	0.144529	0.123938	1.21412	0.286337	GAL	ALZ	23676.7	GALD1_MOUSE Glutamine amidotransferase-like class 1 domain-containing protein 1 OS=Mus musculus GN=Gatd1 PE=1 SV=1	388.17	473.184	352.342	430.106	535.428	508.038
Q8BGE6	3	1	16.1329	0.485616	0.288347	1.02602	0.092323	GAL	ALZ	45059.8	ATG4B_MOUSE Cysteine protease ATG4B OS=Mus musculus GN=Atg4b PE=1 SV=2	2896.16	2909.94	3064.33	3118.49	2869.16	3113.6
Q99MQ5	1	1	12.5484	0.924107	0.437681	1.01516	0.050731	GAL	ALZ	65776.5	COPA1_MOUSE Collagen alpha-1(XXV) chain OS=Mus musculus GN=Col25a1 PE=2 SV=2	661.292	507.058	701.741	525.669	625.731	747.032
P47740	4	1	21.6721	0.011503	0.023778	1.36358	0.902988	GAL	ALZ	54427.1	AL3A2_MOUSE Fatty aldehyde dehydrogenase OS=Mus musculus GN=Aldh3a2 PE=1 SV=2	284.767	284.812	283.24	414.545	412.281	336.059
O35600	4	1	21.7677	0.951923	0.445079	1.00411	0.050292	ALZ	GAL	262491	ABCA4_MOUSE Retinal-specific ATP-binding cassette transporter OS=Mus musculus GN=Abca4 PE=2 SV=1	411.592	667.412	606.128	488.055	552.1	638.088
Q8C008	4	1	15.107	0.216293	0.164006	1.25798	0.206244	ALZ	GAL	86564.7	DZAN1_MOUSE Double zinc ribbon and ankyrin repeat-containing protein 1 OS=Mus musculus GN=Dzank1 PE=1 SV=2	373.586	283.145	434.174	244.458	298.263	324.463
P55096	4	1	20.5723	0.022489	0.035209	1.6462	0.769794	GAL	ALZ	75988.1	ABCD3_MOUSE ATP-binding cassette sub-family D member 3 OS=Mus musculus GN=Abcd3 PE=1 SV=2	149.779	147.848	131.907	198.33	298.411	210.359
P51660	5	1	25.999	0.788662	0.394149	1.02083	0.055845	ALZ	GAL	79995.2	DHB4_MOUSE Peroxisomal multifunctional enzyme type 2 OS=Mus musculus GN=Hsd17b4 PE=1 SV=3	105.692	115.022	105.003	127.454	101.024	90.5906
Q9ERG2	1	1	4.8677	0.002482	0.010394	1.41676	0.997962	GAL	ALZ	87606.8	STRN3_MOUSE Striatin-3 OS=Mus musculus GN=Strn3 PE=1 SV=1	392.406	373.644	405.328	582.553	572.635	504.376
Q3TWF6	4	1	20.5388	0.030373	0.042844	1.71622	0.693613	GAL	ALZ	73917.4	WDR70_MOUSE WD repeat-containing protein 70 OS=Mus musculus GN=Wdr70 PE=1 SV=1	66.1769	71.0487	70.8044	85.7421	127.93	143.352
P32261	3	1	13.951	0.627141	0.339266	1.07449	0.069719	GAL	ALZ	52516.9	ANT3_MOUSE Antithrombin-III OS=Mus musculus GN=Serpinc1 PE=1 SV=1	251.857	350.57	332.466	342.107	384.252	278.178
Q6PDY0	3	1	20.704	0.054696	0.063126	5.77347	0.531957	ALZ	GAL	22475.1	CC85B_MOUSE Coiled-coil domain-containing protein 85B OS=Mus musculus GN=Ccdc85b PE=1 SV=1	291.503	271.695	258.581	5.55263	46.3998	90.3847
Q8C0C7	4	1	14.916	0.562892	0.316227	1.04058	0.078428	GAL	ALZ	57713	SYFA_MOUSE Phenylalanine--tRNA ligase alpha subunit OS=Mus musculus GN=Farsa PE=1 SV=1	631.278	597.985	643.193	618.372	607.828	722.245
Q9WVE8	3	1	20.5531	0.354195	0.231368	1.08195	0.129276	GAL	ALZ	56175.1	PACN2_MOUSE Protein kinase C and casein kinase substrate in neurons protein 2 OS=Mus musculus GN=Pacsin2 PE=1 SV=1	474.446	484.384	405.126	532.16	447.14	496.426
P59108	4	1	21.7324	0.02028	0.032761	1.93195	0.794052	GAL	ALZ	61720.1	CPNE2_MOUSE Copine-2 OS=Mus musculus GN=Cpne2 PE=1 SV=1	43.8879	57.2935	54.5575	74.7402	99.9688	126.17
Q8BT60	4	1	22.792	0.217799	0.164754	1.24178	0.204999	GAL	ALZ	60326.4	CPNE3_MOUSE Copine-3 OS=Mus musculus GN=Cpne3 PE=1 SV=2	102.548	141.953	152.812	186.7	169.446	137.23
P56375	4	1	24.342	0.001654	0.009016	1.32967	0.999631	GAL	ALZ	11934.7	ACYP2_MOUSE Acylphosphatase-2 OS=Mus musculus GN=Acyp2 PE=1 SV=2	300.207	290.14	283.382	413.432	370.594	377.747
Q61983	1	1	0	0.001026	0.006885	3.32748	0.999971	GAL	ALZ	52333.8	NPT1_MOUSE Sodium-dependent phosphate transport protein 1 OS=Mus musculus GN=Slc17a1 PE=1 SV=2	29.3307	41.9074	43.9661	130.316	139.81	113.214
P16254	3	1	18.6585	0.812832	0.401257	1.01774	0.054548	ALZ	GAL	12623.7	SRP14_MOUSE Signal recognition particle 14 kDa protein OS=Mus musculus GN=Srp14 PE=1 SV=1	762.126	805.771	903.883	807.917	873.604	747.178
A6X8Z5	1	1	5.3808	0.049434	0.059106	1.16993	0.56004	ALZ	GAL	156645	RHG31_MOUSE Rho GTPase-activating protein 31 OS=Mus musculus GN=Arhgap31 PE=1 SV=1	412.905	389.617	457.443	371.383	337.674	367.899
P97363	3	1	15.7534	0.015098	0.027901	1.3238	0.856251	GAL	ALZ	63666	SPTC2_MOUSE Serine palmitoyltransferase 2 OS=Mus musculus GN=Sptlc2 PE=1 SV=2	1520.35	1553.79	1863.52	2263.79	2200.99	2071.7
Q5SF07	4	1	21.2788	0.000959	0.006513	5.02823	0.999981	ALZ	GAL	65698	IF2B2_MOUSE Insulin-like growth factor 2 mRNA-binding protein 2 OS=Mus musculus GN=Igf2bp2 PE=1 SV=1	443.613	486.043	448.626	88.233	122.066	63.8097
Q80TG1	4	1	21.9454	0.794984	0.396122	1.01582	0.055488	ALZ	GAL	114091	KANL1_MOUSE KAT8 regulatory NSL complex subunit 1 OS=Mus musculus GN=Kansl1 PE=1 SV=1	918.477	860.4	909.966	924.188	766.641	956.138
Q8BWR2	3	1	11.2135	0.000854	0.006017	1.2365	0.999991	ALZ	GAL	24420	PITH1_MOUSE PITH domain-containing protein 1 OS=Mus musculus GN=Pithd1 PE=1 SV=1	1503.87	1434.18	1521.68	1223.95	1216.64	1166.15
Q60972;Q60973	4	1	23.0224	0.371881	0.2392	1.2631	0.122939	ALZ	GAL	47940.9	RBBP4_MOUSE Histone-binding protein RBBP4 OS=Mus musculus GN=Rbbp4 PE=1 SV=5	73.114	89.1381	139.08	70.6012	84.0123	83.9515
Q9JHU9	5	1	22.3515	0.554014	0.313502	1.158	0.079816	ALZ	GAL	61559	INO1_MOUSE Inositol-3-phosphate synthase 1 OS=Mus musculus GN=Isyna1 PE=1 SV=1	138.611	203.632	115.56	115.252	165.934	114.156
Q8CGN4	4	1	14.9717	0.112599	0.103797	1.16686	0.343261	GAL	ALZ	194228	BCOR_MOUSE BCL-6 corepressor OS=Mus musculus GN=Bcor PE=1 SV=2	275.032	243.153	300.751	290.356	327.571	337.655
Q9Z2G1	3	1	9.9205	0.292765	0.204264	1.13083	0.156234	ALZ	GAL	72944.7	FM1AA_MOUSE Protein fem-1 homolog A-A OS=Mus musculus GN=Fem1aa PE=2 SV=1	162.714	178.681	209.594	145.532	183.998	157.712
P85094	4	1	25.6609	0.03229	0.044897	1.42888	0.677297	GAL	ALZ	22759.5	ISC2A_MOUSE Isochorismatase domain-containing protein 2A OS=Mus musculus GN=Isoc2a PE=1 SV=1	291.883	254.935	359.245	386.825	454.014	453.815
G3UZ78	3	1	17.1961	0.005921	0.016154	1.39005	0.972811	GAL	ALZ	189583	ADGB_MOUSE Androglobin OS=Mus musculus GN=Adgb PE=1 SV=1	653.797	647.74	594.843	865.169	804.341	966.561
Q14BB9	3	1	18.1833	0.000361	0.004012	3.99487	1	ALZ	GAL	20660.8	MA6D1_MOUSE MAP6 domain-containing protein 1 OS=Mus musculus GN=Map6d1 PE=1 SV=1	538.319	544.998	670.05	132.286	129.288	177.331
Q91Z61	5	1	24.7467	0.010272	0.022486	1.34063	0.919238	ALZ	GAL	22549.9	DIRA1_MOUSE GTP-binding protein Di-Ras1 OS=Mus musculus GN=Diras1 PE=1 SV=1	1819.42	2146.63	1919.9	1537.23	1507.67	1345.54
Q9EPW0	3	1	16.1326	0.272222	0.195178	1.08447	0.167449	GAL	ALZ	106966	INP4A_MOUSE Type I inositol 3_4-bisphosphate 4-phosphatase OS=Mus musculus GN=Inpp4a PE=1 SV=1	610.762	618.471	565.436	589.236	713.387	643.646
P97429	1	1	5.0194	0.203832	0.157974	1.22023	0.217074	ALZ	GAL	36200.9	ANXA4_MOUSE Annexin A4 OS=Mus musculus GN=Anxa4 PE=1 SV=4	73.5696	59.4874	70.5402	69.4053	51.3432	46.1029
Q80WJ7	1	1	5.2694	0.00283	0.010923	1.9473	0.99672	ALZ	GAL	63960.1	LYRIC_MOUSE Protein LYRIC OS=Mus musculus GN=Mtdh PE=1 SV=1	197.159	181.038	213.228	106.976	83.8722	112.867
Q8CHG3	4	1	19.985	0.483202	0.287499	1.11397	0.092831	GAL	ALZ	195414	GCC2_MOUSE GRIP and coiled-coil domain-containing protein 2 OS=Mus musculus GN=Gcc2 PE=1 SV=2	43.3259	53.658	66.9021	51.8232	69.2583	61.4826
Q8R1B8	3	1	15.4627	0.230928	0.172452	1.55757	0.194683	GAL	ALZ	54201.3	RORB_MOUSE Nuclear receptor ROR-beta OS=Mus musculus GN=Rorb PE=1 SV=3	46.3102	74.059	50.5705	91.9484	122.015	52.2873
Q8WTY4	1	1	4.3984	0.016717	0.029436	1.04365	0.836052	GAL	ALZ	33999.2	CPIN1_MOUSE Anamorsin OS=Mus musculus GN=Ciapin1 PE=1 SV=1	597.499	609.522	608.105	642.525	625.076	626.757
Q922J6	4	1	25.5315	0.00086	0.006017	1.663	0.999991	GAL	ALZ	24808.9	TSN2_MOUSE Tetraspanin-2 OS=Mus musculus GN=Tspan2 PE=1 SV=1	417.635	445.605	454.096	778.677	752.469	659.587
Q8R2R6	3	1	16.2665	0.826833	0.406591	1.03464	0.053878	ALZ	GAL	37192.3	MTG1_MOUSE Mitochondrial ribosome-associated GTPase 1 OS=Mus musculus GN=Mtg1 PE=1 SV=2	163.302	211.142	228.935	179.308	212.2	191.671
Q80Y75	1	1	5.8708	0.513457	0.299549	1.0702	0.086815	GAL	ALZ	36325.6	DJB13_MOUSE DnaJ homolog subfamily B member 13 OS=Mus musculus GN=Dnajb13 PE=1 SV=1	212.059	167.872	215.909	212.932	191.473	233.258
Q9DBS2	4	1	23.725	0.077435	0.080929	1.54969	0.437589	GAL	ALZ	30042.4	TPRGL_MOUSE Tumor protein p63-regulated gene 1-like protein OS=Mus musculus GN=Tprg1l PE=1 SV=1	127.472	171.975	128.633	228.015	272.564	162.813
Q3UNZ8	4	1	28.3747	0.282038	0.199279	1.18072	0.161925	GAL	ALZ	38322.1	QORL2_MOUSE Quinone oxidoreductase-like protein 2 OS=Mus musculus PE=1 SV=1	84.6246	128.306	104.245	111.941	143.139	119.414
Q8C8N2	4	1	20.8877	0.004653	0.014226	2.67888	0.985025	GAL	ALZ	70674.6	SCAI_MOUSE Protein SCAI OS=Mus musculus GN=Scai PE=1 SV=2	52.4787	45.2773	49.687	155.677	146.427	92.879
Q62442	3	1	23.8795	0.000508	0.004493	1.27682	1	GAL	ALZ	13004	VAMP1_MOUSE Vesicle-associated membrane protein 1 OS=Mus musculus GN=Vamp1 PE=1 SV=1	2878.71	2988.85	2985.81	3922.52	3697.68	3683.94
Q9Z2W1	4	1	20.0772	0.886555	0.425256	1.01035	0.051642	ALZ	GAL	48385.9	STK25_MOUSE Serine/threonine-protein kinase 25 OS=Mus musculus GN=Stk25 PE=1 SV=2	219.079	256.76	246.11	257.673	250.023	206.855
Q9JKK8	3	1	20.9765	0.086291	0.086795	1.08387	0.409347	GAL	ALZ	303532	ATR_MOUSE Serine/threonine-protein kinase ATR OS=Mus musculus GN=Atr PE=1 SV=2	1782.35	1736.66	1683.79	1764.32	1936.52	1938.35
P0DOV2	3	1	20.238	0.012079	0.024325	1.44419	0.895376	GAL	ALZ	70179.5	IFI4_MOUSE Interferon-activable protein 204 OS=Mus musculus GN=Ifi204 PE=1 SV=1	68.55	80.9612	73.584	102.22	122.274	97.6986
Q9D7M1	3	1	17.4234	0.031591	0.044188	1.07225	0.683156	GAL	ALZ	26835.8	GID8_MOUSE Glucose-induced degradation protein 8 homolog OS=Mus musculus GN=Gid8 PE=1 SV=1	1187.4	1216.81	1262.54	1296.34	1342.45	1292.87
Q9D358	4	1	25.3769	0.041322	0.053094	1.17825	0.609861	GAL	ALZ	18648	PPAC_MOUSE Low molecular weight phosphotyrosine protein phosphatase OS=Mus musculus GN=Acp1 PE=1 SV=3	529.377	456.914	452.881	587.673	541.009	567.024
P35762	4	1	19.1279	0.307252	0.211552	1.1252	0.149068	GAL	ALZ	26498.9	CD81_MOUSE CD81 antigen OS=Mus musculus GN=Cd81 PE=1 SV=2	2547.38	2789.07	2030.53	2514.85	2802.7	2971.79
Q8R2R3	1	1	5.3423	0.000415	0.004105	272.916	1	ALZ	GAL	34966.8	AAGAB_MOUSE Alpha- and gamma-adaptin-binding protein p34 OS=Mus musculus GN=Aagab PE=1 SV=2	389.246	396.841	394.625	1.36068	2.9656	0
Q9JMC3	1	1	4.5271	0.37562	0.240883	1.1688	0.121667	GAL	ALZ	45529.1	DNJA4_MOUSE DnaJ homolog subfamily A member 4 OS=Mus musculus GN=Dnaja4 PE=1 SV=1	65.9702	43.417	46.4526	73.1755	56.1339	52.8355
Q80YS5	5	1	20.3726	0.000625	0.00491	1.20043	0.999999	ALZ	GAL	59966.9	LRC27_MOUSE Leucine-rich repeat-containing protein 27 OS=Mus musculus GN=Lrrc27 PE=2 SV=1	1969.96	2027.11	2004.52	1716.81	1619.56	1663.18
Q69ZS6	5	1	26.0945	0.082697	0.084266	1.5013	0.420361	GAL	ALZ	83260.8	SV2C_MOUSE Synaptic vesicle glycoprotein 2C OS=Mus musculus GN=Sv2c PE=1 SV=2	75.6772	45.0558	75.7595	88.4768	111.832	94.6857
O08740	1	1	5.9955	0.466226	0.280196	1.19182	0.096546	GAL	ALZ	13308.3	RPB11_MOUSE DNA-directed RNA polymerase II subunit RPB11 OS=Mus musculus GN=Polr2j PE=1 SV=1	42.5048	35.4949	33.5636	52.9336	49.6166	30.4135
Q64176	1	1	5.5072	0.021543	0.034186	1.33142	0.780021	ALZ	GAL	61867	EST1E_MOUSE Carboxylesterase 1E OS=Mus musculus GN=Ces1e PE=1 SV=1	205.786	193.376	162.173	137.559	148.721	135.327
Q8C996	1	1	6.1846	0.027802	0.040845	1.36349	0.716777	ALZ	GAL	31364.4	TM163_MOUSE Transmembrane protein 163 OS=Mus musculus GN=Tmem163 PE=1 SV=1	115.066	98.616	115.631	84.8169	87.9156	68.7902
P48455	6	1	48.3912	0.651961	0.348337	1.10105	0.066911	ALZ	GAL	59440.8	PP2BC_MOUSE Serine/threonine-protein phosphatase 2B catalytic subunit gamma isoform OS=Mus musculus GN=Ppp3cc PE=1 SV=1	59.2099	18.4016	20.8786	3.03552	36.3967	50.0187
Q6PHU5	5	1	27.0022	0.579579	0.322192	1.09077	0.075949	ALZ	GAL	92169.6	SORT_MOUSE Sortilin OS=Mus musculus GN=Sort1 PE=1 SV=1	179.374	140.592	156.552	123.506	113.394	199.964
O55222	1	1	4.6903	0.957004	0.445848	1.03032	0.050234	ALZ	GAL	51886.6	ILK_MOUSE Integrin-linked protein kinase OS=Mus musculus GN=Ilk PE=1 SV=2	79.5559	59.5331	39.631	75.7955	45.0659	52.5998
O54790	1	1	5.0161	0.378336	0.241445	1.1615	0.120756	ALZ	GAL	17933.7	MAFG_MOUSE Transcription factor MafG OS=Mus musculus GN=Mafg PE=1 SV=1	63.9327	69.7743	66.7181	68.0708	65.4507	39.0359
P47941	5	1	25.9663	0.11376	0.104235	1.18101	0.34082	ALZ	GAL	33944.1	CRKL_MOUSE Crk-like protein OS=Mus musculus GN=Crkl PE=1 SV=2	630.548	632.064	654.006	464.978	624.387	533.502
P63024	5	1	50.6418	0.259802	0.189141	1.59831	0.174916	GAL	ALZ	11594.3	VAMP3_MOUSE Vesicle-associated membrane protein 3 OS=Mus musculus GN=Vamp3 PE=1 SV=1	8720.59	8380.62	9764.41	20247.5	7506.82	15185.4
P49615	5	1	29.0171	0.661724	0.351582	1.00682	0.065882	ALZ	GAL	33744.7	CDK5_MOUSE Cyclin-dependent-like kinase 5 OS=Mus musculus GN=Cdk5 PE=1 SV=1	7084.78	6921.29	7167.49	6894.66	7138.66	6996.87
Q8BKI2	5	1	20.62	0.001727	0.009036	2.41063	0.99955	ALZ	GAL	192762	TNR6B_MOUSE Trinucleotide repeat-containing gene 6B protein OS=Mus musculus GN=Tnrc6b PE=1 SV=2	809.386	791.23	721.046	321.549	258.268	383.276
Q9DBR1	1	1	5.7104	0.254573	0.186065	1.47368	0.178232	GAL	ALZ	109657	XRN2_MOUSE 5'-3' exoribonuclease 2 OS=Mus musculus GN=Xrn2 PE=1 SV=1	32.4828	16.9968	9.08312	32.8952	30.2057	23.2018
Q99LP6	1	1	6.9052	0.570592	0.319018	1.13602	0.077264	GAL	ALZ	24535.2	GRPE1_MOUSE GrpE protein homolog 1_ mitochondrial OS=Mus musculus GN=Grpel1 PE=1 SV=1	74.0772	89.2159	38.5199	95.0683	65.4596	68.735
Q9EQZ6	6	1	29.1686	0.05788	0.065824	1.43172	0.516327	GAL	ALZ	116518	RPGF4_MOUSE Rap guanine nucleotide exchange factor 4 OS=Mus musculus GN=Rapgef4 PE=1 SV=1	58.2052	71.9807	91.244	108.463	94.5367	114.026
Q9CZA6	6	1	26.8567	2.99e-05	0.002231	6.3419	1	GAL	ALZ	38579.9	NDE1_MOUSE Nuclear distribution protein nudE homolog 1 OS=Mus musculus GN=Nde1 PE=1 SV=1	18.9385	16.6997	17.5373	96.2409	114.852	126.141
Q8BI73	1	1	5.0891	0.964315	0.447647	2.32567	0.050161	GAL	ALZ	62544.8	ZN775_MOUSE Zinc finger protein 775 OS=Mus musculus GN=Znf775 PE=2 SV=1	2.36283	18.6181	15.6453	0	44.2639	40.9166
Q61315	5	1	14.5122	0.978636	0.451425	1.11317	0.050058	ALZ	GAL	313371	APC_MOUSE Adenomatous polyposis coli protein OS=Mus musculus GN=Apc PE=1 SV=1	61.6165	41.7088	14.1523	43.973	39.9579	21.6036
P97470	5	1	33.9507	0.003268	0.01171	1.87326	0.994678	GAL	ALZ	35650.2	PP4C_MOUSE Serine/threonine-protein phosphatase 4 catalytic subunit OS=Mus musculus GN=Ppp4c PE=1 SV=2	292.975	283.324	221.928	531.061	513.09	451.134
Q64739	5	1	24.6493	0.514732	0.299753	1.03464	0.086577	ALZ	GAL	172334	COBA2_MOUSE Collagen alpha-2(XI) chain OS=Mus musculus GN=Col11a2 PE=2 SV=3	9573.45	9086.9	10248.8	9736.96	8742.81	9461.44
Q9JJC6	5	1	31.8681	0.437069	0.267828	1.15242	0.103576	ALZ	GAL	47380.3	RIPL1_MOUSE RILP-like protein 1 OS=Mus musculus GN=Rilpl1 PE=1 SV=1	95.3143	61.6626	68.7382	72.9274	66.3424	56.5926
P97825	1	1	5.6476	3.96e-05	0.002231	9.31319	1	ALZ	GAL	16080.6	JUPI1_MOUSE Jupiter microtubule associated homolog 1 OS=Mus musculus GN=JPT1 PE=1 SV=3	387.592	489.785	455.981	48.8246	54.3823	39.9619
O35316	5	1	28.0164	0.264152	0.191152	1.25799	0.172237	ALZ	GAL	70939.7	SC6A6_MOUSE Sodium- and chloride-dependent taurine transporter OS=Mus musculus GN=Slc6a6 PE=1 SV=2	495.659	659.83	819.929	498.532	466.03	605.74
P70429	5	1	24.9329	0.673648	0.355372	1.13654	0.064681	ALZ	GAL	44451.5	EVL_MOUSE Ena/VASP-like protein OS=Mus musculus GN=Evl PE=1 SV=2	149.503	89.1731	171.561	103.795	111.033	146.124
Q69ZS8	5	1	27.5488	0.048544	0.058512	1.478	0.565093	ALZ	GAL	87230	KAZRN_MOUSE Kazrin OS=Mus musculus GN=Kazn PE=1 SV=2	292.831	219.806	215.354	180.405	133.958	178.188
P97324	5	1	36.2649	0.000935	0.006388	1.29208	0.999984	GAL	ALZ	59638.9	G6PD2_MOUSE Glucose-6-phosphate 1-dehydrogenase 2 OS=Mus musculus GN=G6pd2 PE=1 SV=3	1348.64	1311.59	1405.32	1822.6	1695.87	1734.54
Q9D967	1	1	5.8287	0.018235	0.030777	1.60767	0.817731	ALZ	GAL	18639.3	MGDP1_MOUSE Magnesium-dependent phosphatase 1 OS=Mus musculus GN=Mdp1 PE=1 SV=1	187.235	224.731	220.117	134.845	104.94	153.382
Q9D9D5	1	1	5.3044	0.015845	0.028537	1.60221	0.846854	ALZ	GAL	36082	TMC5A_MOUSE Transmembrane and coiled-coil domain-containing protein 5A OS=Mus musculus GN=Tmco5a PE=1 SV=1	129.208	177.209	126.799	87.9435	85.7738	96.6687
Q99PV0	5	1	29.6848	0.120252	0.108539	1.08697	0.327758	GAL	ALZ	274928	PRP8_MOUSE Pre-mRNA-processing-splicing factor 8 OS=Mus musculus GN=Prpf8 PE=1 SV=2	93.3927	104.134	97.6767	102.115	112.579	106.184
P54923	6	1	20.8276	0.049083	0.058942	1.2513	0.562022	GAL	ALZ	40353.5	ADPRH_MOUSE [Protein ADP-ribosylarginine] hydrolase OS=Mus musculus GN=Adprh PE=1 SV=1	287.424	311.768	256.637	328.663	344.883	397.356
Q8BR07	5	1	25.574	0.184962	0.147264	1.16323	0.235527	GAL	ALZ	96181.5	BICD1_MOUSE Protein bicaudal D homolog 1 OS=Mus musculus GN=Bicd1 PE=1 SV=2	409.395	384.936	453.489	412.017	505.925	533.558
Q8QZR7	1	1	5.1933	0.319555	0.216238	1.13576	0.143409	GAL	ALZ	38891.8	PDK1L_MOUSE Serine/threonine-protein kinase PDIK1L OS=Mus musculus GN=Pdik1l PE=2 SV=1	47.4425	65.3466	48.7521	54.5031	66.7983	62.1714
Q8BIF2	1	1	5.6819	0.12624	0.112295	1.2442	0.316531	ALZ	GAL	40781.6	RFOX3_MOUSE RNA binding protein fox-1 homolog 3 OS=Mus musculus GN=Rbfox3 PE=1 SV=2	130.938	96.1457	107.884	93.0187	97.5523	78.6522
Q3UMF9	1	1	4.3653	0.277082	0.197209	1.13893	0.164675	GAL	ALZ	47153.4	FAXC_MOUSE Failed axon connections homolog OS=Mus musculus GN=Faxc PE=2 SV=1	70.5566	86.8803	60.5515	76.8625	87.1064	84.3049
Q921E2	5	1	24.2517	0.153828	0.129816	1.1801	0.272966	GAL	ALZ	21673.7	RAB31_MOUSE Ras-related protein Rab-31 OS=Mus musculus GN=Rab31 PE=1 SV=1	589.184	555.85	442.504	626.657	669.844	576.95
P50171	1	1	5.8541	0.160469	0.133491	1.23082	0.264104	GAL	ALZ	26816.5	DHB8_MOUSE Estradiol 17-beta-dehydrogenase 8 OS=Mus musculus GN=Hsd17b8 PE=1 SV=2	143.312	109.624	103.713	127.086	148.771	163.115
P62849	5	1	26.9233	0.317235	0.215262	1.24108	0.144448	GAL	ALZ	15423.2	RS24_MOUSE 40S ribosomal protein S24 OS=Mus musculus GN=Rps24 PE=1 SV=1	385.702	594.472	316.699	608.669	564.722	436.136
Q3UN70	5	1	26.6063	0.375987	0.240887	1.12422	0.121543	GAL	ALZ	103001	MRFL_MOUSE Myelin regulatory factor-like protein OS=Mus musculus GN=Myrfl PE=2 SV=1	1004.73	1398.85	1234.31	1191.16	1360.94	1537.68
Q99KK2	5	1	26.6709	0.746866	0.380091	1.10839	0.05852	ALZ	GAL	48685.3	NEUA_MOUSE N-acylneuraminate cytidylyltransferase OS=Mus musculus GN=Cmas PE=1 SV=2	1205.44	1002.1	1931.94	1576.2	979.598	1178.88
Q3UHA3	5	1	19.8592	0.926561	0.437955	1.00244	0.050684	GAL	ALZ	278154	SPTCS_MOUSE Spatacsin OS=Mus musculus GN=Spg11 PE=1 SV=3	3235.38	3181.93	3948.19	3537.07	3341.17	3512.57
Q9WUR2	6	1	30.5632	0.035539	0.047931	1.83424	0.651347	GAL	ALZ	43667	ECI2_MOUSE Enoyl-CoA delta isomerase 2_ mitochondrial OS=Mus musculus GN=Eci2 PE=1 SV=2	389.979	401.425	218.824	617.358	676.388	559.255
P70297	5	1	26.6998	0.302653	0.209287	1.13759	0.151282	GAL	ALZ	60170.5	STAM1_MOUSE Signal transducing adapter molecule 1 OS=Mus musculus GN=Stam PE=1 SV=3	464.078	548.21	610.494	709.937	577.861	558.254
Q61733	1	1	5.1497	0.492166	0.2912	1.2227	0.090971	GAL	ALZ	44109	RT31_MOUSE 28S ribosomal protein S31_ mitochondrial OS=Mus musculus GN=Mrps31 PE=1 SV=1	65.5125	69.8349	28.1195	49.5431	86.0571	64.2708
Q8BU31	6	1	41.0358	0.377612	0.241445	1.18875	0.120998	GAL	ALZ	20972.9	RAP2C_MOUSE Ras-related protein Rap-2c OS=Mus musculus GN=Rap2c PE=1 SV=1	43.6414	31.2533	27.8843	41.6456	48.3302	32.2025
Q9Z207	6	1	30.9865	0.003622	0.012343	1.51673	0.992656	ALZ	GAL	134770	DIAP3_MOUSE Protein diaphanous homolog 3 OS=Mus musculus GN=Diaph3 PE=1 SV=1	767.306	668.895	669.291	463.084	422.089	503.009
Q80UG2	6	1	24.253	0.277597	0.197344	1.03255	0.164385	ALZ	GAL	215925	PLXA4_MOUSE Plexin-A4 OS=Mus musculus GN=Plxna4 PE=1 SV=3	1088.68	1137.27	1092.24	1028.18	1078.86	1106.57
Q9WUR9	6	1	35.0227	0.090752	0.089674	1.34578	0.396447	ALZ	GAL	25175.8	KAD4_MOUSE Adenylate kinase 4_ mitochondrial OS=Mus musculus GN=Ak4 PE=1 SV=1	133.236	138.433	148.127	92.0284	85.7252	134.183
Q8CIS0	6	1	25.6738	0.161155	0.133868	1.3055	0.263219	GAL	ALZ	135409	CAR11_MOUSE Caspase recruitment domain-containing protein 11 OS=Mus musculus GN=Card11 PE=1 SV=2	52.3438	40.5034	61.3106	57.8286	80.8416	62.5829
Q8VDJ3	6	1	36.8658	0.093236	0.091202	1.51937	0.389606	GAL	ALZ	142313	VIGLN_MOUSE Vigilin OS=Mus musculus GN=Hdlbp PE=1 SV=1	106.761	122.578	63.248	139.533	162.276	142.741
Q91YP1	1	1	5.0479	0.116516	0.105821	1.64995	0.335155	GAL	ALZ	32662	BN3D2_MOUSE Pre-miRNA 5'-monophosphate methyltransferase OS=Mus musculus GN=Bcdin3d PE=2 SV=1	23.4475	42.0032	27.7806	68.8855	47.9172	37.0242
Q99KF1	6	1	33.9245	0.83356	0.408546	1.60108	0.053576	GAL	ALZ	27241.3	TMED9_MOUSE Transmembrane emp24 domain-containing protein 9 OS=Mus musculus GN=Tmed9 PE=1 SV=2	0	55.8519	12.4801	0	66.5704	42.8343
Q5NCI0	6	1	37.0155	0.38348	0.243286	1.12673	0.119063	GAL	ALZ	105368	URGCP_MOUSE Up-regulator of cell proliferation OS=Mus musculus GN=Urgcp PE=2 SV=1	230.571	174.88	224.351	202.629	234.981	272.004
P31786	6	1	52.8155	0.182904	0.146318	1.20139	0.23771	ALZ	GAL	10000.5	ACBP_MOUSE Acyl-CoA-binding protein OS=Mus musculus GN=Dbi PE=1 SV=2	5314.74	6241.61	4917.9	4900.38	3770.65	5041.63
Q7TSG1	6	1	34.6343	0.615031	0.335512	1.2175	0.071195	ALZ	GAL	113320	CE120_MOUSE Centrosomal protein of 120 kDa OS=Mus musculus GN=Cep120 PE=1 SV=1	357.759	291.916	659.217	268.503	445.818	360.747
Q8R0Y8	1	1	5.6038	0.132722	0.116229	4.06294	0.305171	GAL	ALZ	35297.9	S2542_MOUSE Mitochondrial coenzyme A transporter SLC25A42 OS=Mus musculus GN=Slc25a42 PE=1 SV=1	0	0	11.2924	19.9167	21.4739	4.48954
Q6PE15	6	1	33.7746	0.006882	0.017435	1.29249	0.96209	GAL	ALZ	33439.7	ABHDA_MOUSE Mycophenolic acid acyl-glucuronide esterase_ mitochondrial OS=Mus musculus GN=Abhd10 PE=1 SV=1	298.244	267.391	261.809	347.745	377.979	343.738
Q64524;Q8CGP0;Q9D2U9	11	1	94.7279	0.997844	0.455963	1.00196	0.050001	ALZ	GAL	13993.3	H2B2E_MOUSE Histone H2B type 2-E OS=Mus musculus GN=Hist2h2be PE=1 SV=3	1646.02	1740.29	1483.2	1648.1	1612.61	1599.26
P10833	7	1	40.9017	0.896766	0.428896	1.45922	0.051357	ALZ	GAL	23935	RRAS_MOUSE Ras-related protein R-Ras OS=Mus musculus GN=Rras PE=1 SV=1	51.7385	44.7368	7.08605	26.1004	17.7334	27.1366
Q80TY5	6	1	37.684	0.08508	0.085961	1.88377	0.412993	ALZ	GAL	451342	VP13B_MOUSE Vacuolar protein sorting-associated protein 13B OS=Mus musculus GN=Vps13b PE=1 SV=2	63.8088	43.4389	60.8046	21.5604	19.5251	48.1251
O09167	8	1	40.0629	0.007418	0.018318	17.1504	0.955711	ALZ	GAL	18618.9	RL21_MOUSE 60S ribosomal protein L21 OS=Mus musculus GN=Rpl21 PE=1 SV=3	161.928	104.766	108.975	4.19684	1.76299	15.9446
Q8CIE6	7	1	31.0203	0.028177	0.041015	2.84779	0.713304	GAL	ALZ	140086	COPA_MOUSE Coatomer subunit alpha OS=Mus musculus GN=Copa PE=1 SV=2	47.1818	101.24	37.3999	174.035	220.789	134.357
B2RW38	7	1	30.3778	0.798228	0.39723	1.01412	0.05531	GAL	ALZ	103695	CFA58_MOUSE Cilia- and flagella-associated protein 58 OS=Mus musculus GN=Cfap58 PE=2 SV=1	947.601	1094.66	1168.14	1058.96	1120.59	1076.18
Q61033	8	1	42.0561	0.028524	0.041385	1.45778	0.71012	ALZ	GAL	75852.7	LAP2A_MOUSE Lamina-associated polypeptide 2_ isoforms alpha/zeta OS=Mus musculus GN=Tmpo PE=1 SV=4	809.099	887.185	875.16	711.955	568.878	483.112
Q62148	6	1	33.9476	0.67867	0.356898	1.08401	0.064192	GAL	ALZ	57139.3	AL1A2_MOUSE Retinal dehydrogenase 2 OS=Mus musculus GN=Aldh1a2 PE=1 SV=2	49.398	36.7435	77.2619	44.9414	65.7008	66.489
Q9CS42	7	1	41.9435	0.3377	0.224296	1.16108	0.135698	ALZ	GAL	35185.4	PRPS2_MOUSE Ribose-phosphate pyrophosphokinase 2 OS=Mus musculus GN=Prps2 PE=1 SV=4	90.5514	111.299	111.694	71.4601	86.0011	112.585
P11627	6	1	31.681	0.115069	0.105084	1.06999	0.338107	GAL	ALZ	141938	L1CAM_MOUSE Neural cell adhesion molecule L1 OS=Mus musculus GN=L1cam PE=1 SV=1	1361.12	1472.79	1512.78	1587.98	1522.32	1540.59
Q3URE1	6	1	29.6875	0.000309	0.003711	1.95969	1	GAL	ALZ	65476	ACSF3_MOUSE Acyl-CoA synthetase family member 3_ mitochondrial OS=Mus musculus GN=Acsf3 PE=1 SV=2	207.924	234.709	250.001	443.767	471.387	442.196
Q3UU96	6	1	29.9853	0.16366	0.135087	1.17395	0.260031	ALZ	GAL	197818	MRCKA_MOUSE Serine/threonine-protein kinase MRCK alpha OS=Mus musculus GN=Cdc42bpa PE=1 SV=2	1091.96	1100.94	1400.54	974.69	981.971	1104.33
Q9WVL0	6	1	33.3641	0.799654	0.3976	1.02629	0.055233	ALZ	GAL	24446.3	MAAI_MOUSE Maleylacetoacetate isomerase OS=Mus musculus GN=Gstz1 PE=1 SV=1	1108.61	909.954	1163.41	1022.26	1047.01	1031.2
Q5SVL6	6	1	38.1046	0.046441	0.057398	1.28585	0.577419	GAL	ALZ	78767.2	RPGP2_MOUSE Rap1 GTPase-activating protein 2 OS=Mus musculus GN=Rap1gap2 PE=1 SV=1	186.008	206.532	249.067	262.011	272.541	290.458
P57722	6	1	44.9582	0.006936	0.017497	3.80046	0.961456	ALZ	GAL	39579.4	PCBP3_MOUSE Poly(rC)-binding protein 3 OS=Mus musculus GN=Pcbp3 PE=1 SV=3	146.971	119.714	137.529	35.7629	50.4218	20.1742
P12849	6	1	30.5578	0.036976	0.049243	1.89393	0.64051	ALZ	GAL	43623.3	KAP1_MOUSE cAMP-dependent protein kinase type I-beta regulatory subunit OS=Mus musculus GN=Prkar1b PE=1 SV=2	156.118	107.405	101.803	85.7686	50.3056	56.819
Q9D180	1	1	5.0519	0.726689	0.373731	1.19117	0.060021	GAL	ALZ	145846	CFA57_MOUSE Cilia- and flagella-associated protein 57 OS=Mus musculus GN=Cfap57 PE=1 SV=3	21.5075	32.6463	31.0757	17.8375	39.0228	44.6627
P63034	6	1	21.0721	0.159068	0.13293	1.13301	0.265929	ALZ	GAL	46927.4	CYH2_MOUSE Cytohesin-2 OS=Mus musculus GN=Cyth2 PE=1 SV=2	83.9342	92.9432	88.9292	77.8168	87.6326	69.1524
Q923Z3	1	1	5.3275	0.016814	0.029442	2.75455	0.834865	GAL	ALZ	74902.1	MTO1_MOUSE Protein MTO1 homolog_ mitochondrial OS=Mus musculus GN=Mto1 PE=2 SV=1	72.0473	93.3024	38.7934	211.629	187.649	163.045
Q9WVL6	6	1	33.2793	0.492536	0.291272	1.04981	0.090896	GAL	ALZ	105500	EXTL3_MOUSE Exostosin-like 3 OS=Mus musculus GN=Extl3 PE=1 SV=2	758.51	688.04	806.564	819.156	719.167	827.021
Q9D1D4	6	1	41.0129	0.33783	0.224296	1.05122	0.135645	GAL	ALZ	25081.9	TMEDA_MOUSE Transmembrane emp24 domain-containing protein 10 OS=Mus musculus GN=Tmed10 PE=1 SV=1	1716.49	1643.98	1921.89	1829.5	1891.43	1831.99
Q61481	7	1	41.908	0.501524	0.29554	1.0432	0.0891	ALZ	GAL	64813.8	PDE1A_MOUSE Calcium/calmodulin-dependent 3'_5'-cyclic nucleotide phosphodiesterase 1A OS=Mus musculus GN=Pde1a PE=1 SV=2	63.9663	95.3347	0	60.5719	46.7332	45.3992
Q4QRL3	6	1	31.2957	0.127517	0.112489	4.45216	0.31423	ALZ	GAL	167464	CC88B_MOUSE Coiled-coil domain-containing protein 88B OS=Mus musculus GN=Ccdc88b PE=1 SV=2	113.624	70.2976	15.327	15.86	20.6608	8.23248
P40201	6	1	30.232	0.002126	0.00957	1.77649	0.99889	ALZ	GAL	197696	CHD1_MOUSE Chromodomain-helicase-DNA-binding protein 1 OS=Mus musculus GN=Chd1 PE=1 SV=3	768.699	904.328	941.161	440.27	516.03	515.246
Q9CQW1	7	1	46.9565	0.169368	0.138332	1.10741	0.253025	GAL	ALZ	22485.5	YKT6_MOUSE Synaptobrevin homolog YKT6 OS=Mus musculus GN=Ykt6 PE=1 SV=1	582.05	589.113	654.551	638.113	644.386	739.317
Q0VE82	7	1	39.0491	0.582791	0.323669	1.0111	0.07549	GAL	ALZ	62746.6	CPNE7_MOUSE Copine-7 OS=Mus musculus GN=Cpne7 PE=1 SV=1	17548.5	17405.4	17981.6	17298.4	18163.8	18060.6
P70372	6	1	41.0981	0.693133	0.36173	1.01856	0.062843	GAL	ALZ	36340.1	ELAV1_MOUSE ELAV-like protein 1 OS=Mus musculus GN=Elavl1 PE=1 SV=2	1544.27	1384.29	1385.19	1526.23	1473.16	1394.41
Q91Z83	6	1	29.0787	0.01955	0.032091	8.19631	0.802365	ALZ	GAL	223678	MYH7_MOUSE Myosin-7 OS=Mus musculus GN=Myh7 PE=2 SV=1	166.157	138.978	174.743	4.32967	43.2537	10.9646
Q9JJU8	6	1	43.8565	0.451443	0.274475	1.60376	0.100003	GAL	ALZ	12925.3	SH3L1_MOUSE SH3 domain-binding glutamic acid-rich-like protein OS=Mus musculus GN=Sh3bgrl PE=1 SV=1	8.02784	104.948	124.109	45.0744	145.604	189.549
Q3LAC4	6	1	30.0514	0.013554	0.026253	1.20687	0.87607	ALZ	GAL	184455	PREX2_MOUSE Phosphatidylinositol 3_4_5-trisphosphate-dependent Rac exchanger 2 protein OS=Mus musculus GN=Prex2 PE=1 SV=2	5649.38	5878.25	5163.65	4437.33	4794.92	4598.03
A2A863	6	1	33.4361	0.989379	0.454764	1.00033	0.050014	GAL	ALZ	205472	ITB4_MOUSE Integrin beta-4 OS=Mus musculus GN=Itgb4 PE=1 SV=1	397.262	360.399	384.704	392.725	348.63	401.391
Q9D0F1	1	1	4.9928	0.812948	0.401257	1.09709	0.054543	GAL	ALZ	74418.1	NDC80_MOUSE Kinetochore protein NDC80 homolog OS=Mus musculus GN=Ndc80 PE=1 SV=1	98.9531	177.005	163.023	168.67	214.316	98.6149
Q6IRU2	5	1	21.3162	0.088886	0.088644	1.66464	0.401745	ALZ	GAL	28581.8	TPM4_MOUSE Tropomyosin alpha-4 chain OS=Mus musculus GN=Tpm4 PE=1 SV=3	275.582	299.593	225.809	117.991	120.511	242.674
Q9WV52	5	1	25.9982	8.9e-05	0.002389	1.88168	1	ALZ	GAL	40246.2	PLEK2_MOUSE Pleckstrin-2 OS=Mus musculus GN=Plek2 PE=1 SV=1	917.923	1028.15	938.316	513.733	493.274	525.872
Q9D0M5	5	1	45.489	0.049927	0.059502	1.16952	0.557284	ALZ	GAL	10463.9	DYL2_MOUSE Dynein light chain 2_ cytoplasmic OS=Mus musculus GN=Dynll2 PE=1 SV=1	3708.26	3922.24	3565.93	2890.54	3413.51	3269.48
Q69ZA1	4	1	20.3068	0.014814	0.027551	1.64144	0.85986	ALZ	GAL	165294	CDK13_MOUSE Cyclin-dependent kinase 13 OS=Mus musculus GN=Cdk13 PE=1 SV=3	1342.12	1075.58	1190.57	589.32	819.946	788.968
Q6P1Y8	4	1	22.7919	0.575558	0.320873	1.053	0.076531	ALZ	GAL	105444	INP4B_MOUSE Type II inositol 3_4-bisphosphate 4-phosphatase OS=Mus musculus GN=Inpp4b PE=2 SV=1	9867.69	10439.4	12421.3	9724.35	10252.1	11104.5
P16332	4	1	9.8331	0.04782	0.058239	1.08714	0.569278	GAL	ALZ	83300.5	MUTA_MOUSE Methylmalonyl-CoA mutase_ mitochondrial OS=Mus musculus GN=Mut PE=1 SV=2	5789.57	5767.79	6057.31	6486.67	6073.81	6589.14
Q6P8U6	1	1	4.66	0.00282	0.010923	4.80645	0.996759	GAL	ALZ	52169.5	LIPP_MOUSE Pancreatic triacylglycerol lipase OS=Mus musculus GN=Pnlip PE=1 SV=1	90.9605	119.685	55.5634	348.983	489.799	440.74
Q9DC29	4	1	23.814	0.095134	0.092748	1.39327	0.384533	GAL	ALZ	94283.8	ABCB6_MOUSE ATP-binding cassette sub-family B member 6_ mitochondrial OS=Mus musculus GN=Abcb6 PE=1 SV=1	69.715	41.9606	47.1357	81.5711	68.739	70.9576
P27548	1	1	5.2996	0.010531	0.022778	1.87872	0.91582	ALZ	GAL	29597.9	CD40L_MOUSE CD40 ligand OS=Mus musculus GN=Cd40lg PE=1 SV=2	321.957	302.278	427.056	156.628	191.465	211.484
Q9CTY5	4	1	16.9643	0.185095	0.147264	1.46958	0.235388	GAL	ALZ	60095.4	MICU3_MOUSE Calcium uptake protein 3_ mitochondrial OS=Mus musculus GN=Micu3 PE=2 SV=2	25.781	67.6419	35.859	56.756	62.8481	70.3866
Q9JKW0	4	1	23.5627	0.201274	0.156616	1.16385	0.219422	GAL	ALZ	23608	AR6P1_MOUSE ADP-ribosylation factor-like protein 6-interacting protein 1 OS=Mus musculus GN=Arl6ip1 PE=1 SV=1	47.1247	64.3266	55.3583	62.6016	71.2001	60.3394
D3YU81	4	1	20.8525	0.96585	0.447826	1.12463	0.050147	GAL	ALZ	68368.2	RFX8_MOUSE DNA-binding protein RFX8 OS=Mus musculus GN=Rfx8 PE=3 SV=1	0	1997.34	683.193	0	1491.77	1522.84
Q9JK42	5	1	27.02	0.735055	0.376541	1.03457	0.059381	GAL	ALZ	46268.8	PDK2_MOUSE [Pyruvate dehydrogenase (acetyl-transferring)] kinase isozyme 2_ mitochondrial OS=Mus musculus GN=Pdk2 PE=1 SV=2	53.397	40.1321	64.2576	52.8988	52.2087	58.1345
Q3UP24	4	1	21.9378	0.000292	0.003672	2.09646	1	ALZ	GAL	117947	NLRC4_MOUSE NLR family CARD domain-containing protein 4 OS=Mus musculus GN=Nlrc4 PE=1 SV=1	2090.84	2043.58	2458.78	1082.72	1057.98	1004.23
Q9Z0T6	4	1	21.9446	0.631642	0.341254	1.07606	0.069189	GAL	ALZ	243786	PKDRE_MOUSE Polycystic kidney disease and receptor for egg jelly-related protein OS=Mus musculus GN=Pkdrej PE=2 SV=1	305.518	375.187	416.346	391.401	463.803	325.288
P48437	4	1	15.4476	0.827285	0.406591	1.008	0.053857	GAL	ALZ	83753.6	PROX1_MOUSE Prospero homeobox protein 1 OS=Mus musculus GN=Prox1 PE=1 SV=2	778.464	708.075	735.443	738.195	722.803	778.769
Q9R0X5	4	1	21.2986	0.158548	0.132649	1.22049	0.266612	ALZ	GAL	112771	RPGR_MOUSE X-linked retinitis pigmentosa GTPase regulator OS=Mus musculus GN=Rpgr PE=1 SV=2	473.298	360.482	480.51	404.892	330.748	341.214
Q497Q6	4	1	20.6549	0.008329	0.0198	69.2419	0.94443	ALZ	GAL	27937.2	F228B_MOUSE Protein FAM228B OS=Mus musculus GN=Fam228b PE=2 SV=1	467.187	499.728	432.038	6.58737	13.6165	0
Q8K1N2	1	1	5.3838	0.000106	0.002392	Infinity	1	ALZ	GAL	142341	PHLB2_MOUSE Pleckstrin homology-like domain family B member 2 OS=Mus musculus GN=Phldb2 PE=1 SV=2	73.0663	31.0164	30.5395	0	0	0
Q8R4U6	1	1	5.2461	0.638907	0.344196	1.06623	0.068353	GAL	ALZ	69744.8	TOP1M_MOUSE DNA topoisomerase I_ mitochondrial OS=Mus musculus GN=Top1mt PE=2 SV=1	93.8632	130.112	98.5152	109.266	100.538	134.045
P61329	1	1	5.282	0.99678	0.455796	1.36287	0.050001	ALZ	GAL	27627.4	FGF12_MOUSE Fibroblast growth factor 12 OS=Mus musculus GN=Fgf12 PE=1 SV=1	153.56	0	0	112.321	0	0.353034
Q9JLK3	4	1	20.9957	0.001883	0.009144	16.8855	0.999337	GAL	ALZ	19786.6	CABP5_MOUSE Calcium-binding protein 5 OS=Mus musculus GN=Cabp5 PE=1 SV=1	5.14239	11.2647	3.02797	82.1822	137.258	108.73
Q4FZG7;Q9WVA2	4	1	23.0841	0.655661	0.349145	1.02376	0.066516	GAL	ALZ	11511	TI8AB_MOUSE Putative mitochondrial import inner membrane translocase subunit Tim8 A-B OS=Mus musculus GN=Timm8a2 PE=3 SV=1	2616.25	2760.99	2599.52	2863.23	2801.33	2501.69
P13504	4	1	26.6359	0.722257	0.372765	1.02225	0.06037	ALZ	GAL	67610.4	IL1R1_MOUSE Interleukin-1 receptor type 1 OS=Mus musculus GN=Il1r1 PE=1 SV=1	689.47	653.033	761.987	728.461	657.467	672.764
O55060	4	1	20.2993	0.080391	0.082653	1.30614	0.427742	GAL	ALZ	27870.9	TPMT_MOUSE Thiopurine S-methyltransferase OS=Mus musculus GN=Tpmt PE=1 SV=1	40.5269	37.0421	53.4254	51.9913	59.9133	59.1926
Q9DCT1	4	1	16.8199	0.176104	0.142341	1.5388	0.245187	GAL	ALZ	34802.9	AKCL2_MOUSE 1_5-anhydro-D-fructose reductase OS=Mus musculus GN=Akr1e2 PE=1 SV=1	22.3749	15.9049	29.2812	24.3014	32.7935	46.868
Q3UEB3	4	1	15.1876	0.148014	0.125859	1.05838	0.281188	GAL	ALZ	60420.1	PUF60_MOUSE Poly(U)-binding-splicing factor PUF60 OS=Mus musculus GN=Puf60 PE=1 SV=2	2155.1	2025.67	2260.8	2249.44	2276.6	2291.55
P59325	4	1	21.693	0.006918	0.017488	2.97532	0.961672	ALZ	GAL	49424.7	IF5_MOUSE Eukaryotic translation initiation factor 5 OS=Mus musculus GN=Eif5 PE=1 SV=1	93.7972	87.9976	66.1494	32.4392	18.3984	32.4959
Q9Z0V2	4	1	19.669	0.012327	0.02457	4.56389	0.892111	GAL	ALZ	71489.2	KCND2_MOUSE Potassium voltage-gated channel subfamily D member 2 OS=Mus musculus GN=Kcnd2 PE=1 SV=1	9.93262	4.29205	14.7032	36.2957	52.0705	43.6574
Q8R2P1	4	1	21.0616	0.169078	0.138332	1.15288	0.253373	GAL	ALZ	66909.8	KLH25_MOUSE Kelch-like protein 25 OS=Mus musculus GN=Klhl25 PE=2 SV=1	161.281	181.063	158.809	194.723	167.973	215.073
Q9ERL7	4	1	23.6566	0.625018	0.338431	1.0766	0.069973	ALZ	GAL	16919.4	GMFG_MOUSE Glia maturation factor gamma OS=Mus musculus GN=Gmfg PE=1 SV=1	1102.99	870.346	1215.97	877.016	892.051	1193.31
Q61029	5	1	26.5512	0.825965	0.406358	1.78558	0.053917	ALZ	GAL	50429.8	LAP2B_MOUSE Lamina-associated polypeptide 2_ isoforms beta/delta/epsilon/gamma OS=Mus musculus GN=Tmpo PE=1 SV=4	93.3025	57.3003	0	6.30007	31.8796	46.1643
P45878	4	1	26.945	0.090615	0.089633	1.10974	0.396832	GAL	ALZ	15515	FKBP2_MOUSE Peptidyl-prolyl cis-trans isomerase FKBP2 OS=Mus musculus GN=Fkbp2 PE=1 SV=1	792.363	823.65	820.226	853.799	867.323	982.481
Q9EP89	4	1	21.5207	0.256137	0.187091	1.4037	0.177229	GAL	ALZ	60933.7	LACTB_MOUSE Serine beta-lactamase-like protein LACTB_ mitochondrial OS=Mus musculus GN=Lactb PE=1 SV=1	747.715	849.147	431.318	693.838	1232.3	920.827
P51859	4	1	22.902	0.392851	0.24735	1.12004	0.11608	GAL	ALZ	26382.8	HDGF_MOUSE Hepatoma-derived growth factor OS=Mus musculus GN=Hdgf PE=1 SV=2	690.879	688.156	535.076	655.614	837.465	650.804
Q9JHG7	4	1	9.607	0.000357	0.004012	2.59199	1	ALZ	GAL	127597	PK3CG_MOUSE Phosphatidylinositol 4_5-bisphosphate 3-kinase catalytic subunit gamma isoform OS=Mus musculus GN=Pik3cg PE=1 SV=2	140.458	133.625	171.438	57.4921	60.7769	53.6152
Q6L8S8	4	1	20.5794	0.880625	0.423884	1.21692	0.05182	ALZ	GAL	113966	B4GN3_MOUSE Beta-1_4-N-acetylgalactosaminyltransferase 3 OS=Mus musculus GN=B4galnt3 PE=2 SV=1	7.9162	12.0977	63.2694	3.62462	35.6957	29.1173
Q8CHK3	1	1	5.367	0.053362	0.062355	1.2701	0.538802	GAL	ALZ	54120.1	MBOA7_MOUSE Lysophospholipid acyltransferase 7 OS=Mus musculus GN=Mboat7 PE=1 SV=1	188.911	186.542	199.519	204.694	262.648	262.933
Q9D7N9	4	1	21.6187	0.001422	0.008118	4.44977	0.999824	GAL	ALZ	46605.5	APMAP_MOUSE Adipocyte plasma membrane-associated protein OS=Mus musculus GN=Apmap PE=1 SV=1	66.8553	70.8568	49.2767	207.828	351.247	272.982
Q9CQ21	1	1	5.5132	0.178415	0.143217	1.17659	0.242599	GAL	ALZ	20665.4	MCTS2_MOUSE Malignant T-cell-amplified sequence 2 OS=Mus musculus GN=Mcts2 PE=1 SV=1	121.313	107.002	106.616	154.041	124.635	115.4
Q5HZI9	1	1	5.6105	0.083169	0.084615	2.1743	0.41888	GAL	ALZ	33917.5	S2551_MOUSE Solute carrier family 25 member 51 OS=Mus musculus GN=Slc25a51 PE=1 SV=1	87.979	94.2412	116.962	276.809	262.467	111.236
O70585	4	1	15.3808	0.398494	0.249825	1.12435	0.114344	GAL	ALZ	75254.8	DTNB_MOUSE Dystrobrevin beta OS=Mus musculus GN=Dtnb PE=1 SV=3	604.275	389.806	484.838	504.036	549.816	608.966
Q8C9S4	5	1	26.5667	0.002997	0.011219	1.15034	0.996005	GAL	ALZ	105699	CC186_MOUSE Coiled-coil domain-containing protein 186 OS=Mus musculus GN=Ccdc186 PE=1 SV=2	1312.66	1411.76	1381.75	1564.66	1577.08	1581.73
Q60963	4	1	20.8201	0.834038	0.408609	1.01634	0.053555	GAL	ALZ	49600.5	PAFA_MOUSE Platelet-activating factor acetylhydrolase OS=Mus musculus GN=Pla2g7 PE=2 SV=2	618.195	526.858	682.48	570.695	617.822	668.873
O88708	1	1	5.4245	0.175268	0.14196	1.62576	0.246135	GAL	ALZ	50438	ORC4_MOUSE Origin recognition complex subunit 4 OS=Mus musculus GN=Orc4 PE=1 SV=2	282.631	271.996	97.4465	388.455	366.268	305.396
Q7TNF8	4	1	22.1777	0.037313	0.049466	2.6489	0.63802	ALZ	GAL	202267	RIMB1_MOUSE Peripheral-type benzodiazepine receptor-associated protein 1 OS=Mus musculus GN=Tspoap1 PE=2 SV=2	36.7736	64.8564	46.9262	28.761	16.9125	10.4087
Q8CGF7	4	1	15.5002	0.64933	0.347886	1.03169	0.067195	GAL	ALZ	124016	TCRG1_MOUSE Transcription elongation regulator 1 OS=Mus musculus GN=Tcerg1 PE=1 SV=2	433.703	427.188	526.52	495.822	455.353	480.198
P42859	4	1	26.263	0.234121	0.174502	1.19498	0.192311	GAL	ALZ	348740	HD_MOUSE Huntingtin OS=Mus musculus GN=Htt PE=1 SV=2	76.3187	92.0242	66.8208	109.829	81.5212	89.6651
Q8BJU0	1	1	5.6708	0.170112	0.138649	194.399	0.252137	ALZ	GAL	34550.6	SGTA_MOUSE Small glutamine-rich tetratricopeptide repeat-containing protein alpha OS=Mus musculus GN=Sgta PE=1 SV=2	0	236.513	264.243	0	0	2.57592
Q9D8U8	4	1	22.2883	0.110786	0.102449	1.50161	0.347141	GAL	ALZ	47082.6	SNX5_MOUSE Sorting nexin-5 OS=Mus musculus GN=Snx5 PE=1 SV=1	493.342	506.347	259.382	661.246	604.09	625.292
Q99NF2	5	1	28.9842	0.000266	0.003547	13.7805	1	GAL	ALZ	60749.8	NSMF_MOUSE NMDA receptor synaptonuclear signaling and neuronal migration factor OS=Mus musculus GN=Nsmf PE=1 SV=1	10.9146	12.3028	6.45852	142.919	112.179	153.85
Q9CY64	5	1	25.6356	0.393512	0.247633	1.06359	0.115874	GAL	ALZ	33695.7	BIEA_MOUSE Biliverdin reductase A OS=Mus musculus GN=Blvra PE=1 SV=1	195.485	176.623	222.495	203.74	214.077	214.595
P49945;P29391	5	1	28.4341	0.283999	0.200422	1.04188	0.160858	ALZ	GAL	20899.7	FRIL2_MOUSE Ferritin light chain 2 OS=Mus musculus GN=Ftl2 PE=3 SV=2	623.974	665.388	615.001	621.436	582.085	624.298
P54775	5	1	27.2073	0.148852	0.126255	1.33811	0.279974	ALZ	GAL	47522.5	PRS6B_MOUSE 26S proteasome regulatory subunit 6B OS=Mus musculus GN=Psmc4 PE=1 SV=2	249.91	173.747	191.094	146.251	123.65	189.516
Q04736	5	1	21.5678	0.000441	0.004189	3.14918	1	GAL	ALZ	61086.3	YES_MOUSE Tyrosine-protein kinase Yes OS=Mus musculus GN=Yes1 PE=1 SV=3	36.6082	37.1181	33.2942	108.905	94.3544	133.767
Q9QYA2	6	1	34.5662	0.000453	0.004233	2.04412	1	GAL	ALZ	38294.4	TOM40_MOUSE Mitochondrial import receptor subunit TOM40 homolog OS=Mus musculus GN=Tomm40 PE=1 SV=3	128.948	150.78	141.463	293.545	307.474	259.946
Q5SDA5	5	1	26.3047	0.000624	0.00491	2.06409	0.999999	GAL	ALZ	125395	GUC2F_MOUSE Retinal guanylyl cyclase 2 OS=Mus musculus GN=Gucy2f PE=2 SV=1	198.016	239.334	222.062	496.731	446.039	418.312
O89110	5	1	19.9452	0.419617	0.259998	1.21387	0.108223	GAL	ALZ	56326.4	CASP8_MOUSE Caspase-8 OS=Mus musculus GN=Casp8 PE=1 SV=1	53.0364	132.924	49.4096	84.6079	111.039	90.0611
Q91WP6	5	1	28.8652	0.00842	0.019826	1.79011	0.943281	ALZ	GAL	46889.2	SPA3N_MOUSE Serine protease inhibitor A3N OS=Mus musculus GN=Serpina3n PE=1 SV=1	515.036	567.782	396.764	253.366	271.047	302.118
Q9CQE5	1	1	4.9445	0.668279	0.354139	1.25554	0.065214	GAL	ALZ	21207.9	RGS10_MOUSE Regulator of G-protein signaling 10 OS=Mus musculus GN=Rgs10 PE=1 SV=1	138.598	6.74648	5.5823	186.149	3.34605	0
Q8R123	5	1	25.3826	0.315946	0.214715	1.33791	0.145031	ALZ	GAL	55279.8	FAD1_MOUSE FAD synthase OS=Mus musculus GN=Flad1 PE=1 SV=1	86.2209	93.8007	50.1404	60.4223	43.4091	68.1993
Q8CCT4	7	1	35.915	0.430417	0.264724	3.58343	0.105306	ALZ	GAL	22095.1	TCAL5_MOUSE Transcription elongation factor A protein-like 5 OS=Mus musculus GN=Tceal5 PE=1 SV=1	17.1785	353.537	385.14	5.23379	95.7559	109.941
P28650	5	1	26.2535	0.204752	0.158162	1.19002	0.216241	ALZ	GAL	50539.7	PURA1_MOUSE Adenylosuccinate synthetase isozyme 1 OS=Mus musculus GN=Adssl1 PE=1 SV=2	616.414	559.074	635.542	472.7	422.728	626.423
Q9D1K2	5	1	40.7877	0.168366	0.137996	1.31163	0.25423	ALZ	GAL	13370.3	VATF_MOUSE V-type proton ATPase subunit F OS=Mus musculus GN=Atp6v1f PE=1 SV=2	380.49	250.08	385.168	286.318	247.791	240.303
Q5SUA5	2	1	9.7979	0.43748	0.267938	1.20135	0.103471	GAL	ALZ	118197	MYO1G_MOUSE Unconventional myosin-Ig OS=Mus musculus GN=Myo1g PE=1 SV=1	44.8723	28.0439	29.6938	53.6949	37.3423	32.2334
Q62318	5	1	24.0578	0.025944	0.039108	1.22626	0.7345	ALZ	GAL	90615	TIF1B_MOUSE Transcription intermediary factor 1-beta OS=Mus musculus GN=Trim28 PE=1 SV=3	879.673	803.738	852.853	691.926	751.615	624.76
A2ALU4	5	1	30.6284	0.436199	0.267466	1.04796	0.1038	GAL	ALZ	166072	SHRM2_MOUSE Protein Shroom2 OS=Mus musculus GN=Shroom2 PE=1 SV=1	2823.85	2897.21	2745.62	3098.87	3100.54	2673.32
Q8BMZ5	1	1	5.1452	0.902206	0.43045	1.01196	0.051217	GAL	ALZ	34310.6	SEN34_MOUSE tRNA-splicing endonuclease subunit Sen34 OS=Mus musculus GN=Tsen34 PE=2 SV=2	211.951	305.188	186.044	221.546	286.623	203.427
Q9CWH6	5	1	34.3156	0.077522	0.080929	1.11122	0.437293	GAL	ALZ	28037	PSA7L_MOUSE Proteasome subunit alpha type-7-like OS=Mus musculus GN=Psma8 PE=1 SV=1	1428.1	1296.95	1422.44	1608.67	1444.99	1555.09
Q2QI47	1	1	4.685	0.965076	0.447823	1.17117	0.050154	ALZ	GAL	581009	USH2A_MOUSE Usherin OS=Mus musculus GN=Ush2A PE=1 SV=2	0	99.9037	75.2367	0	60.1781	89.3655
O88951	6	1	35.5088	0.884309	0.424512	1.00552	0.051708	GAL	ALZ	22971.1	LIN7B_MOUSE Protein lin-7 homolog B OS=Mus musculus GN=Lin7b PE=1 SV=2	227.698	193.061	219.147	217.529	215.253	210.657
Q9D0L8	4	1	28.9035	0.321346	0.216322	1.06916	0.142615	GAL	ALZ	53918.7	MCES_MOUSE mRNA cap guanine-N7 methyltransferase OS=Mus musculus GN=Rnmt PE=1 SV=1	572.293	556.302	510.154	639.063	564.34	548.686
Q9CW42	1	1	5.2769	0.612722	0.334878	1.11018	0.071485	ALZ	GAL	38549.2	MARC1_MOUSE Mitochondrial amidoxime-reducing component 1 OS=Mus musculus GN=Marc1 PE=1 SV=2	36.0088	41.4067	52.1435	43.6133	17.5584	55.529
P37913	1	1	4.5939	0.623239	0.338252	1.62563	0.070187	GAL	ALZ	103088	DNLI1_MOUSE DNA ligase 1 OS=Mus musculus GN=Lig1 PE=1 SV=2	19.8884	40.8259	2.47363	5.49557	35.4459	61.779
Q8BI84	4	1	14.6519	0.031393	0.04407	1.90808	0.684831	GAL	ALZ	214303	TGO1_MOUSE Transport and Golgi organization protein 1 homolog OS=Mus musculus GN=Mia3 PE=1 SV=2	79.1215	67.2269	46.8394	95.2042	125.826	147.588
B1AQJ2	4	1	20.8858	0.146482	0.125203	1.08334	0.28343	ALZ	GAL	121111	UBP36_MOUSE Ubiquitin carboxyl-terminal hydrolase 36 OS=Mus musculus GN=Usp36 PE=1 SV=1	1417.9	1379.62	1528.28	1418.63	1285.05	1289.33
Q62426	4	1	30.7037	0.20601	0.158924	1.17502	0.215109	GAL	ALZ	11159.7	CYTB_MOUSE Cystatin-B OS=Mus musculus GN=Cstb PE=1 SV=1	123.168	125.003	162.002	179.688	158.184	144.089
Q8BFT2	1	1	5.7212	0.000612	0.00491	195.75	0.999999	ALZ	GAL	42652.9	HAUS4_MOUSE HAUS augmin-like complex subunit 4 OS=Mus musculus GN=Haus4 PE=1 SV=1	143.989	169.878	141.337	2.32544	0	0
Q8K441	1	1	5.1138	0.01742	0.029964	3.24474	0.827487	ALZ	GAL	184994	ABCA6_MOUSE ATP-binding cassette sub-family A member 6 OS=Mus musculus GN=Abca6 PE=1 SV=2	224.233	221.062	146.268	35.142	53.3334	93.8391
Q8BYJ6	4	1	20.5709	0.042196	0.05392	1.38966	0.60406	GAL	ALZ	149048	TBCD4_MOUSE TBC1 domain family member 4 OS=Mus musculus GN=Tbc1d4 PE=1 SV=2	512.109	541.022	501.046	734.64	584.862	840.276
O08989	4	1	21.5917	0.447197	0.272319	1.01827	0.101036	GAL	ALZ	23958.6	RASM_MOUSE Ras-related protein M-Ras OS=Mus musculus GN=Mras PE=1 SV=1	4416.81	4382.84	4632.4	4485.02	4515.23	4677.23
P52912	4	1	22.3778	0.677844	0.35681	1.02167	0.064272	GAL	ALZ	43142.2	TIA1_MOUSE Nucleolysin TIA-1 OS=Mus musculus GN=Tia1 PE=1 SV=1	1301.59	1433.82	1460.6	1481.86	1467.53	1337.57
Q9CR21	4	1	25.1785	0.589736	0.32644	1.06075	0.074518	ALZ	GAL	17655.5	ACPM_MOUSE Acyl carrier protein_ mitochondrial OS=Mus musculus GN=Ndufab1 PE=1 SV=1	187.55	211.811	160.986	176.907	160.118	191.229
Q8BUH8	1	1	4.4727	0.005916	0.016154	1.83942	0.972862	ALZ	GAL	117658	SENP7_MOUSE Sentrin-specific protease 7 OS=Mus musculus GN=Senp7 PE=1 SV=1	187.715	222.667	162.315	106.598	113.894	90.8532
Q924K1	4	1	22.3122	0.561881	0.315811	1.03062	0.078584	GAL	ALZ	38611.2	AIPL1_MOUSE Aryl-hydrocarbon-interacting protein-like 1 OS=Mus musculus GN=Aipl1 PE=2 SV=2	428.817	436.767	378.764	434.87	408.625	438.956
Q61011	4	1	28.6096	0.336113	0.223627	1.07905	0.136344	GAL	ALZ	38209.7	GBB3_MOUSE Guanine nucleotide-binding protein G(I)/G(S)/G(T) subunit beta-3 OS=Mus musculus GN=Gnb3 PE=1 SV=2	160.16	191.61	151.652	178.827	188.749	175.643
A6H6E9	4	1	10.3986	0.830988	0.40797	1.01891	0.053689	ALZ	GAL	52273.5	TT23L_MOUSE Tetratricopeptide repeat protein 23-like OS=Mus musculus GN=Ttc23l PE=2 SV=1	68.5441	100.133	32.6069	60.0767	62.6842	74.7871
Q8VC31	4	1	19.3764	0.972766	0.449249	1.11012	0.050094	GAL	ALZ	61502.5	CCDC9_MOUSE Coiled-coil domain-containing protein 9 OS=Mus musculus GN=Ccdc9 PE=1 SV=1	0	144.113	81.0052	0	137.627	112.28
Q8VD04	1	1	4.6066	0.28942	0.202419	1.28479	0.157971	GAL	ALZ	93000.4	GRAP1_MOUSE GRIP1-associated protein 1 OS=Mus musculus GN=Gripap1 PE=1 SV=1	39.1557	69.2054	83.7585	94.5735	78.8474	73.4122
E9PV24	4	1	18.6348	0.015533	0.028242	4.02967	0.850762	GAL	ALZ	88170.7	FIBA_MOUSE Fibrinogen alpha chain OS=Mus musculus GN=Fga PE=1 SV=1	154.605	358.177	188.268	1074.38	1193.84	556.788
O09044	4	1	27.5383	0.25134	0.184509	1.30995	0.180338	GAL	ALZ	23546.1	SNP23_MOUSE Synaptosomal-associated protein 23 OS=Mus musculus GN=Snap23 PE=1 SV=1	114.157	99.8899	62.5283	143.561	121.934	96.8037
P62484	4	1	30.6865	0.611252	0.334544	1.14615	0.071671	ALZ	GAL	49444.3	ABI2_MOUSE Abl interactor 2 OS=Mus musculus GN=Abi2 PE=1 SV=1	247.557	337.095	181.877	255.141	242.708	170.939
Q9D706	4	1	20.3357	0.712228	0.368681	1.04335	0.061186	ALZ	GAL	74323.8	RPAP3_MOUSE RNA polymerase II-associated protein 3 OS=Mus musculus GN=Rpap3 PE=1 SV=1	54.3233	64.5535	55.9672	77.2439	61.509	28.8263
Q923S9	6	1	41.692	0.647566	0.347419	1.34262	0.067388	GAL	ALZ	23400.4	RAB30_MOUSE Ras-related protein Rab-30 OS=Mus musculus GN=Rab30 PE=1 SV=1	22.5474	30.2906	23.14	14.7208	38.4932	48.7956
Q9DAJ2	4	1	15.6232	0.502961	0.295879	1.04524	0.088819	GAL	ALZ	48983.3	TEKT1_MOUSE Tektin-1 OS=Mus musculus GN=Tekt1 PE=1 SV=1	194.761	164.982	194.311	194.287	182.269	202.564
P62305	1	1	7.7814	0.003766	0.012602	1.11854	0.991739	GAL	ALZ	10860.7	RUXE_MOUSE Small nuclear ribonucleoprotein E OS=Mus musculus GN=Snrpe PE=1 SV=1	2867.78	2728.25	2827.8	3139.43	3081.17	3201.79
Q9DBS9	3	1	15.6927	0.012016	0.024317	6.77658	0.896211	ALZ	GAL	97878.5	OSBL3_MOUSE Oxysterol-binding protein-related protein 3 OS=Mus musculus GN=Osbpl3 PE=1 SV=2	276.903	218.019	256.637	32.5631	12.5283	65.8141
Q8R2K1	3	1	17.4086	0.069639	0.075102	1.22514	0.465885	GAL	ALZ	16975.9	FUCM_MOUSE Fucose mutarotase OS=Mus musculus GN=Fuom PE=1 SV=1	98.4072	131.662	111.851	135.924	140.813	142.164
A6H5Y3	2	1	15.8935	0.832073	0.408159	1.26249	0.053641	ALZ	GAL	140324	METH_MOUSE Methionine synthase OS=Mus musculus GN=Mtr PE=1 SV=1	49.2633	6.51872	77.6269	28.0648	37.3059	40.301
Q9WV96	2	1	10.7104	0.247993	0.182511	1.35699	0.182563	GAL	ALZ	11542	T10B_MOUSE Mitochondrial import inner membrane translocase subunit Tim10 B OS=Mus musculus GN=Timm10b PE=1 SV=1	275.979	436.693	445.61	370.421	588.953	612.407
P03899	2	1	12.9995	0.034823	0.047332	1.3805	0.656892	ALZ	GAL	13276	NU3M_MOUSE NADH-ubiquinone oxidoreductase chain 3 OS=Mus musculus GN=Mtnd3 PE=1 SV=3	1460.74	1639.22	2024.09	1288.44	1256.22	1167.08
Q717B4	2	1	10.7777	0.709089	0.367267	1.07943	0.061449	ALZ	GAL	42262.5	TDPZ3_MOUSE TD and POZ domain-containing protein 3 OS=Mus musculus GN=Tdpoz3 PE=2 SV=2	439.187	409.729	278.313	331.965	343.181	369.134
Q3U0V2	2	1	13.8164	0.753251	0.382009	1.01172	0.058074	ALZ	GAL	35147.6	TRADD_MOUSE Tumor necrosis factor receptor type 1-associated DEATH domain protein OS=Mus musculus GN=Tradd PE=1 SV=1	1132.05	1131.27	1135.38	1105.06	1202.61	1051.66
Q8CE96	1	1	4.5279	0.986284	0.453877	1.00202	0.050024	GAL	ALZ	55917.4	TRM6_MOUSE tRNA (adenine(58)-N(1))-methyltransferase non-catalytic subunit TRM6 OS=Mus musculus GN=Trmt6 PE=1 SV=1	1659.17	1571.42	1541.61	1515.95	1541.32	1724.58
Q8BHK0	2	1	9.797	0.045838	0.056955	1.13198	0.581052	GAL	ALZ	41657.5	PNMA2_MOUSE Paraneoplastic antigen Ma2 homolog OS=Mus musculus GN=Pnma2 PE=2 SV=1	570.087	556.262	638.259	654.001	663.077	680.427
P21126	2	1	11.3329	0.881887	0.423905	1.01392	0.051781	ALZ	GAL	17914.7	UBL4A_MOUSE Ubiquitin-like protein 4A OS=Mus musculus GN=Ubl4a PE=1 SV=1	784.855	943.704	784.82	795.558	919.859	763.454
Q91ZB0	2	1	9.2255	0.957586	0.445942	1.001	0.050227	ALZ	GAL	236720	ALPK2_MOUSE Alpha-protein kinase 2 OS=Mus musculus GN=Alpk2 PE=2 SV=3	1518.95	1538.89	1921.83	1589.33	1675.57	1709.79
Q00915	3	1	15.9441	0.005233	0.015357	1.38317	0.979763	GAL	ALZ	16017.2	RET1_MOUSE Retinol-binding protein 1 OS=Mus musculus GN=Rbp1 PE=1 SV=2	352.327	428.09	384.915	532.421	523.124	556.307
O35648	1	1	10.3238	0.176667	0.142455	1.45408	0.244553	GAL	ALZ	19519	CETN3_MOUSE Centrin-3 OS=Mus musculus GN=Cetn3 PE=1 SV=1	60.2692	56.9793	29.8692	87.1981	61.7144	65.0087
Q8JZU2	2	1	10.8097	0.95429	0.445116	1.44568	0.050264	GAL	ALZ	34273.7	TXTP_MOUSE Tricarboxylate transport protein_ mitochondrial OS=Mus musculus GN=Slc25a1 PE=1 SV=1	39.2149	270.716	200.004	20.7731	304.904	411.522
Q9DBS1	1	1	4.2643	0.001264	0.007578	1.46914	0.999905	ALZ	GAL	44897.5	TMM43_MOUSE Transmembrane protein 43 OS=Mus musculus GN=Tmem43 PE=1 SV=1	1092.75	1076.02	1007.53	670.969	718.747	772.292
P11103	2	1	10.8908	0.805096	0.399286	1.0104	0.054944	GAL	ALZ	113898	PARP1_MOUSE Poly [ADP-ribose] polymerase 1 OS=Mus musculus GN=Parp1 PE=1 SV=3	605.652	619.956	689.001	669.13	629.758	635.629
P97377	1	1	4.9716	0.003712	0.012495	1.27581	0.992086	GAL	ALZ	39434.6	CDK2_MOUSE Cyclin-dependent kinase 2 OS=Mus musculus GN=Cdk2 PE=1 SV=2	710.188	785.552	790.576	957.668	1011.71	947.526
O35841	2	1	5.352	0.00192	0.009144	1.52697	0.999278	ALZ	GAL	57127.4	API5_MOUSE Apoptosis inhibitor 5 OS=Mus musculus GN=Api5 PE=1 SV=2	587.573	539.898	608.679	393.531	398.696	344.764
Q9EQG7	1	1	5.6857	0.907251	0.431974	1.00215	0.051094	GAL	ALZ	54615.1	ENPP5_MOUSE Ectonucleotide pyrophosphatase/phosphodiesterase family member 5 OS=Mus musculus GN=Enpp5 PE=1 SV=3	4202.33	4272.97	4268.09	4134.65	4293.42	4342.73
O54950	1	1	5.2021	0.245005	0.180654	1.33682	0.184589	GAL	ALZ	37691.5	AAKG1_MOUSE 5'-AMP-activated protein kinase subunit gamma-1 OS=Mus musculus GN=Prkag1 PE=1 SV=2	812.796	1000.76	1452.6	1568.12	1716.07	1082.04
Q99LS3	2	1	16.8718	0.005443	0.015619	1.32008	0.977723	GAL	ALZ	25324	SERB_MOUSE Phosphoserine phosphatase OS=Mus musculus GN=Psph PE=1 SV=1	1059	924.966	1076.6	1316.01	1330.98	1393.21
Q5SW19	2	1	10.2517	0.147222	0.125602	1.2955	0.282342	GAL	ALZ	149551	CLU_MOUSE Clustered mitochondria protein homolog OS=Mus musculus GN=Cluh PE=1 SV=2	35.7388	58.0433	49.0477	54.8009	64.5444	65.6912
Q8BIZ0	1	1	5.3692	0.96975	0.448566	1.00054	0.050116	ALZ	GAL	105365	PCD20_MOUSE Protocadherin-20 OS=Mus musculus GN=Pcdh20 PE=2 SV=3	446.027	348.909	466.934	467.966	400.409	392.815
Q9QWL7	2	1	10.9043	0.221995	0.167278	1.37565	0.2016	GAL	ALZ	48447.1	K1C17_MOUSE Keratin_ type I cytoskeletal 17 OS=Mus musculus GN=Krt17 PE=1 SV=3	32.2182	70.2782	39.6788	76.0394	54.0768	65.4664
Q9CYW4	2	1	11.5192	0.009799	0.0218	1.21382	0.925454	ALZ	GAL	28255.2	HDHD3_MOUSE Haloacid dehalogenase-like hydrolase domain-containing protein 3 OS=Mus musculus GN=Hdhd3 PE=1 SV=1	419.594	454.958	416.249	346.252	376.355	340.817
P53808	2	1	5.3603	0.452823	0.275049	2.69781	0.099671	GAL	ALZ	25070.5	PPCT_MOUSE Phosphatidylcholine transfer protein OS=Mus musculus GN=Pctp PE=1 SV=2	6.31532	106.216	0.809594	3.11103	154.305	148.357
Q8K2T1	2	1	11.3533	0.049179	0.058963	1.20877	0.561478	ALZ	GAL	34547.3	NMRL1_MOUSE NmrA-like family domain-containing protein 1 OS=Mus musculus GN=Nmral1 PE=1 SV=1	1381.56	1705.09	1570.05	1301.41	1218.41	1332.61
Q9JL25	2	1	10.3978	0.00598	0.016154	1.27597	0.972185	ALZ	GAL	24163.7	RGS1_MOUSE Regulator of G-protein signaling 1 OS=Mus musculus GN=Rgs1 PE=2 SV=2	1100.93	1144.02	1112.2	901.404	801.789	927.87
O88998	2	1	10.3647	0.011969	0.02427	1.12575	0.896832	ALZ	GAL	55740	NOE1_MOUSE Noelin OS=Mus musculus GN=Olfm1 PE=1 SV=1	1059.65	1087.55	1158.97	987.007	976.722	973.135
Q9D489	2	1	10.6284	0.029816	0.042457	1.18172	0.698508	GAL	ALZ	51781.8	SOLH2_MOUSE Spermatogenesis- and oogenesis-specific basic helix-loop-helix-containing protein 2 OS=Mus musculus GN=Sohlh2 PE=1 SV=2	537.468	545.333	500.944	672.054	619.917	579.581
Q99JX3	2	1	10.054	0.310085	0.212415	1.05093	0.147732	ALZ	GAL	47266.5	GORS2_MOUSE Golgi reassembly-stacking protein 2 OS=Mus musculus GN=Gorasp2 PE=1 SV=3	139.615	125.274	125.143	128.852	122.147	120.132
Q91YY4	2	1	10.6382	0.508168	0.297355	1.06525	0.087814	GAL	ALZ	33460.1	ATPF2_MOUSE ATP synthase mitochondrial F1 complex assembly factor 2 OS=Mus musculus GN=Atpaf2 PE=1 SV=1	819.545	909.149	654.928	810.993	859.977	868.18
Q91VH2	2	1	10.7413	0.050731	0.060216	2.32655	0.552839	GAL	ALZ	66945	SNX9_MOUSE Sorting nexin-9 OS=Mus musculus GN=Snx9 PE=1 SV=1	110.657	111.159	119.221	335.469	316.832	141.138
P70406	2	1	10.0797	0.555641	0.313731	1.06229	0.079558	ALZ	GAL	33658.8	UCP2_MOUSE Mitochondrial uncoupling protein 2 OS=Mus musculus GN=Ucp2 PE=1 SV=1	314.911	281.53	364.392	277.725	298.454	328.309
Q8C8U0	2	1	4.5411	0.307377	0.211552	1.13073	0.149009	GAL	ALZ	109168	LIPB1_MOUSE Liprin-beta-1 OS=Mus musculus GN=Ppfibp1 PE=1 SV=3	585.193	690.433	502.468	676.512	735.025	599.009
O35609	2	1	12.7423	0.772701	0.388261	1.00875	0.0568	GAL	ALZ	38857.4	SCAM3_MOUSE Secretory carrier-associated membrane protein 3 OS=Mus musculus GN=Scamp3 PE=1 SV=3	1810.07	1793.66	1671.64	1748.51	1828.58	1744.43
A2APF3	1	1	4.948	0.000523	0.004493	1.43937	1	GAL	ALZ	74819.2	CTCFL_MOUSE Transcriptional repressor CTCFL OS=Mus musculus GN=Ctcfl PE=1 SV=1	1737.86	1544.3	1690.78	2369.84	2401.16	2386.93
Q922B1	2	1	10.4316	0.371919	0.2392	1.08624	0.122926	GAL	ALZ	35865	MACD1_MOUSE O-acetyl-ADP-ribose deacetylase MACROD1 OS=Mus musculus GN=Macrod1 PE=1 SV=2	1188.23	1507.28	1418.16	1531.91	1580.07	1356.45
Q9D3A9	2	1	24.5858	0.139064	0.120134	1.13521	0.294776	GAL	ALZ	49716.8	TTYH1_MOUSE Protein tweety homolog 1 OS=Mus musculus GN=Ttyh1 PE=1 SV=1	996.356	1170.06	949.01	1249.77	1125.34	1161.55
O08795	1	1	5.6767	0.300582	0.208225	1.06221	0.152297	ALZ	GAL	59762.3	GLU2B_MOUSE Glucosidase 2 subunit beta OS=Mus musculus GN=Prkcsh PE=1 SV=1	1417.94	1487.12	1551.36	1526.44	1344.35	1324.62
Q8C0R7	2	1	11.4323	0.467485	0.280702	1.27765	0.096262	GAL	ALZ	82459.3	ZMY15_MOUSE Zinc finger MYND domain-containing protein 15 OS=Mus musculus GN=Zmynd15 PE=1 SV=1	24.3563	8.20014	38.7275	27.751	22.2836	41.0412
Q6P9J5	2	1	10.2402	0.284354	0.200552	1.20964	0.160666	GAL	ALZ	111145	KANK4_MOUSE KN motif and ankyrin repeat domain-containing protein 4 OS=Mus musculus GN=Kank4 PE=1 SV=1	215.856	117.727	162.968	210.999	199.817	189.83
Q8VE70	2	1	10.0858	0.010916	0.023025	1.35108	0.910742	GAL	ALZ	24715.7	PDC10_MOUSE Programmed cell death protein 10 OS=Mus musculus GN=Pdcd10 PE=1 SV=1	371.463	350.558	407.607	545.403	520.38	460.436
O88312	1	1	4.8765	0.34482	0.227663	1.09393	0.132861	ALZ	GAL	19977	AGR2_MOUSE Anterior gradient protein 2 homolog OS=Mus musculus GN=Agr2 PE=1 SV=1	1561.53	1625.27	1813.16	1529.19	1324.86	1716.6
Q9CT10	1	1	4.98	0.148061	0.125859	1.11138	0.281118	GAL	ALZ	52857.9	RANB3_MOUSE Ran-binding protein 3 OS=Mus musculus GN=Ranbp3 PE=1 SV=2	509.889	468.598	570.172	594.044	552.381	574.726
Q8VDG6	2	1	10.3344	0.005786	0.016034	3.30285	0.974227	ALZ	GAL	111652	M3K21_MOUSE Mitogen-activated protein kinase kinase kinase 21 OS=Mus musculus GN=Map3k21 PE=1 SV=2	727.85	577.821	552.044	169.632	127.621	265.205
Q9JHI7	2	1	14.7755	0.318045	0.215466	1.06108	0.144084	GAL	ALZ	49564.1	EXOS9_MOUSE Exosome complex component RRP45 OS=Mus musculus GN=Exosc9 PE=1 SV=1	540.575	611.787	508.507	583.099	586.121	593.095
E9Q9A9	2	1	9.5979	0.350937	0.23027	1.20853	0.130503	GAL	ALZ	85963.1	OAS2_MOUSE 2'-5'-oligoadenylate synthase 2 OS=Mus musculus GN=Oas2 PE=2 SV=1	68.0253	108.421	94.0092	133.509	105.272	88.0729
P70298	2	1	10.8616	0.554716	0.313502	1.12963	0.079704	ALZ	GAL	155520	CUX2_MOUSE Homeobox protein cut-like 2 OS=Mus musculus GN=Cux2 PE=2 SV=2	527.951	331.144	338.909	352.998	360.358	347.175
Q63829	2	1	10.961	0.620646	0.337727	1.06449	0.070502	ALZ	GAL	22322	COMD3_MOUSE COMM domain-containing protein 3 OS=Mus musculus GN=Commd3 PE=1 SV=1	295.777	337.36	242.728	274.845	256.893	291.063
Q3URE9	2	1	9.5627	0.652758	0.348444	1.86048	0.066825	ALZ	GAL	68867.4	LIGO2_MOUSE Leucine-rich repeat and immunoglobulin-like domain-containing nogo receptor-interacting protein 2 OS=Mus musculus GN=Lingo2 PE=2 SV=1	55.7062	9.61131	77.3386	23.5978	32.1154	20.9637
P51642	2	1	9.3638	0.324445	0.21758	1.13615	0.14126	ALZ	GAL	22643.8	CNTF_MOUSE Ciliary neurotrophic factor OS=Mus musculus GN=Cntf PE=2 SV=1	220.602	293.98	216.781	212.394	230.043	201.284
P61804	1	1	6.9077	0.000102	0.002389	1.09051	1	GAL	ALZ	12667.8	DAD1_MOUSE Dolichyl-diphosphooligosaccharide--protein glycosyltransferase subunit DAD1 OS=Mus musculus GN=Dad1 PE=1 SV=3	1474.26	1462.7	1482.36	1597.54	1619.16	1602.63
Q8BHN9	2	1	10.6209	0.313612	0.213952	1.13115	0.146096	GAL	ALZ	35309.9	CN079_MOUSE Uncharacterized protein C14orf79 homolog OS=Mus musculus PE=2 SV=1	1815.55	1746.52	2257.61	1955.27	2123.59	2504.09
P70451	2	1	5.7044	0.092316	0.090606	1.15702	0.392112	GAL	ALZ	95263.2	FER_MOUSE Tyrosine-protein kinase Fer OS=Mus musculus GN=Fer PE=1 SV=2	1138.25	1034.1	1011.16	1169.18	1149.89	1364.33
Q9JIG8	1	1	7.0277	0.935876	0.441286	1.00181	0.050521	GAL	ALZ	19706.3	PRAF2_MOUSE PRA1 family protein 2 OS=Mus musculus GN=Praf2 PE=1 SV=1	946.527	983.824	1041.97	977.468	1008.18	992.053
Q9CR81	2	1	9.522	0.793488	0.395714	1.02716	0.055571	GAL	ALZ	14014.9	TEX12_MOUSE Testis-expressed protein 12 OS=Mus musculus GN=Tex12 PE=1 SV=1	179.036	140.564	195.509	196.094	158.611	174.395
Q9QZL9	2	1	9.7739	0.074669	0.078995	1.09017	0.447224	ALZ	GAL	26696.5	DKKL1_MOUSE Dickkopf-like protein 1 OS=Mus musculus GN=Dkkl1 PE=1 SV=2	612.75	644.802	647.726	611.732	587.17	548.795
Q8VIN1	2	1	21.6919	0.000118	0.00249	1.37187	1	ALZ	GAL	21305.2	PEBP2_MOUSE Phosphatidylethanolamine-binding protein 2 OS=Mus musculus GN=Pbp2 PE=1 SV=1	4841.35	4895.97	4720.65	3412.31	3632.89	3493.68
Q60652	1	1	4.8558	0.128196	0.113002	1.04728	0.31302	GAL	ALZ	31527.6	KLRA5_MOUSE Killer cell lectin-like receptor 5 OS=Mus musculus GN=Klra5 PE=1 SV=1	3663.85	3518.87	3799.8	3909.99	3807.46	3784.33
Q9EQ80	2	1	10.7659	0.033212	0.045798	1.18706	0.669718	ALZ	GAL	42202.2	NIF3L_MOUSE NIF3-like protein 1 OS=Mus musculus GN=Nif3l1 PE=1 SV=4	1049.87	1127.45	948.214	897.394	848.527	887.079
Q8CHU3	1	1	5.5955	0.008768	0.020399	1.19772	0.938841	ALZ	GAL	63642.9	EPN2_MOUSE Epsin-2 OS=Mus musculus GN=Epn2 PE=1 SV=1	1308.38	1303.2	1419.02	1130.83	1165.87	1068.55
Q80WC7	2	1	11.7353	0.103919	0.098119	1.31462	0.362638	GAL	ALZ	49367.3	AGFG2_MOUSE Arf-GAP domain and FG repeat-containing protein 2 OS=Mus musculus GN=Agfg2 PE=1 SV=1	377.783	398.919	301.055	490.273	537.91	388.661
Q812F3	1	1	5.2599	0.732742	0.376016	1.02416	0.059556	ALZ	GAL	61606.3	HYAL5_MOUSE Hyaluronidase-5 OS=Mus musculus GN=Hyal5 PE=1 SV=1	781.741	827.25	885.332	856.613	713.85	865.011
Q9D9C6	1	1	5.64	0.715307	0.369668	1.02941	0.060931	GAL	ALZ	17575.2	CC182_MOUSE Coiled-coil domain-containing protein 182 OS=Mus musculus GN=Ccdc182 PE=2 SV=1	1697.85	1424.15	1951.77	1805.29	1672.31	1745.41
Q61508	2	1	10.5845	0.012108	0.024341	1.38235	0.894994	GAL	ALZ	64486	ECM1_MOUSE Extracellular matrix protein 1 OS=Mus musculus GN=Ecm1 PE=1 SV=2	2251.69	2491.67	2889.63	3478.81	3661.69	3410.95
Q8K221	2	1	11.6055	0.035886	0.048176	1.06779	0.648695	ALZ	GAL	37886.7	ARFP2_MOUSE Arfaptin-2 OS=Mus musculus GN=Arfip2 PE=1 SV=2	1052.21	1004.67	1017.08	973.497	976.043	929.259
E9Q5Z5	2	1	9.3953	0.045472	0.056802	1.19732	0.583283	ALZ	GAL	38623.4	FANCF_MOUSE Fanconi anemia group F protein OS=Mus musculus GN=Fancf PE=3 SV=1	572.825	482.774	540.367	477.781	427.216	427.954
P52843	2	1	11.0653	0.30377	0.209936	1.09653	0.150739	ALZ	GAL	33327.4	ST2A1_MOUSE Bile salt sulfotransferase 1 OS=Mus musculus GN=Sult2a1 PE=1 SV=1	199.591	177.101	225.771	192.505	179.325	177.596
Q9JM98	2	1	10.2017	0.954137	0.445116	1.01422	0.050266	GAL	ALZ	53079.4	WRP73_MOUSE WD repeat-containing protein WRAP73 OS=Mus musculus GN=Wrap73 PE=1 SV=2	92.7643	119.018	59.1412	67.3225	80.2647	127.189
Q9QXD6	2	1	10.7312	0.19958	0.15594	1.11183	0.221003	GAL	ALZ	37311.7	F16P1_MOUSE Fructose-1_6-bisphosphatase 1 OS=Mus musculus GN=Fbp1 PE=1 SV=3	496.005	444.511	390.576	497.148	474.752	508.048
Q9D119	1	1	5.311	0.11646	0.105821	1.26105	0.335269	GAL	ALZ	17549.8	PPR27_MOUSE Protein phosphatase 1 regulatory subunit 27 OS=Mus musculus GN=Ppp1r27 PE=2 SV=1	399.489	514.981	571.057	573.948	693.092	606.284
Q9DB27	2	1	11.637	0.035277	0.047632	1.31714	0.653367	GAL	ALZ	20783.4	MCTS1_MOUSE Malignant T-cell-amplified sequence 1 OS=Mus musculus GN=Mcts1 PE=1 SV=1	201.208	199.841	154.819	256.347	241.374	234.438
Q9QXB9	2	1	10.5415	0.624067	0.338431	1.14273	0.070087	ALZ	GAL	41117.6	DRG2_MOUSE Developmentally-regulated GTP-binding protein 2 OS=Mus musculus GN=Drg2 PE=1 SV=1	306.722	363.883	201.729	277.481	339.932	145.965
Q8K2I4	2	1	10.6579	0.229074	0.171396	1.04737	0.196084	ALZ	GAL	101515	MANBA_MOUSE Beta-mannosidase OS=Mus musculus GN=Manba PE=1 SV=1	1031.02	982.82	1077.29	975.214	1019.07	957.057
Q9ER60	2	1	11.2208	0.366766	0.23706	1.13972	0.124717	ALZ	GAL	211137	SCN4A_MOUSE Sodium channel protein type 4 subunit alpha OS=Mus musculus GN=Scn4a PE=2 SV=1	150.753	185.359	145.161	169.945	115.481	136.848
Q9D1C8	2	1	11.64	0.843458	0.412014	1.01212	0.053155	GAL	ALZ	25737.4	VPS28_MOUSE Vacuolar protein sorting-associated protein 28 homolog OS=Mus musculus GN=Vps28 PE=1 SV=1	185.927	160.874	39.3639	74.7889	206.073	109.985
Q9WUC3	2	1	7.1687	0.910012	0.432936	1.01573	0.051029	GAL	ALZ	15296.4	LY6H_MOUSE Lymphocyte antigen 6H OS=Mus musculus GN=Ly6h PE=1 SV=2	186.094	1068.26	1015.33	121.325	1031	1153.05
Q9DAI2	1	1	5.1922	0.267255	0.192088	1.12926	0.170369	GAL	ALZ	21175	IFT22_MOUSE Intraflagellar transport protein 22 homolog OS=Mus musculus GN=Ift22 PE=1 SV=1	1101.24	1199.26	1539.97	1483.15	1396.8	1456.93
P70266	2	1	9.7131	0.266954	0.19199	1.13925	0.170548	GAL	ALZ	55419.8	F261_MOUSE 6-phosphofructo-2-kinase/fructose-2_6-bisphosphatase 1 OS=Mus musculus GN=Pfkfb1 PE=1 SV=2	127.373	135.008	101.338	150.61	123.876	139.879
P97765	2	1	12.4028	0.949041	0.444443	1.00171	0.050329	ALZ	GAL	28146.2	WBP2_MOUSE WW domain-binding protein 2 OS=Mus musculus GN=Wbp2 PE=1 SV=1	1023.62	1053.45	1094.04	1048.19	1068.07	1049.44
Q80Y73	2	1	9.8622	0.815953	0.40228	1.00954	0.054394	GAL	ALZ	19238.9	CK088_MOUSE UPF0722 protein C11orf88 homolog OS=Mus musculus PE=2 SV=1	1448.59	1665.84	1542.03	1557.33	1527.36	1616.2
P51437	2	1	11.4614	0.505216	0.296221	1.0174	0.088381	ALZ	GAL	19681.5	CAMP_MOUSE Cathelicidin antimicrobial peptide OS=Mus musculus GN=Camp PE=1 SV=2	5323.91	5087.26	5211.22	5042.05	5322.56	4990.58
A8E0Y8	2	1	11.1542	0.806093	0.399611	1.00871	0.054892	GAL	ALZ	115403	IGSF2_MOUSE Immunoglobulin superfamily member 2 OS=Mus musculus GN=Cd101 PE=2 SV=1	2636.54	2598.79	2882.28	2650.11	2800.59	2737.61
Q8R404	2	1	13.3448	0.83192	0.408159	1.03254	0.053648	GAL	ALZ	13430.5	MIC13_MOUSE MICOS complex subunit MIC13 OS=Mus musculus GN=Mic13 PE=1 SV=1	98.5312	120.206	164.786	141.183	104.366	150.453
O35218	2	1	9.9994	0.539273	0.308598	1.09968	0.08223	ALZ	GAL	89238.2	CPSF2_MOUSE Cleavage and polyadenylation specificity factor subunit 2 OS=Mus musculus GN=Cpsf2 PE=1 SV=1	324.757	310.5	372.68	386.416	314.245	215.912
Q7TSI1	2	1	10.5354	0.367227	0.237227	1.06615	0.124555	GAL	ALZ	120645	PKHM1_MOUSE Pleckstrin homology domain-containing family M member 1 OS=Mus musculus GN=Plekhm1 PE=1 SV=1	3404.96	3674.59	3170.56	3948.58	3612.44	3367.15
Q8C0V1	2	1	10.4203	0.915091	0.434467	1.00765	0.050915	GAL	ALZ	88774	TERB1_MOUSE Telomere repeats-binding bouquet formation protein 1 OS=Mus musculus GN=Terb1 PE=1 SV=2	761.554	645.28	850.042	767.953	682.785	823.401
Q9JJ57	1	1	5.7979	0.001748	0.009059	3.29451	0.999524	GAL	ALZ	27002.6	KCIP1_MOUSE Kv channel-interacting protein 1 OS=Mus musculus GN=Kcnip1 PE=1 SV=2	827.236	815.451	783.728	2512.66	2020.54	3460.65
P61961	2	1	12.3056	0.901696	0.430382	1.00723	0.05123	ALZ	GAL	9174.62	UFM1_MOUSE Ubiquitin-fold modifier 1 OS=Mus musculus GN=Ufm1 PE=1 SV=1	2794.01	2967.34	2599.92	3010.91	2726.17	2564.19
P03921	2	1	11.4061	0.345018	0.227665	1.29409	0.132784	GAL	ALZ	68817.2	NU5M_MOUSE NADH-ubiquinone oxidoreductase chain 5 OS=Mus musculus GN=Mtnd5 PE=1 SV=3	24.0557	15.6404	48.1142	43.5569	36.8259	33.2513
Q80X80	1	1	5.9565	0.402886	0.251365	1.58815	0.113023	ALZ	GAL	76785.5	C2C2L_MOUSE Phospholipid transfer protein C2CD2L OS=Mus musculus GN=C2cd2l PE=1 SV=3	3263.4	1037.74	2991.95	2601.55	1040.1	950.525
Q61235	2	1	10.9459	0.189349	0.14963	1.1139	0.230992	ALZ	GAL	56838	SNTB2_MOUSE Beta-2-syntrophin OS=Mus musculus GN=Sntb2 PE=1 SV=2	1742.37	1734.86	1715.67	1460.96	1781.54	1419.4
O54818	2	1	9.8181	0.069358	0.074868	1.84726	0.466975	GAL	ALZ	22572.1	TPD53_MOUSE Tumor protein D53 OS=Mus musculus GN=Tpd52l1 PE=1 SV=1	28.7249	37.3879	61.9521	96.6503	60.6295	79.2901
Q62082	2	1	10.8929	0.005864	0.016153	10.9519	0.973415	ALZ	GAL	22682.5	MYL10_MOUSE Myosin regulatory light chain 10 OS=Mus musculus GN=Myl10 PE=2 SV=1	290.955	169.009	115.685	10.3874	10.2312	31.9429
Q59J78	2	1	11.9472	0.44523	0.271405	1.14027	0.101521	GAL	ALZ	19627.9	NDUF2_MOUSE NADH dehydrogenase [ubiquinone] 1 alpha subcomplex assembly factor 2 OS=Mus musculus GN=Ndufaf2 PE=1 SV=1	305.233	339.061	194.113	319.626	353.657	282.725
O88735	2	1	9.3862	0.183503	0.146634	61.0552	0.237071	ALZ	GAL	82135.7	MAP7_MOUSE Ensconsin OS=Mus musculus GN=Map7 PE=1 SV=1	59.0665	0	77.2304	2.23236	0	0
O08583	2	1	12.3834	0.001642	0.009003	5.6337	0.999644	ALZ	GAL	26940	THOC4_MOUSE THO complex subunit 4 OS=Mus musculus GN=Alyref PE=1 SV=3	794.329	733.204	990.308	168.514	185.294	93.1169
Q5SX40	2	1	9.4175	0.739844	0.37767	1.07067	0.059026	GAL	ALZ	224255	MYH1_MOUSE Myosin-1 OS=Mus musculus GN=Myh1 PE=1 SV=1	91.1339	118.644	83.3003	118.842	116.907	78.0421
Q61846	2	1	9.8322	0.01464	0.027464	2.24832	0.862077	GAL	ALZ	73755.7	MELK_MOUSE Maternal embryonic leucine zipper kinase OS=Mus musculus GN=Melk PE=1 SV=2	61.5566	73.5277	77.5021	165.578	201.893	110.492
Q6PFR5	2	1	9.5685	0.077996	0.081331	1.64416	0.435687	GAL	ALZ	32373.3	TRA2A_MOUSE Transformer-2 protein homolog alpha OS=Mus musculus GN=Tra2a PE=1 SV=1	101.447	133.891	82.6552	199.127	199.095	124.609
Q8VDP6	2	1	12.3053	0.017493	0.030046	1.84313	0.826607	GAL	ALZ	23941.1	CDIPT_MOUSE CDP-diacylglycerol--inositol 3-phosphatidyltransferase OS=Mus musculus GN=Cdipt PE=1 SV=1	116.804	130.059	89.4851	213.401	240.926	165.607
P70691;Q62452;Q63886;Q64435;Q6ZQM8	2	1	10.8495	0.000259	0.003547	37.52	1	GAL	ALZ	61026.9	UD12_MOUSE UDP-glucuronosyltransferase 1-2 OS=Mus musculus GN=Ugt1a2 PE=1 SV=1	27.8591	30.3515	14.7167	874.611	632.665	1228.96
P70697	2	1	5.6043	0.4648	0.279973	1.21073	0.096871	GAL	ALZ	40977.1	DCUP_MOUSE Uroporphyrinogen decarboxylase OS=Mus musculus GN=Urod PE=1 SV=2	224.799	287.589	192.728	290.208	366.258	197.236
Q62158	2	1	10.6308	0.474148	0.284139	1.0462	0.09478	GAL	ALZ	59824.5	TRI27_MOUSE Zinc finger protein RFP OS=Mus musculus GN=Trim27 PE=1 SV=2	237.264	229.44	229.711	238.057	267.297	223.236
Q9D439	2	1	4.9527	0.00385	0.012667	1.65524	0.991179	ALZ	GAL	62139.5	CFA53_MOUSE Cilia- and flagella-associated protein 53 OS=Mus musculus GN=Cfap53 PE=2 SV=3	140.018	113.74	131.536	76.3332	70.61	85.828
Q9CQY6	2	1	6.4798	0.599037	0.330167	1.02334	0.073257	GAL	ALZ	16434.6	UQCC2_MOUSE Ubiquinol-cytochrome-c reductase complex assembly factor 2 OS=Mus musculus GN=Uqcc2 PE=1 SV=1	597.33	631.783	559.225	623.359	583.023	623.694
Q01098	2	1	9.6124	0.167844	0.137665	1.2715	0.254862	GAL	ALZ	137017	NMDE3_MOUSE Glutamate receptor ionotropic_ NMDA 2C OS=Mus musculus GN=Grin2c PE=1 SV=2	315.402	284.66	235.564	399.989	381.675	280.832
Q3UZZ6	2	1	10.2309	0.014241	0.027087	1.90305	0.867188	GAL	ALZ	35254.5	ST1D1_MOUSE Sulfotransferase 1 family member D1 OS=Mus musculus GN=Sult1d1 PE=1 SV=1	149.047	112.25	85.9304	230.536	218.386	211.869
Q9JJF3	2	1	5.2521	0.265781	0.191829	35.1035	0.171252	ALZ	GAL	67841.9	RIOX1_MOUSE Ribosomal oxygenase 1 OS=Mus musculus GN=Riox1 PE=1 SV=2	3.32193	144.027	0.974175	0	4.22531	0
Q9CWG9	2	1	5.794	0.193363	0.152391	1.3198	0.226978	GAL	ALZ	16356.6	BL1S2_MOUSE Biogenesis of lysosome-related organelles complex 1 subunit 2 OS=Mus musculus GN=Bloc1s2 PE=1 SV=1	127.418	148.776	79.6951	169.376	161.243	139.083
O88665	2	1	9.3131	0.037707	0.049875	1.27257	0.635134	ALZ	GAL	74570.3	BRD7_MOUSE Bromodomain-containing protein 7 OS=Mus musculus GN=Brd7 PE=1 SV=1	464.331	471.089	501.512	389.514	417.164	322.482
Q9QXU7	1	1	11.4102	0.003731	0.012521	2.31719	0.991967	ALZ	GAL	14812.3	PROK2_MOUSE Prokineticin-2 OS=Mus musculus GN=Prok2 PE=2 SV=1	8376.6	6683.27	7386.82	3177.11	2565.12	3944.79
P97306	2	1	5.6737	0.005624	0.015865	1.98125	0.975904	ALZ	GAL	44946.6	STAC_MOUSE SH3 and cysteine-rich domain-containing protein OS=Mus musculus GN=Stac PE=2 SV=1	118.793	90.0407	109.416	47.7655	48.5587	64.3063
Q9DBH5	2	1	10.2926	0.700208	0.363959	1.03786	0.062213	ALZ	GAL	40772	LMAN2_MOUSE Vesicular integral-membrane protein VIP36 OS=Mus musculus GN=Lman2 PE=1 SV=2	118.61	117.139	108.129	131.649	88.0977	111.588
Q8BGW6	1	1	5.1577	0.038852	0.050788	1.11218	0.626898	ALZ	GAL	46794.5	ST32A_MOUSE Serine/threonine-protein kinase 32A OS=Mus musculus GN=Stk32a PE=2 SV=1	5181.81	5042.57	5256.68	4492.11	4474.09	4953.32
Q9JI08	1	1	5.7079	0.747812	0.380241	1.01477	0.058453	ALZ	GAL	29707.9	BIN3_MOUSE Bridging integrator 3 OS=Mus musculus GN=Bin3 PE=1 SV=1	2864.49	2874.44	3003.99	2930.12	2627.15	3058.36
Q9CPX8	2	1	13.7442	0.512885	0.299365	1.15072	0.086922	ALZ	GAL	6538.66	QCR10_MOUSE Cytochrome b-c1 complex subunit 10 OS=Mus musculus GN=Uqcr11 PE=3 SV=1	1184.22	1288.47	795.414	811.078	1149.29	879.685
Q61337	1	1	4.9174	0.177993	0.143149	1.1078	0.243067	ALZ	GAL	22080.3	BAD_MOUSE Bcl2-associated agonist of cell death OS=Mus musculus GN=Bad PE=1 SV=1	3463.09	3097.41	3749.77	3263.53	3046.83	2996.64
Q9D1P2	1	1	5.0384	0.127151	0.112489	1.14552	0.314886	ALZ	GAL	53087.2	KAT8_MOUSE Histone acetyltransferase KAT8 OS=Mus musculus GN=Kat8 PE=1 SV=1	4191.82	4225.97	5129.93	4068.1	3945.02	3813.56
Q9EQG9	1	1	5.7122	0.32109	0.216322	1.04866	0.142728	GAL	ALZ	71795.6	C43BP_MOUSE Collagen type IV alpha-3-binding protein OS=Mus musculus GN=Col4a3bp PE=1 SV=1	9808.06	10684.6	10570.1	10218.1	11394.4	10961.8
Q91YQ3	1	1	5.7164	1.24e-06	0.000726	8.87156	1	GAL	ALZ	16967.1	CSDC2_MOUSE Cold shock domain-containing protein C2 OS=Mus musculus GN=Csdc2 PE=1 SV=2	1527.06	1550.36	1546.88	12468.8	14016.6	14539.4
B1AYB6	1	1	5.2906	0.012269	0.024538	1.13376	0.892874	GAL	ALZ	161775	MBD5_MOUSE Methyl-CpG-binding domain protein 5 OS=Mus musculus GN=Mbd5 PE=2 SV=1	1641	1765.78	1770.5	1971.47	1997.87	1900.48
Q2VPQ9	1	1	6.3507	0.925042	0.437768	1.00455	0.050713	GAL	ALZ	21649	EAF6_MOUSE Chromatin modification-related protein MEAF6 OS=Mus musculus GN=Meaf6 PE=1 SV=1	6164.52	6170.06	7987.02	6429.6	6519.03	7465.48
Q3THS6	1	1	4.7399	0.004164	0.013223	2.70018	0.988945	GAL	ALZ	44030.9	METK2_MOUSE S-adenosylmethionine synthase isoform type-2 OS=Mus musculus GN=Mat2a PE=1 SV=2	23.8445	19.8474	35.0973	74.975	65.0833	72.6863
Q9Z2H7	1	1	5.1038	0.244126	0.180462	1.08093	0.185192	GAL	ALZ	34289.3	GIPC2_MOUSE PDZ domain-containing protein GIPC2 OS=Mus musculus GN=Gipc2 PE=1 SV=1	3926.18	4505.02	4517.69	4696.77	4925.22	4374.84
Q99JN2	1	1	5.3374	0.853113	0.415401	1.01247	0.052771	ALZ	GAL	72770.4	KLH22_MOUSE Kelch-like protein 22 OS=Mus musculus GN=Klhl22 PE=1 SV=1	9565.36	9329.72	10952.3	9819.88	9937.6	9722.34
O35143	1	1	6.5396	0.000239	0.003501	6.83334	1	ALZ	GAL	12158.7	ATIF1_MOUSE ATPase inhibitor_ mitochondrial OS=Mus musculus GN=Atpif1 PE=1 SV=2	1767.48	2555.2	1672.21	295.871	252.792	328.637
Q8BGF3	1	1	5.8017	0.40046	0.25052	1.01856	0.113749	GAL	ALZ	40189.7	WDR92_MOUSE WD repeat-containing protein 92 OS=Mus musculus GN=Wdr92 PE=1 SV=1	1263.26	1255.21	1323.28	1309.16	1325.53	1278.37
A2ADY9	1	1	4.6256	0.016319	0.029098	1.85664	0.840959	GAL	ALZ	45046.9	DDI2_MOUSE Protein DDI1 homolog 2 OS=Mus musculus GN=Ddi2 PE=1 SV=1	94.2927	134.366	93.8401	233.292	164.324	201.15
Q99KP3	1	1	5.815	0.278233	0.197667	1.04985	0.164029	GAL	ALZ	35608.1	CRYL1_MOUSE Lambda-crystallin homolog OS=Mus musculus GN=Cryl1 PE=1 SV=3	12653.7	12168.5	13559.8	12999.7	13256.1	14039.6
O55100	1	1	7.8136	0.128725	0.113297	1.10242	0.312084	ALZ	GAL	25880.9	SNG1_MOUSE Synaptogyrin-1 OS=Mus musculus GN=Syngr1 PE=1 SV=2	10544.2	10563.3	12027.1	10256.5	10281	9518.75
Q9CR59	1	1	5.5602	9.57e-05	0.002389	1.58773	1	ALZ	GAL	25877.5	G45IP_MOUSE Growth arrest and DNA damage-inducible proteins-interacting protein 1 OS=Mus musculus GN=Gadd45gip1 PE=1 SV=1	30299.8	28947.6	29336.7	18539.3	17784.9	19468.8
Q9JJ06	1	1	5.8296	0.200261	0.156036	1.03449	0.220364	GAL	ALZ	42760.4	C1GLT_MOUSE Glycoprotein-N-acetylgalactosamine 3-beta-galactosyltransferase 1 OS=Mus musculus GN=C1galt1 PE=1 SV=1	21580	21958.9	23011.9	23331.8	22453.8	23060.5
P63082	1	1	17.5378	0.178682	0.143333	1.08648	0.242304	GAL	ALZ	15808	VATL_MOUSE V-type proton ATPase 16 kDa proteolipid subunit OS=Mus musculus GN=Atp6v0c PE=1 SV=1	30803.6	34548.1	30188.9	34846	36237.6	32718.9
Q9Z239	1	1	8.0717	0.285845	0.20136	1.078	0.159865	GAL	ALZ	10551.1	PLM_MOUSE Phospholemman OS=Mus musculus GN=Fxyd1 PE=1 SV=1	3752.6	3644.2	3822.7	3921.78	3694.58	4478.28
Q80YA3	1	1	6.0844	0.004754	0.014421	1.96042	0.984157	ALZ	GAL	62051.3	DDHD1_MOUSE Phospholipase DDHD1 OS=Mus musculus GN=Ddhd1 PE=1 SV=1	522.558	401.839	380.579	221.933	196.934	246.796
P10922	2	1	14.2835	0.679952	0.357086	1.03907	0.064069	ALZ	GAL	20860.9	H10_MOUSE Histone H1.0 OS=Mus musculus GN=H1f0 PE=2 SV=4	2687.57	2735.59	2862.37	2110.79	2859.76	3003.47
Q8BGX0	2	1	10.1146	0.360571	0.233833	1.37041	0.126929	GAL	ALZ	65471.2	TRI23_MOUSE E3 ubiquitin-protein ligase TRIM23 OS=Mus musculus GN=Trim23 PE=2 SV=1	191.708	214.229	57.0462	244.888	222.108	167.48
Q80U58	1	1	4.5289	0.005542	0.015749	2.15666	0.976729	ALZ	GAL	114884	PUM2_MOUSE Pumilio homolog 2 OS=Mus musculus GN=Pum2 PE=1 SV=2	1595.31	1028.75	1494.55	622.13	661.656	625.932
P97737	2	1	10.0086	0.002012	0.00936	2.32504	0.999119	ALZ	GAL	53145.7	GDF10_MOUSE Growth/differentiation factor 10 OS=Mus musculus GN=Gdf10 PE=1 SV=2	151.239	145.098	204.768	76.6574	72.4718	66.3961
Q9CPV5	2	1	10.5837	0.162224	0.134294	1.08071	0.26185	GAL	ALZ	23292.2	PMF1_MOUSE Polyamine-modulated factor 1 OS=Mus musculus GN=Pmf1 PE=1 SV=1	1254.9	1130.06	1084.68	1265.78	1273.89	1210.03
Q8CIM3	1	1	4.9115	0.016742	0.029436	1.41368	0.835748	ALZ	GAL	59374.1	D2HDH_MOUSE D-2-hydroxyglutarate dehydrogenase_ mitochondrial OS=Mus musculus GN=D2hgdh PE=1 SV=3	812.803	730.233	748.966	484.812	503.946	632.54
Q8BRH0	2	1	10.4161	0.014559	0.027427	1.14986	0.86311	GAL	ALZ	105110	TMTC3_MOUSE Transmembrane and TPR repeat-containing protein 3 OS=Mus musculus GN=Tmtc3 PE=1 SV=2	382.468	407.832	424.625	459.549	479.866	457.577
Q3TZX3	2	1	4.6994	0.302095	0.209025	1.16857	0.151554	GAL	ALZ	35577.2	S2533_MOUSE Solute carrier family 25 member 33 OS=Mus musculus GN=Slc25a33 PE=2 SV=1	312.236	375.859	233.113	384.262	329.978	362.259
Q9WTL2	2	1	10.3211	0.119914	0.108402	1.09981	0.328414	ALZ	GAL	23643.7	RAB25_MOUSE Ras-related protein Rab-25 OS=Mus musculus GN=Rab25 PE=1 SV=2	566.023	623.3	602.574	537.698	582.966	508.615
Q9ESG4	2	1	10.0753	0.009575	0.021653	1.33284	0.928388	GAL	ALZ	25355.2	TMM27_MOUSE Collectrin OS=Mus musculus GN=Tmem27 PE=1 SV=1	399.916	362.361	394.75	566.952	474.18	500.997
P52189	2	1	10.6894	0.313975	0.214075	1.15357	0.14593	ALZ	GAL	50469.8	KCNJ4_MOUSE Inward rectifier potassium channel 4 OS=Mus musculus GN=Kcnj4 PE=1 SV=1	46.1046	47.1368	51.7522	42.7773	50.7888	32.1253
P97820	2	1	9.9187	0.120189	0.108539	1.22491	0.32788	ALZ	GAL	141343	M4K4_MOUSE Mitogen-activated protein kinase kinase kinase kinase 4 OS=Mus musculus GN=Map4k4 PE=1 SV=1	1107.23	845.065	1155.29	849.855	831.276	855.868
O35969	1	1	10.8378	0.209217	0.160234	1.41137	0.212273	GAL	ALZ	26621.3	GAMT_MOUSE Guanidinoacetate N-methyltransferase OS=Mus musculus GN=Gamt PE=1 SV=1	135.533	249.895	219.931	370.075	258.138	226.168
A2A9C3	2	1	10.5477	0.360148	0.233807	1.06332	0.127083	ALZ	GAL	381848	SZT2_MOUSE KICSTOR complex protein SZT2 OS=Mus musculus GN=Szt2 PE=1 SV=1	1094.37	1282.71	1140.6	1119.17	1156.69	1032.35
Q3UFY4	1	1	5.0954	0.785082	0.393032	1.05322	0.056052	GAL	ALZ	59127.9	RSH3A_MOUSE Radial spoke head protein 3 homolog A OS=Mus musculus GN=Rsph3a PE=2 SV=1	847.734	778.132	720.579	748.784	1032.74	689.793
P0C0A3	2	1	11.0827	0.065383	0.071704	1.18563	0.482942	ALZ	GAL	23472.7	CHMP6_MOUSE Charged multivesicular body protein 6 OS=Mus musculus GN=Chmp6 PE=1 SV=2	878.723	931.673	1030.33	877.853	748.128	769.984
Q9CR51	1	1	7.7541	0.881187	0.423884	1.00186	0.051802	GAL	ALZ	13838.5	VATG1_MOUSE V-type proton ATPase subunit G 1 OS=Mus musculus GN=Atp6v1g1 PE=1 SV=3	2424.85	2403.95	2446.71	2424.36	2474.25	2390.47
Q8C8T8	2	1	10.8639	0.17488	0.141842	1.43966	0.246578	GAL	ALZ	21005.2	TSR2_MOUSE Pre-rRNA-processing protein TSR2 homolog OS=Mus musculus GN=Tsr2 PE=1 SV=1	69.5216	86.9118	46.0443	72.8061	112.362	106.332
Q8C633	2	1	9.7723	0.066879	0.072964	1.54324	0.476806	GAL	ALZ	42416.1	CABS1_MOUSE Calcium-binding and spermatid-specific protein 1 OS=Mus musculus GN=Cabs1 PE=1 SV=1	59.5592	64.1991	49.0377	101.342	64.8311	100.493
Q9CXG9	2	1	10.4961	0.372549	0.23947	1.04858	0.12271	GAL	ALZ	66490.4	PHF19_MOUSE PHD finger protein 19 OS=Mus musculus GN=Phf19 PE=1 SV=1	138.526	143.514	125.118	149.517	137.7	139.721
Q2TBE6	2	1	11.6604	0.030902	0.043485	1.14145	0.689032	GAL	ALZ	54771	P4K2A_MOUSE Phosphatidylinositol 4-kinase type 2-alpha OS=Mus musculus GN=Pi4k2a PE=1 SV=1	1107.04	1015.35	974.121	1142.57	1205	1186.94
Q6ZPR1	1	1	5.3345	0.051747	0.060987	1.18386	0.547331	GAL	ALZ	61236	CFA97_MOUSE Cilia- and flagella-associated protein 97 OS=Mus musculus GN=Cfap97 PE=1 SV=2	2205.11	2362.5	2714.49	2937.57	2888.11	2795.27
Q8BVI5	2	1	9.3019	0.664526	0.35263	1.06239	0.065594	GAL	ALZ	37251.3	STX16_MOUSE Syntaxin-16 OS=Mus musculus GN=Stx16 PE=1 SV=3	50.2208	71.1477	85.0126	65.1025	71.8031	82.3522
O54891;Q8K419	2	1	11.0539	0.854114	0.415654	1.00996	0.052733	GAL	ALZ	34283.3	LEG6_MOUSE Galectin-6 OS=Mus musculus GN=Lgals6 PE=2 SV=1	972.219	1000.62	690.121	912.871	889.668	886.942
Q8K124	2	1	10.2215	0.006173	0.016386	1.39274	0.970103	ALZ	GAL	54214.7	PKHO2_MOUSE Pleckstrin homology domain-containing family O member 2 OS=Mus musculus GN=Plekho2 PE=1 SV=1	302.752	259.363	317.875	208.021	214.606	209.216
Q9D8U7	2	1	11	0.262729	0.190594	1.30302	0.173106	ALZ	GAL	35304.8	DTWD1_MOUSE DTW domain-containing protein 1 OS=Mus musculus GN=Dtwd1 PE=2 SV=1	195.929	126.575	226.23	134.249	130.444	156.431
Q9D832;Q9QYJ3	2	1	11.0181	0.862737	0.417935	1.01827	0.052415	ALZ	GAL	37953	DNJB4_MOUSE DnaJ homolog subfamily B member 4 OS=Mus musculus GN=Dnajb4 PE=1 SV=1	406.627	505.164	416.07	448.517	467.16	388.365
Q8BIG7	2	1	10.689	0.106255	0.099361	1.11151	0.357218	ALZ	GAL	29246	CMTD1_MOUSE Catechol O-methyltransferase domain-containing protein 1 OS=Mus musculus GN=Comtd1 PE=1 SV=1	466.272	506.238	544.75	474.102	451.606	439.337
Q9CQ60	2	1	13.1737	0.742062	0.378306	1.01642	0.058865	GAL	ALZ	27482.6	6PGL_MOUSE 6-phosphogluconolactonase OS=Mus musculus GN=Pgls PE=1 SV=1	1331.26	1123.72	1211.26	1202.96	1278.76	1244.72
Q4V9Z5	2	1	10.7175	0.106196	0.099361	1.47763	0.357353	GAL	ALZ	99043.9	SE6L2_MOUSE Seizure 6-like protein 2 OS=Mus musculus GN=Sez6l2 PE=1 SV=1	448.822	474.633	251.841	539.995	591.219	605.439
Q8BFQ4	2	1	9.941	0.102932	0.097344	1.19962	0.364976	ALZ	GAL	35478.3	WDR82_MOUSE WD repeat-containing protein 82 OS=Mus musculus GN=Wdr82 PE=1 SV=1	326.743	250.772	308.415	239.423	241.301	257.783
O08747	1	1	4.6063	0.553051	0.313411	1.04664	0.079969	ALZ	GAL	104945	UNC5C_MOUSE Netrin receptor UNC5C OS=Mus musculus GN=Unc5c PE=1 SV=1	1337.77	1337.09	1615.14	1331.5	1400.9	1366.44
P18052	2	1	10.5128	0.643997	0.345981	1.0504	0.067781	GAL	ALZ	94610.1	PTPRA_MOUSE Receptor-type tyrosine-protein phosphatase alpha OS=Mus musculus GN=Ptpra PE=1 SV=3	372.348	383.103	279.9	326.264	377.297	383.971
P28867	2	1	12.3909	0.034018	0.046505	1.2792	0.663235	GAL	ALZ	78859	KPCD_MOUSE Protein kinase C delta type OS=Mus musculus GN=Prkcd PE=1 SV=3	159.434	151.249	123.856	186.524	178.332	191.007
P34022	1	1	6.3715	0.619232	0.337331	1.02718	0.070675	GAL	ALZ	23767.5	RANG_MOUSE Ran-specific GTPase-activating protein OS=Mus musculus GN=Ranbp1 PE=1 SV=2	2176.39	2500.32	2199.05	2404.15	2228.73	2429.77
P20065	2	1	12.0185	0.039317	0.05097	5.03325	0.623617	ALZ	GAL	5679.49	TYB4_MOUSE Thymosin beta-4 OS=Mus musculus GN=Tmsb4x PE=1 SV=1	347.6	1065.79	710.368	48.806	143.387	229.753
P30306	2	1	9.9761	0.064299	0.071049	1.46986	0.487494	ALZ	GAL	66174.6	MPIP2_MOUSE M-phase inducer phosphatase 2 OS=Mus musculus GN=Cdc25b PE=1 SV=1	219.128	306.946	226.077	193.125	136.628	181.964
Q8BY35	2	1	10.7224	0.000226	0.003478	1.31293	1	ALZ	GAL	75603.6	FGD2_MOUSE FYVE_ RhoGEF and PH domain-containing protein 2 OS=Mus musculus GN=Fgd2 PE=1 SV=1	1543.81	1455.17	1511.01	1139.91	1172.8	1122.36
Q61079	2	1	10.3117	0.007641	0.018709	2.01184	0.953	ALZ	GAL	73311.2	SIM2_MOUSE Single-minded homolog 2 OS=Mus musculus GN=Sim2 PE=1 SV=1	485.295	337.755	326.364	207.443	172.324	191.557
O89079	2	1	10.9685	0.072555	0.077487	1.92709	0.454881	GAL	ALZ	34795.3	COPE_MOUSE Coatomer subunit epsilon OS=Mus musculus GN=Cope PE=1 SV=3	225.15	282.668	107.25	438.716	401.488	345.089
Q5SPX1	2	1	9.9545	0.670821	0.355003	3.26783	0.06496	ALZ	GAL	80593.9	CC157_MOUSE Coiled-coil domain-containing protein 157 OS=Mus musculus GN=Ccdc157 PE=1 SV=1	0	37.9253	22.0146	0	8.40835	9.93405
Q4VAA7	2	1	9.6798	0.045679	0.056955	1.22554	0.582018	GAL	ALZ	65599.9	SNX33_MOUSE Sorting nexin-33 OS=Mus musculus GN=Snx33 PE=1 SV=1	174.041	148.268	189.664	210.643	211.471	205.329
P70414	2	1	11.4142	0.102817	0.097315	1.13601	0.36525	ALZ	GAL	108834	NAC1_MOUSE Sodium/calcium exchanger 1 OS=Mus musculus GN=Slc8a1 PE=1 SV=1	825.92	768.121	798.535	721.668	759.34	625.122
P97390	2	1	9.2972	0.677902	0.35681	1.05154	0.064266	GAL	ALZ	65452.1	VPS45_MOUSE Vacuolar protein sorting-associated protein 45 OS=Mus musculus GN=Vps45 PE=1 SV=1	542.163	595.174	426.835	610.44	557.149	477.195
Q8CF93	2	1	5.3175	0.288256	0.202151	1.16971	0.158584	GAL	ALZ	64895.1	GLT13_MOUSE Polypeptide N-acetylgalactosaminyltransferase 13 OS=Mus musculus GN=Galnt13 PE=2 SV=1	156.455	160.504	110.992	145.766	177.261	177.553
Q3UQ28	3	1	22.1972	0.145423	0.124522	1.30486	0.285	ALZ	GAL	167726	PXDN_MOUSE Peroxidasin homolog OS=Mus musculus GN=Pxdn PE=1 SV=2	12252	13725.6	8889.51	9755.97	8171.31	8793.73
Q9WTQ8	2	1	10.73	0.01475	0.027527	2.08206	0.860669	ALZ	GAL	22149.4	TIM23_MOUSE Mitochondrial import inner membrane translocase subunit Tim23 OS=Mus musculus GN=Timm23 PE=1 SV=1	624.828	439.423	430.912	205.759	205.986	306.372
Q8R092	2	1	10.8862	0.129064	0.113425	1.07416	0.311485	ALZ	GAL	28805	CA043_MOUSE Uncharacterized protein C1orf43 homolog OS=Mus musculus PE=2 SV=1	3255.54	3290.89	3469.29	2988.2	3311.03	3024.98
Q9CR86	1	1	10.9392	0.056422	0.06448	1.32568	0.523368	ALZ	GAL	16290.4	CHSP1_MOUSE Calcium-regulated heat stable protein 1 OS=Mus musculus GN=Carhsp1 PE=1 SV=1	549.945	619.206	519.203	369.486	397.607	506.48
Q6P069	3	1	16.3032	0.01183	0.02412	1.97203	0.898672	GAL	ALZ	21912.5	SORCN_MOUSE Sorcin OS=Mus musculus GN=Sri PE=1 SV=1	82.5208	84.0429	133.442	208.396	196.858	186.365
O35250	3	1	16.3394	0.356946	0.232606	1.1108	0.128254	GAL	ALZ	80188.4	EXOC7_MOUSE Exocyst complex component 7 OS=Mus musculus GN=Exoc7 PE=1 SV=2	109.651	123.084	159.632	150.882	143.262	141.697
Q9R100	3	1	15.951	0.071991	0.076999	1.15375	0.456968	GAL	ALZ	92101.7	CAD17_MOUSE Cadherin-17 OS=Mus musculus GN=Cdh17 PE=1 SV=1	1081.66	1136.4	1296.49	1398.21	1285.01	1371.69
Q8C0Q9	3	1	19.7809	0.148296	0.125966	1.10947	0.280778	ALZ	GAL	94751.4	RPGF5_MOUSE Rap guanine nucleotide exchange factor 5 OS=Mus musculus GN=Rapgef5 PE=2 SV=2	361.359	360.069	327.583	285.824	322.572	337.11
Q8R5J9	3	1	18.7194	0.046697	0.057593	1.13937	0.575887	ALZ	GAL	21557.8	PRAF3_MOUSE PRA1 family protein 3 OS=Mus musculus GN=Arl6ip5 PE=1 SV=2	1402.9	1411.2	1587.82	1234.36	1314.4	1314.71
Q64143	3	1	15.8121	0.455026	0.276079	1.08128	0.099145	GAL	ALZ	54759.6	P55G_MOUSE Phosphatidylinositol 3-kinase regulatory subunit gamma OS=Mus musculus GN=Pik3r3 PE=1 SV=1	144.552	106.998	101.95	128.96	126.437	126.838
Q9R257	3	1	27.7815	0.095377	0.092884	1.0995	0.383892	ALZ	GAL	21181	HEBP1_MOUSE Heme-binding protein 1 OS=Mus musculus GN=Hebp1 PE=1 SV=2	1810.97	1840.47	2004.85	1706.28	1629.82	1808.3
Q5GFD5	3	1	15.2629	0.689585	0.360412	1.01535	0.063166	GAL	ALZ	37700.6	HS3S6_MOUSE Heparan sulfate glucosamine 3-O-sulfotransferase 6 OS=Mus musculus GN=Hs3st6 PE=2 SV=1	1548.92	1617.61	1469.9	1501.86	1624.57	1581.17
P62843	3	1	11.3581	0.526658	0.303423	1.04266	0.084412	GAL	ALZ	17040.2	RS15_MOUSE 40S ribosomal protein S15 OS=Mus musculus GN=Rps15 PE=1 SV=2	2615.85	2650.02	2976.97	3025.26	2623.22	2946.03
Q8BG79	3	1	15.9055	0.577708	0.321683	1.0567	0.076219	GAL	ALZ	104142	C19L2_MOUSE CWF19-like protein 2 OS=Mus musculus GN=Cwf19l2 PE=1 SV=1	1161	972.862	1276.43	1262.01	1268.08	1073.56
Q64446	3	1	15.3516	0.911184	0.432965	1.50693	0.051002	GAL	ALZ	158674	ATP7B_MOUSE Copper-transporting ATPase 2 OS=Mus musculus GN=Atp7b PE=1 SV=2	46.2754	12.0429	14.0676	48.6402	56.4787	3.96186
Q9D1G5	3	1	15.6896	0.004969	0.014919	1.34166	0.982237	GAL	ALZ	27159.4	LRC57_MOUSE Leucine-rich repeat-containing protein 57 OS=Mus musculus GN=Lrrc57 PE=1 SV=1	119.643	107.941	112.346	149.67	142.01	164.392
Q9QUQ5	1	1	6.0279	0.033955	0.046505	1.15236	0.663737	GAL	ALZ	112431	TRPC4_MOUSE Short transient receptor potential channel 4 OS=Mus musculus GN=Trpc4 PE=1 SV=1	121.989	122.877	125.225	141.198	131.93	153.351
Q9R062	3	1	16.9996	0.014258	0.027087	1.16539	0.866974	GAL	ALZ	37630.3	GLYG_MOUSE Glycogenin-1 OS=Mus musculus GN=Gyg1 PE=1 SV=3	1506.49	1421.81	1326.94	1659.32	1633.17	1666.54
Q9EPK7	3	1	16.2956	0.035095	0.047545	1.11524	0.654773	ALZ	GAL	125236	XPO7_MOUSE Exportin-7 OS=Mus musculus GN=Xpo7 PE=1 SV=3	1021.61	1057.86	953.671	879.561	909.354	930.8
Q9EPB4	3	1	21.4195	0.435928	0.267466	1.08873	0.10387	ALZ	GAL	21515.6	ASC_MOUSE Apoptosis-associated speck-like protein containing a CARD OS=Mus musculus GN=Pycard PE=1 SV=1	426.669	494.548	419.533	483.767	355.555	392.156
Q8VEK0	1	1	4.6983	0.85973	0.417518	1.01987	0.052523	GAL	ALZ	41403.2	CC50A_MOUSE Cell cycle ALZ protein 50A OS=Mus musculus GN=Tmem30a PE=1 SV=1	151.261	284.703	346.971	195.531	274.739	328.225
P61211	3	1	18.5522	0.70167	0.364301	1.02489	0.062085	GAL	ALZ	20525.7	ARL1_MOUSE ADP-ribosylation factor-like protein 1 OS=Mus musculus GN=Arl1 PE=1 SV=1	451.584	390.177	487.073	447.404	440.792	473.708
F6XZJ7	3	1	14.842	0.049103	0.058942	1.22375	0.561908	ALZ	GAL	70571	SAM15_MOUSE Sterile alpha motif domain-containing protein 15 OS=Mus musculus GN=Samd15 PE=4 SV=2	1218.8	1044.93	1290.36	994.179	904.998	1005.07
Q9CUX1	1	1	4.857	0.122411	0.109809	1.14695	0.323624	ALZ	GAL	88161.9	P52K_MOUSE 52 kDa repressor of the inhibitor of the protein kinase OS=Mus musculus GN=Thap12 PE=2 SV=2	755.731	731.981	692.417	623.744	564.459	712.597
Q9JKV1	3	1	16.6463	0.012583	0.024909	1.15391	0.888751	GAL	ALZ	42402.4	ADRM1_MOUSE Proteasomal ubiquitin receptor ADRM1 OS=Mus musculus GN=Adrm1 PE=1 SV=2	662.507	654.12	713.929	805.974	782.735	754.377
O08848	3	1	11.2478	0.560678	0.315491	1.14825	0.07877	GAL	ALZ	60865.3	RO60_MOUSE 60 kDa SS-A/Ro ribonucleoprotein OS=Mus musculus GN=Trove2 PE=1 SV=1	84.5703	150.881	89.6362	108.51	163.595	101.175
Q6NTA4;Q80X95	3	1	15.5563	0.16874	0.138206	2.69527	0.253778	GAL	ALZ	43647.8	RRAGB_MOUSE Ras-related GTP-binding protein B OS=Mus musculus GN=Rragb PE=1 SV=1	19.7268	85.1777	5.93769	43.9199	121.923	132.907
P35761	3	1	9.9823	0.994542	0.455796	1.00675	0.050004	ALZ	GAL	97123.4	TTK_MOUSE Dual specificity protein kinase TTK OS=Mus musculus GN=Ttk PE=1 SV=1	178.426	255.553	193.805	225.406	222.446	175.724
Q6PE87	3	1	15.3956	0.107661	0.100194	1.13651	0.354033	ALZ	GAL	71288	CF206_MOUSE Cilia- and flagella-associated protein 206 OS=Mus musculus GN=Cfap206 PE=2 SV=2	511.742	530.638	442.272	454.925	432.987	418.413
Q8VBT6	3	1	14.9391	0.486748	0.288873	1.05693	0.092087	GAL	ALZ	103047	APOBR_MOUSE Apolipoprotein B receptor OS=Mus musculus GN=Apobr PE=1 SV=1	811.579	855.984	709.395	760.815	862.548	888.907
P61327;Q9CQL1	3	1	13.7145	0.707745	0.366897	1.04936	0.061562	ALZ	GAL	17220.7	MGN_MOUSE Protein mago nashi homolog OS=Mus musculus GN=Magoh PE=2 SV=1	467.37	422.786	582.697	480.885	481.316	441.368
P50136	3	1	16.0682	0.663349	0.352166	1.07807	0.065715	ALZ	GAL	50655.9	ODBA_MOUSE 2-oxoisovalerate dehydrogenase subunit alpha_ mitochondrial OS=Mus musculus GN=Bckdha PE=1 SV=1	12.2319	11.561	15.2904	14.3043	15.1086	6.83993
Q9Z206;Q91X46	3	1	15.6505	0.456649	0.27692	1.06968	0.098761	GAL	ALZ	68247.6	ARHG8_MOUSE Neuroepithelial cell-transforming gene 1 protein OS=Mus musculus GN=Net1 PE=1 SV=2	174.634	234.464	185.943	218.44	205.242	212.82
Q91V09	1	1	6.363	0.867793	0.419341	1.01502	0.052238	ALZ	GAL	54291.4	WDR13_MOUSE WD repeat-containing protein 13 OS=Mus musculus GN=Wdr13 PE=1 SV=1	602.586	574.328	701.77	634.236	573.062	643.585
Q3TZZ7	3	1	15.0553	0.176489	0.142455	1.12987	0.244753	GAL	ALZ	94595.7	ESYT2_MOUSE Extended synaptotagmin-2 OS=Mus musculus GN=Esyt2 PE=1 SV=1	615.283	539.2	675.466	743.789	665.766	658.044
Q9D7H2	1	1	5.0163	0.674751	0.355633	1.04964	0.064573	GAL	ALZ	36717.2	WDR5B_MOUSE WD repeat-containing protein 5B OS=Mus musculus GN=Wdr5b PE=1 SV=1	913.951	1053.27	652.949	982.307	907.091	860.85
Q61599	3	1	16.8032	0.10509	0.098636	1.22223	0.359901	GAL	ALZ	22908	GDIR2_MOUSE Rho GDP-dissociation inhibitor 2 OS=Mus musculus GN=Arhgdib PE=1 SV=3	236.346	218.937	189.476	274.424	227.492	286.127
P62309	3	1	17.6241	0.019307	0.031895	1.28527	0.805171	ALZ	GAL	8553.13	RUXG_MOUSE Small nuclear ribonucleoprotein G OS=Mus musculus GN=Snrpg PE=1 SV=1	653.48	681.784	622.545	562.746	506.114	454.41
Q8BK63	1	1	5.9541	0.055515	0.06379	1.07374	0.527847	GAL	ALZ	39143.1	KC1A_MOUSE Casein kinase I isoform alpha OS=Mus musculus GN=Csnk1a1 PE=1 SV=2	1014.27	1021.58	1029.3	1102.71	1045.29	1143.19
Q8JZN7	3	1	17.6166	0.04579	0.056955	1.27868	0.581345	GAL	ALZ	70154.7	MIRO2_MOUSE Mitochondrial Rho GTPase 2 OS=Mus musculus GN=Rhot2 PE=1 SV=1	441.108	543.754	425.398	635.501	615.044	552.721
Q9CWZ3	1	1	5.3812	0.017395	0.029964	1.32862	0.827786	GAL	ALZ	19946	RBM8A_MOUSE RNA-binding protein 8A OS=Mus musculus GN=Rbm8a PE=1 SV=4	174.307	177.078	197.963	215.004	258.098	256.771
Q8BG51	3	1	17.0838	0.002698	0.010902	1.66498	0.997233	GAL	ALZ	73268.4	MIRO1_MOUSE Mitochondrial Rho GTPase 1 OS=Mus musculus GN=Rhot1 PE=1 SV=1	178.381	202.672	163.227	275.544	316.695	313.975
Q9D4B2	3	1	15.5656	8e-05	0.002389	2.85237	1	ALZ	GAL	71872	TTC25_MOUSE Tetratricopeptide repeat protein 25 OS=Mus musculus GN=Ttc25 PE=1 SV=3	897.101	840.83	880.211	298.567	277.546	341.77
Q9JMK2;Q9DC28	3	1	15.8616	0.006366	0.016746	14.6514	0.967974	ALZ	GAL	47607.3	KC1E_MOUSE Casein kinase I isoform epsilon OS=Mus musculus GN=Csnk1e PE=1 SV=2	212.704	127.931	217.894	16.2366	18.313	3.57157
Q9D6K7	3	1	9.6379	0.281894	0.199279	1.12808	0.162004	ALZ	GAL	29485.2	TTC33_MOUSE Tetratricopeptide repeat protein 33 OS=Mus musculus GN=Ttc33 PE=1 SV=1	174.521	202.624	201.835	142.382	182.573	188.287
Q5RJI5	3	1	16.2779	0.005036	0.015006	1.49438	0.981621	ALZ	GAL	85725.1	BRSK1_MOUSE Serine/threonine-protein kinase BRSK1 OS=Mus musculus GN=Brsk1 PE=1 SV=1	747.153	738.149	614.53	496.276	466.477	442.397
P07356	3	1	15.1215	0.981443	0.452461	1.10014	0.050043	ALZ	GAL	38961.4	ANXA2_MOUSE Annexin A2 OS=Mus musculus GN=Anxa2 PE=1 SV=2	309.05	396.126	124.184	254.545	281.04	218.279
P00416	1	1	6.5667	0.038875	0.050788	1.26962	0.626736	GAL	ALZ	30036.9	COX3_MOUSE Cytochrome c oxidase subunit 3 OS=Mus musculus GN=mt-Co3 PE=1 SV=2	466.065	503.326	404.666	625.861	586.674	532
Q9D2Q2	1	1	4.9438	0.003692	0.012495	2.4668	0.992218	ALZ	GAL	80919.3	TRM44_MOUSE Probable tRNA (uracil-O(2)-)-methyltransferase OS=Mus musculus GN=Trmt44 PE=2 SV=2	238.7	214.763	191.502	78.7525	71.034	111.672
P00520	1	1	5.2304	0.010487	0.022734	1.35296	0.916407	GAL	ALZ	123699	ABL1_MOUSE Tyrosine-protein kinase ABL1 OS=Mus musculus GN=Abl1 PE=1 SV=3	167.478	142.783	155.145	213.233	191.256	225.186
P11352	3	1	18.642	0.329466	0.220391	1.0966	0.139108	ALZ	GAL	22407.4	GPX1_MOUSE Glutathione peroxidase 1 OS=Mus musculus GN=Gpx1 PE=1 SV=2	251.846	279.205	298.183	219.862	278.613	257.715
Q61941	3	1	16.0663	0.880543	0.423884	1.01579	0.051822	GAL	ALZ	114523	NNTM_MOUSE NAD(P) transhydrogenase_ mitochondrial OS=Mus musculus GN=Nnt PE=1 SV=2	138.398	145.286	179.2	176.359	155.933	137.898
Q9D6U8	1	1	6.9532	0.010818	0.023025	1.4546	0.912037	GAL	ALZ	17895.8	F162A_MOUSE Protein FAM162A OS=Mus musculus GN=Fam162a PE=1 SV=1	386.55	457.516	414.4	677.979	538.299	614.291
P59708	1	1	4.7892	0.624973	0.338431	1.10249	0.069978	GAL	ALZ	14699	SF3B6_MOUSE Splicing factor 3B subunit 6 OS=Mus musculus GN=Sf3b6 PE=1 SV=1	351.219	365.687	313.092	280.243	404.67	450.649
P97822	3	1	9.4465	0.093125	0.09117	1.2713	0.389907	ALZ	GAL	29850.6	AN32E_MOUSE Acidic leucine-rich nuclear phosphoprotein 32 family member E OS=Mus musculus GN=Anp32e PE=1 SV=2	75.2846	72.5543	96.8064	69.3005	57.2952	65.8411
Q8BTG6	3	1	14.5187	0.243565	0.180161	1.21312	0.18558	GAL	ALZ	24332.5	CL049_MOUSE UPF0454 protein C12orf49 homolog OS=Mus musculus PE=2 SV=1	91.8454	127.348	90.6399	103.293	137.555	135.016
Q9JM14	3	1	25.8	0.943742	0.443384	1.02697	0.050401	ALZ	GAL	23304.6	NT5C_MOUSE 5'(3')-deoxyribonucleotidase_ cytosolic type OS=Mus musculus GN=Nt5c PE=1 SV=1	112.22	166.658	76.866	120.437	126.391	99.5755
A2ASZ8	3	1	20.1551	0.291973	0.203833	1.12031	0.156642	ALZ	GAL	53020.3	SCMC2_MOUSE Calcium-binding mitochondrial carrier protein SCaMC-2 OS=Mus musculus GN=Slc25a25 PE=1 SV=1	204.194	193.398	248.951	211.389	183.052	182.671
Q9D1Q6	1	1	5.0225	0.482527	0.287244	1.15214	0.092974	GAL	ALZ	47252.2	ERP44_MOUSE Endoplasmic reticulum resident protein 44 OS=Mus musculus GN=Erp44 PE=1 SV=1	122.848	132.771	179.388	202.895	170.649	127.646
Q9D328	1	1	6.5214	0.026357	0.039518	1.26005	0.73048	GAL	ALZ	18619.4	TM35A_MOUSE Transmembrane protein 35A OS=Mus musculus GN=Tmem35a PE=1 SV=1	231.847	231.199	283.462	312.867	307.303	320.464
P53564	3	1	21.7858	0.725298	0.373345	1.05197	0.06013	GAL	ALZ	166052	CUX1_MOUSE Homeobox protein cut-like 1 OS=Mus musculus GN=Cux1 PE=1 SV=3	30.6425	63.3511	59.3629	56.1631	59.8211	45.3423
Q8BH60	3	1	14.8468	0.693	0.36173	1.04046	0.062855	GAL	ALZ	51061.4	GOPC_MOUSE Golgi-associated PDZ and coiled-coil motif-containing protein OS=Mus musculus GN=Gopc PE=1 SV=1	151.673	151.422	115.341	160.419	140.781	134.167
Q80XQ2	3	1	14.3907	0.159206	0.13293	1.18483	0.265749	GAL	ALZ	92407.1	TBCD5_MOUSE TBC1 domain family member 5 OS=Mus musculus GN=Tbc1d5 PE=1 SV=2	152.532	192.736	203.485	206.57	205.095	238.517
B1B1A0	3	1	10.2554	0.154284	0.130033	1.17944	0.27234	ALZ	GAL	72096.1	LMBL4_MOUSE Lethal(3)malignant brain tumor-like protein 4 OS=Mus musculus GN=L3mbtl4 PE=2 SV=2	3942.46	3939.99	4932.57	4009.8	3516.91	3338.6
Q9QZ08	1	1	4.5931	0.453092	0.275049	1.08257	0.099606	ALZ	GAL	37610.7	NAGK_MOUSE N-acetyl-D-glucosamine kinase OS=Mus musculus GN=Nagk PE=1 SV=3	210.963	223.203	223.324	187.665	172.786	246.888
Q3V038	3	1	15.3706	0.010936	0.023025	1.76028	0.91048	ALZ	GAL	24692.9	TTC9A_MOUSE Tetratricopeptide repeat protein 9A OS=Mus musculus GN=Ttc9 PE=1 SV=1	66.9347	94.8225	97.7188	48.1945	48.1435	51.0682
Q9Z185	3	1	16.2245	0.00192	0.009144	1.20546	0.999278	ALZ	GAL	74565.8	PADI1_MOUSE Protein-arginine deiminase type-1 OS=Mus musculus GN=Padi1 PE=1 SV=1	3287.35	3150.7	3427.21	2773.69	2709.15	2700.95
Q8R3N1	3	1	14.134	0.199628	0.15594	1.0613	0.220957	ALZ	GAL	99453.9	NOP14_MOUSE Nucleolar protein 14 OS=Mus musculus GN=Nop14 PE=1 SV=2	3584.14	3540.74	3895.41	3327.95	3617	3438.8
Q571B6	3	1	10.6148	0.520812	0.301548	1.15309	0.08546	GAL	ALZ	90023.6	WHAMM_MOUSE WASP homolog-associated protein with actin_ membranes and microtubules OS=Mus musculus GN=Whamm PE=1 SV=2	44.7796	44.5615	79.6	53.4268	82.4077	58.9704
Q9D8S4	1	1	4.6229	0.904705	0.431438	1.0038	0.051155	GAL	ALZ	26966.9	ORN_MOUSE Oligoribonuclease_ mitochondrial OS=Mus musculus GN=Rexo2 PE=1 SV=2	438.876	429.06	549.447	481.402	472.281	469.087
Q9D8C6	1	1	5.4656	0.188472	0.149037	1.45945	0.231886	GAL	ALZ	13244.9	MED11_MOUSE Mediator of RNA polymerase II transcription subunit 11 OS=Mus musculus GN=Med11 PE=1 SV=1	227.325	139.046	339.07	398.049	288.606	342.901
Q99JG2	3	1	18.022	0.007049	0.017744	1.1287	0.960125	GAL	ALZ	54097.2	ETBR2_MOUSE Prosaposin receptor GPR37L1 OS=Mus musculus GN=Gpr37l1 PE=1 SV=2	1517.2	1480.33	1407.3	1644.11	1640.6	1687.02
Q9JKD8	1	1	5.2536	0.890399	0.426559	1.05298	0.051531	ALZ	GAL	58080	TBX21_MOUSE T-box transcription factor TBX21 OS=Mus musculus GN=Tbx21 PE=1 SV=1	403.304	260.736	237.088	274.993	294.076	286.72
Q61026	3	1	19.1259	0.997089	0.455796	1.01028	0.050001	GAL	ALZ	159322	NCOA2_MOUSE Nuclear receptor coactivator 2 OS=Mus musculus GN=Ncoa2 PE=1 SV=3	1715.06	1844.79	1810.65	1465.33	1897.9	2062.46
P97494	1	1	6.2152	0.002129	0.00957	1.23711	0.998884	GAL	ALZ	73369.9	GSH1_MOUSE Glutamate--cysteine ligase catalytic subunit OS=Mus musculus GN=Gclc PE=1 SV=4	926.787	966.587	1022.4	1194.38	1185.91	1226.86
P20352	3	1	13.8547	0.003614	0.012343	1.66969	0.992706	ALZ	GAL	33277.2	TF_MOUSE Tissue factor OS=Mus musculus GN=F3 PE=1 SV=2	3164.33	3733.3	3132.68	2252.7	1910.34	1844.26
Q8BL97	3	1	16.6706	0.512539	0.299313	1.17292	0.086987	ALZ	GAL	31045.7	SRSF7_MOUSE Serine/arginine-rich splicing factor 7 OS=Mus musculus GN=Srsf7 PE=1 SV=1	175.072	95.4594	144.396	121.49	118.686	113.579
Q9WVK8	3	1	16.518	0.965538	0.447826	1.00402	0.05015	GAL	ALZ	57270.4	CP46A_MOUSE Cholesterol 24-hydroxylase OS=Mus musculus GN=Cyp46a1 PE=1 SV=1	68.0313	56.7201	57.2022	54.9881	52.306	75.3904
Q61074	3	1	16.4414	0.04834	0.058426	1.18236	0.566267	GAL	ALZ	59412.5	PPM1G_MOUSE Protein phosphatase 1G OS=Mus musculus GN=Ppm1g PE=1 SV=3	880.875	794.649	881.786	918.492	1022.91	1082.27
Q8BGN8	3	1	17.7816	0.128611	0.113283	1.09336	0.312283	ALZ	GAL	29570.4	SYNPR_MOUSE Synaptoporin OS=Mus musculus GN=Synpr PE=1 SV=1	1218.14	1128.51	1310.26	1145.09	1084.68	1114.9
Q6W8Q3	1	1	6.9934	0.023004	0.035872	3.41098	0.764325	ALZ	GAL	7502.36	PC4L1_MOUSE Purkinje cell protein 4-like protein 1 OS=Mus musculus GN=Pcp4l1 PE=1 SV=1	1178.09	1062.31	762.103	490.258	241.648	148.341
Q9Z2I2	1	1	6.0011	0.069957	0.075376	1.11555	0.464658	ALZ	GAL	11911.6	FKB1B_MOUSE Peptidyl-prolyl cis-trans isomerase FKBP1B OS=Mus musculus GN=Fkbp1b PE=1 SV=3	636.089	579.168	665.734	565.24	575.499	545.416
Q8BK30	3	1	17.4207	0.065128	0.071555	1.52444	0.484007	GAL	ALZ	11813.5	NDUV3_MOUSE NADH dehydrogenase [ubiquinone] flavoprotein 3_ mitochondrial OS=Mus musculus GN=Ndufv3 PE=1 SV=1	454.029	508.9	292.951	640.507	695.703	578.305
Q6DFY8	3	1	8.8383	0.104307	0.098257	1.11316	0.361727	GAL	ALZ	90653.7	BRNP2_MOUSE BMP/retinoic acid-inducible neural-specific protein 2 OS=Mus musculus GN=Brinp2 PE=1 SV=1	156.47	166.886	181.667	179.742	197.714	184.716
Q499M4	3	1	14.7674	0.007585	0.018612	1.19385	0.953679	GAL	ALZ	70819.4	TIGD5_MOUSE Tigger transposable element derived 5 OS=Mus musculus GN=Tigd5 PE=2 SV=1	398.948	392.478	417.948	510.494	468.674	464.641
P58158	1	1	5.0877	0.122016	0.109623	1.23948	0.324374	ALZ	GAL	37238	B3GA3_MOUSE Galactosylgalactosylxylosylprotein 3-beta-glucuronosyltransferase 3 OS=Mus musculus GN=B3gat3 PE=1 SV=1	116.409	118.918	135.605	109.924	80.3093	109.031
O54962	3	1	18.0263	0.038449	0.05057	1.17682	0.629775	GAL	ALZ	10330.7	BAF_MOUSE Barrier-to-autointegration factor OS=Mus musculus GN=Banf1 PE=1 SV=1	2522.03	2751.96	2767.01	3373.19	3188.3	2901.3
P51954	3	1	16.7906	0.391407	0.246706	1.43325	0.116531	ALZ	GAL	137660	NEK1_MOUSE Serine/threonine-protein kinase Nek1 OS=Mus musculus GN=Nek1 PE=1 SV=2	594.086	993.389	377.608	334.058	528.052	508.957
Q99P58	1	1	5.7641	0.518132	0.300924	1.04726	0.085949	ALZ	GAL	24788	RB27B_MOUSE Ras-related protein Rab-27B OS=Mus musculus GN=Rab27b PE=1 SV=3	231.328	262.933	225.805	226.837	247.981	212.756
Q3UX62	3	1	21.5598	0.33858	0.224431	1.04205	0.135342	GAL	ALZ	74405.3	CC114_MOUSE Coiled-coil domain-containing protein 114 OS=Mus musculus GN=Ccdc114 PE=2 SV=1	2735.66	2757.28	2485.69	2669.48	2793.44	2851.21
Q62446	3	1	16.877	0.005586	0.015814	1.19233	0.976291	ALZ	GAL	25204.8	FKBP3_MOUSE Peptidyl-prolyl cis-trans isomerase FKBP3 OS=Mus musculus GN=Fkbp3 PE=1 SV=2	397.438	382.065	368.878	327.25	305.759	330.135
Q8CHW4	3	1	15.9467	0.076751	0.080561	1.32419	0.439935	GAL	ALZ	80884.9	EI2BE_MOUSE Translation initiation factor eIF-2B subunit epsilon OS=Mus musculus GN=Eif2b5 PE=1 SV=1	139.498	156.987	181.177	250.17	192.699	189.647
Q9QZF2	4	1	20.6507	0.996136	0.455796	1.00759	0.050002	GAL	ALZ	62443.4	GPC1_MOUSE Glypican-1 OS=Mus musculus GN=Gpc1 PE=1 SV=1	504.154	548.538	617.982	466.315	552.521	664.524
Q9D4Q1	3	1	15.5931	0.223274	0.168025	1.0941	0.200584	ALZ	GAL	37551.2	RIBC2_MOUSE RIB43A-like with coiled-coils protein 2 OS=Mus musculus GN=Ribc2 PE=2 SV=2	411.488	462.295	382.856	393.529	391.871	363.164
O70480	2	1	11.5573	0.129061	0.113425	1.21225	0.311491	ALZ	GAL	16409.8	VAMP4_MOUSE Vesicle-associated membrane protein 4 OS=Mus musculus GN=Vamp4 PE=1 SV=1	195.828	191.134	186.105	192.315	137.91	142.505
Q80Y56	2	1	11.3844	0.512062	0.299183	1.0795	0.087077	GAL	ALZ	89347	RBNS5_MOUSE Rabenosyn-5 OS=Mus musculus GN=Rbsn PE=1 SV=1	2541.03	3192.27	2915.71	2640.38	3282.04	3414.22
Q9JKU8	2	1	9.8137	0.651453	0.348337	1.18596	0.066966	ALZ	GAL	43884	LMX1A_MOUSE LIM homeobox transcription factor 1-alpha OS=Mus musculus GN=Lmx1a PE=2 SV=1	1421.68	775.026	1720.22	1040.36	992.206	1270.19
Q8BRH3	2	1	10.0236	0.001972	0.00925	1.32629	0.99919	GAL	ALZ	56076.4	RHG19_MOUSE Rho GTPase-activating protein 19 OS=Mus musculus GN=Arhgap19 PE=1 SV=2	334.711	382.647	362.554	471.276	479.741	481.257
Q80VP2	2	1	4.8757	0.004455	0.013766	1.80012	0.98667	ALZ	GAL	66224.9	SPAT7_MOUSE Spermatogenesis-associated protein 7 homolog OS=Mus musculus GN=Spata7 PE=1 SV=1	95.6737	127.067	129.846	67.7261	64.4487	63.6939
Q8R066	2	1	10.0461	0.078156	0.081357	1.27429	0.435147	ALZ	GAL	35229	C1QT4_MOUSE Complement C1q tumor necrosis factor-related protein 4 OS=Mus musculus GN=C1qtnf4 PE=1 SV=1	1727.13	1969.81	2092.43	1629.98	1653.01	1260.21
Q9DCV3	2	1	10.8296	0.056982	0.06493	1.14278	0.52064	GAL	ALZ	44111.9	DGAT2_MOUSE Diacylglycerol O-acyltransferase 2 OS=Mus musculus GN=Dgat2 PE=1 SV=1	1077.45	1191.42	1162.78	1387.95	1322.64	1211.03
Q3UHI4	2	1	10.4284	0.420608	0.260474	1.51308	0.107949	ALZ	GAL	35899.4	TMED8_MOUSE Protein TMED8 OS=Mus musculus GN=Tmed8 PE=2 SV=1	52.0602	47.3371	17.7338	22.1836	23.9455	31.2833
Q9JI38	1	1	10.9388	0.003903	0.01277	6.58725	0.990817	GAL	ALZ	56173.8	PUS3_MOUSE tRNA pseudouridine(38/39) synthase OS=Mus musculus GN=Pus3 PE=1 SV=2	772.853	674.459	467.583	3814.18	2499.89	6299.83
O35683	2	1	13.2644	0.394413	0.247799	1.09636	0.115595	ALZ	GAL	8195.58	NDUA1_MOUSE NADH dehydrogenase [ubiquinone] 1 alpha subcomplex subunit 1 OS=Mus musculus GN=Ndufa1 PE=1 SV=1	3732.24	3409.71	3931.64	2764.29	3756.86	3579.15
Q9DBB4	1	1	4.9237	0.05412	0.062665	1.16637	0.534892	GAL	ALZ	102368	NAA16_MOUSE N-alpha-acetyltransferase 16_ NatA auxiliary subunit OS=Mus musculus GN=Naa16 PE=2 SV=1	627.476	540.497	630.677	681.652	677.861	738.375
O08997	1	1	6.1194	0.316399	0.21485	1.09426	0.144826	ALZ	GAL	7509.52	ATOX1_MOUSE Copper transport protein ATOX1 OS=Mus musculus GN=Atox1 PE=1 SV=1	2308.59	2418.03	2869.49	2188.28	2269.87	2483.62
Q8VHJ5	2	1	11.5773	0.038863	0.050788	2.63777	0.626823	ALZ	GAL	88905.2	MARK1_MOUSE Serine/threonine-protein kinase MARK1 OS=Mus musculus GN=Mark1 PE=1 SV=2	90.4999	86.8714	38.4535	33.6578	22.8198	25.3432
Q8BYZ1	2	1	10.1028	0.052116	0.061299	1.43984	0.545356	GAL	ALZ	39391.8	ABI3_MOUSE ABI gene family member 3 OS=Mus musculus GN=Abi3 PE=1 SV=3	463.615	494.101	458.471	520.617	761.051	757.413
Q8C7B8	2	1	10.6477	0.029189	0.04202	1.10253	0.70409	ALZ	GAL	124042	ZSWM4_MOUSE Zinc finger SWIM domain-containing protein 4 OS=Mus musculus GN=Zswim4 PE=2 SV=2	4074.43	4174.16	4335.12	3927.18	3851.28	3635
Q80WS3	1	1	6.0342	0.015357	0.028202	1.48488	0.852974	ALZ	GAL	33395.9	FBLL1_MOUSE rRNA/tRNA 2'-O-methyltransferase fibrillarin-like protein 1 OS=Mus musculus GN=Fbll1 PE=1 SV=1	304.139	354.117	361.791	266.542	217.402	203.01
P83510	2	1	10.6763	0.011425	0.023702	1.1033	0.90401	GAL	ALZ	150880	TNIK_MOUSE Traf2 and NCK-interacting protein kinase OS=Mus musculus GN=Tnik PE=1 SV=2	1282.63	1298.3	1267.07	1369.11	1405.45	1470.93
Q8BIQ5	2	1	10.1991	0.047855	0.058239	1.48846	0.569074	GAL	ALZ	61455.5	CSTF2_MOUSE Cleavage stimulation factor subunit 2 OS=Mus musculus GN=Cstf2 PE=1 SV=2	132.67	102.806	94.64	133.3	180.604	177.46
Q3V1H1	2	1	5.1454	0.000281	0.00357	5.18112	1	GAL	ALZ	74485.5	CKAP2_MOUSE Cytoskeleton-associated protein 2 OS=Mus musculus GN=Ckap2 PE=1 SV=1	32.6676	28.2091	41.4722	157.25	167.601	205.431
Q3V1D5	2	1	10.7287	0.323999	0.21758	1.17943	0.141454	GAL	ALZ	65911.5	PLPL1_MOUSE Patatin-like phospholipase domain-containing protein 1 OS=Mus musculus GN=Pnpla1 PE=2 SV=1	202.664	214.306	295.543	229.293	302.832	308.231
Q6QWF9	1	1	6.0206	0.0083	0.019783	1.82845	0.944798	ALZ	GAL	8569.63	CK2N1_MOUSE Calcium/calmodulin-dependent protein kinase II inhibitor 1 OS=Mus musculus GN=Camk2n1 PE=1 SV=1	531.473	474.722	710.923	318.435	303.589	317.09
Q91W45	1	1	5.0601	0.536509	0.307469	1.0551	0.082699	ALZ	GAL	15586	PAI2B_MOUSE Polyadenylate-binding protein-interacting protein 2B OS=Mus musculus GN=Paip2b PE=1 SV=2	198.515	183.436	186.21	191.226	197.011	150.252
Q9CR67	1	1	6.0651	0.112821	0.103919	1.16785	0.342792	GAL	ALZ	28373.4	TMM33_MOUSE Transmembrane protein 33 OS=Mus musculus GN=Tmem33 PE=1 SV=1	807.43	867.855	809.774	848.748	969.869	1083.55
Q8K2L8	2	1	10.1263	0.897172	0.428896	1.01528	0.051346	ALZ	GAL	88150.3	TPC12_MOUSE Trafficking protein particle complex subunit 12 OS=Mus musculus GN=Trappc12 PE=1 SV=2	1476.87	1142.38	1390.99	1131.49	1357.93	1460.43
Q9JLY7	2	1	14.6335	0.498195	0.294172	2.54112	0.089758	GAL	ALZ	22539.2	DUS14_MOUSE Dual specificity protein phosphatase 14 OS=Mus musculus GN=Dusp14 PE=2 SV=2	0	276.434	0	0	295.143	407.308
Q8CFV9	2	1	9.5156	0.052699	0.061876	1.31245	0.54227	GAL	ALZ	17494	RIFK_MOUSE Riboflavin kinase OS=Mus musculus GN=Rfk PE=1 SV=2	39.7205	53.1721	54.2156	66.987	61.9074	64.1781
Q6A037	1	1	5.0755	0.070836	0.076042	1.09773	0.461302	GAL	ALZ	99888.3	N4BP1_MOUSE NEDD4-binding protein 1 OS=Mus musculus GN=N4bp1 PE=1 SV=2	733.978	712.971	805.008	810.884	844.153	816.998
Q6DI86	2	1	8.0679	0.005319	0.015393	1.48321	0.97894	GAL	ALZ	96424.8	FAKD1_MOUSE FAST kinase domain-containing protein 1_ mitochondrial OS=Mus musculus GN=Fastkd1 PE=2 SV=1	82.9926	67.4258	78.2452	111.7	120.944	106.511
Q9CRA7	2	1	11.1998	0.009526	0.021653	1.55603	0.929028	GAL	ALZ	23788.4	ATP5S_MOUSE ATP synthase subunit s_ mitochondrial OS=Mus musculus GN=Atp5s PE=1 SV=1	270.591	345.186	358.925	529.58	518.255	468.832
Q3THG9	2	1	9.792	0.024422	0.037384	1.47458	0.749657	GAL	ALZ	45256.1	AASD1_MOUSE Alanyl-tRNA editing protein Aarsd1 OS=Mus musculus GN=Aarsd1 PE=1 SV=2	2773.29	3622.17	3590.19	5085.59	5362.89	4276.18
Q9DD16	1	1	5.1978	0.013822	0.026552	1.28429	0.872596	ALZ	GAL	33718.1	NUD22_MOUSE Nucleoside diphosphate-linked moiety X motif 22 OS=Mus musculus GN=Nudt22 PE=2 SV=1	1206.3	1159.71	1115.76	845.746	858.016	1007.28
O35459	2	1	10.7763	0.004127	0.013207	1.19436	0.989216	ALZ	GAL	36460.7	ECH1_MOUSE Delta(3_5)-Delta(2_4)-dienoyl-CoA isomerase_ mitochondrial OS=Mus musculus GN=Ech1 PE=1 SV=1	2701.33	2729.8	2892.55	2237.34	2408.65	2323.19
Q80Y14	2	1	5.8271	0.023781	0.036704	1.34401	0.756226	GAL	ALZ	16406.6	GLRX5_MOUSE Glutaredoxin-related protein 5_ mitochondrial OS=Mus musculus GN=Glrx5 PE=1 SV=2	843.75	801.923	1039.84	1275.02	1161.19	1173.14
Q9DBF7	2	1	5.7381	0.086426	0.086795	1.03207	0.408944	ALZ	GAL	48868.6	CWC25_MOUSE Pre-mRNA-splicing factor CWC25 homolog OS=Mus musculus GN=Cwc25 PE=2 SV=2	766.199	798.868	778.257	764.697	758.448	747.361
Q8CCN5	2	1	10.4805	0.702757	0.364472	1.0491	0.06199	ALZ	GAL	102390	BCAS3_MOUSE Breast carcinoma-amplified sequence 3 homolog OS=Mus musculus GN=Bcas3 PE=1 SV=2	622.751	672.065	501.34	565.485	636.132	510.476
Q2LKV5	2	1	9.9612	0.003705	0.012495	2.85196	0.99213	ALZ	GAL	135342	NL1B3_MOUSE NACHT_ LRR and PYD domains-containing protein 1b allele 3 OS=Mus musculus GN=Nlrp1b PE=1 SV=1	337.752	244.344	235.38	91.7994	75.9992	118.838
Q8BGT0	2	1	10.7792	0.381561	0.242728	1.0636	0.11969	GAL	ALZ	38855.2	OSTM1_MOUSE Osteopetrosis-associated transmembrane protein 1 OS=Mus musculus GN=Ostm1 PE=1 SV=1	2565.16	2870.07	2495.42	2771.93	3052.76	2610.35
P97298	2	1	5.0304	0.065969	0.072279	1.20266	0.480521	ALZ	GAL	46291.2	PEDF_MOUSE Pigment epithelium-derived factor OS=Mus musculus GN=Serpinf1 PE=1 SV=2	496.787	431.162	493.935	384.836	359.629	437.821
Q8K214	2	1	5.2694	0.603794	0.33155	5.29053	0.07263	ALZ	GAL	79581.9	SCMH1_MOUSE Polycomb protein SCMH1 OS=Mus musculus GN=Scmh1 PE=1 SV=1	0	37.385	80.3637	0	10.4183	11.8383
P62838;P61079;Q6ZWY6	2	1	13.8316	0.266562	0.191829	1.04765	0.170783	ALZ	GAL	16963.4	UB2D2_MOUSE Ubiquitin-conjugating enzyme E2 D2 OS=Mus musculus GN=Ube2d2 PE=1 SV=1	5702.57	6077.94	6253.46	5987.78	5701.13	5524.8
Q9JIK9	2	1	10.4623	0.271929	0.195087	1.19603	0.167619	ALZ	GAL	25883.8	RT34_MOUSE 28S ribosomal protein S34_ mitochondrial OS=Mus musculus GN=Mrps34 PE=1 SV=1	75.8493	72.5466	106.207	65.5618	78.0976	69.2144
Q8CC27	1	1	4.5684	0.028005	0.040952	1.07388	0.714893	GAL	ALZ	73491.5	CACB2_MOUSE Voltage-dependent L-type calcium channel subunit beta-2 OS=Mus musculus GN=Cacnb2 PE=1 SV=1	261.922	255.551	266.749	289.69	279.216	273.252
Q9R118	2	1	11.191	0.009466	0.021595	2.23495	0.929801	GAL	ALZ	52126.3	HTRA1_MOUSE Serine protease HTRA1 OS=Mus musculus GN=Htra1 PE=1 SV=2	160.572	118.054	105.272	223.415	325.947	308.632
Q61845	2	1	10.4171	0.379358	0.241853	1.17421	0.120417	ALZ	GAL	10880.3	MEIG1_MOUSE Meiosis-expressed gene 1 protein OS=Mus musculus GN=Meig1 PE=1 SV=1	273.613	252.188	382.455	259.3	219.872	294.33
P57724	2	1	11.2231	0.742919	0.378577	1.22317	0.058803	GAL	ALZ	41797.9	PCBP4_MOUSE Poly(rC)-binding protein 4 OS=Mus musculus GN=Pcbp4 PE=1 SV=1	916.687	1535.85	925.24	635.849	1801.68	1694.05
P01881;P01882	2	1	5.3889	0.002724	0.010922	1.42968	0.997134	ALZ	GAL	28710.7	IGHD_MOUSE Ig delta chain C region secreted form OS=Mus musculus PE=1 SV=2	12583	13684.2	13791.9	9325.77	8608.8	10085.1
Q8BM75	3	1	16.2462	0.097789	0.094626	1.31975	0.377648	GAL	ALZ	132978	ARI5B_MOUSE AT-rich interactive domain-containing protein 5B OS=Mus musculus GN=Arid5b PE=1 SV=3	62.3547	54.158	66.5453	65.7702	96.0528	79.7682
Q8BH88	3	1	15.5746	0.111765	0.103192	1.49724	0.345035	GAL	ALZ	62535.4	DEP1B_MOUSE DEP domain-containing protein 1B OS=Mus musculus GN=Depdc1b PE=2 SV=1	267.882	301.268	180.314	380.861	451.326	289.943
P29416	3	1	15.887	0.155692	0.130944	1.35202	0.270424	GAL	ALZ	61183.4	HEXA_MOUSE Beta-hexosaminidase subunit alpha OS=Mus musculus GN=Hexa PE=1 SV=2	72.0927	98.9538	77.7134	84.6151	117.015	134.698
Q61056	3	1	16.2115	0.008544	0.020078	25.1218	0.941704	GAL	ALZ	92296.7	TRPC1_MOUSE Short transient receptor potential channel 1 OS=Mus musculus GN=Trpc1 PE=1 SV=5	0.327897	5.22743	0	51.7168	53.6919	34.1512
P56380	3	1	17.5909	0.260943	0.189652	1.11321	0.174206	GAL	ALZ	17160.5	AP4A_MOUSE Bis(5'-nucleosyl)-tetraphosphatase [asymmetrical] OS=Mus musculus GN=Nudt2 PE=1 SV=3	250.745	276.215	255.834	277.614	332.724	261.072
Q9D2R6	1	1	5.1402	0.001943	0.009189	1.58486	0.999239	GAL	ALZ	11986.7	COA3_MOUSE Cytochrome c oxidase assembly factor 3 homolog_ mitochondrial OS=Mus musculus GN=Coa3 PE=1 SV=1	246.163	268.772	281.317	394.562	463.327	404.055
Q8BM13	1	1	6.0894	0.344157	0.227354	1.08453	0.133121	ALZ	GAL	51062.7	NOE2_MOUSE Noelin-2 OS=Mus musculus GN=Olfm2 PE=1 SV=2	436.572	529.559	453.214	398.115	452.103	458.5
Q9CQ65	3	1	14.4976	0.184573	0.147149	1.90791	0.235937	ALZ	GAL	31632.2	MTAP_MOUSE S-methyl-5'-thioadenosine phosphorylase OS=Mus musculus GN=Mtap PE=1 SV=1	231.672	73.3911	137.556	67.868	88.5365	75.5867
Q9D0R2	1	1	5.6206	0.000484	0.004415	15.4931	1	ALZ	GAL	84268.5	SYTC_MOUSE Threonine--tRNA ligase_ cytoplasmic OS=Mus musculus GN=Tars PE=1 SV=2	737.834	880.141	899.183	57.8566	73.9336	30.679
P97411	3	1	14.3405	0.001112	0.007216	27.3346	0.999954	ALZ	GAL	54894.8	ICA69_MOUSE Islet cell autoantigen 1 OS=Mus musculus GN=Ica1 PE=1 SV=3	1242.31	1412.84	1629.22	55.0262	80.9076	20.8041
Q80W04	1	1	4.2214	0.104317	0.098257	1.1203	0.361703	GAL	ALZ	77339.6	TMCC2_MOUSE Transmembrane and coiled-coil domains protein 2 OS=Mus musculus GN=Tmcc2 PE=1 SV=1	308.236	269.317	314.447	350.332	326.079	322.892
Q14BV6	3	1	17.0274	0.828908	0.40712	1.0364	0.053783	GAL	ALZ	33549.9	YDJC_MOUSE Carbohydrate deacetylase OS=Mus musculus GN=Ydjc PE=2 SV=2	372.74	387.616	272.409	380.471	405.835	284.054
Q3UIZ8	3	1	15.6104	0.469979	0.281785	1.17821	0.095703	GAL	ALZ	86999.3	MYLK3_MOUSE Myosin light chain kinase 3 OS=Mus musculus GN=Mylk3 PE=1 SV=1	101.652	89.7313	56.1003	85.5309	123.674	82.3822
Q80SY6	1	1	5.3338	0.000605	0.00491	2.66932	0.999999	ALZ	GAL	41343.1	ADAL_MOUSE Adenosine deaminase-like protein OS=Mus musculus GN=Adal PE=2 SV=1	949.861	982.54	895.801	365.399	403.558	290.565
Q8BXV2	3	1	17.6331	0.196808	0.154479	1.37602	0.223632	GAL	ALZ	28434.2	BRI3B_MOUSE BRI3-binding protein OS=Mus musculus GN=Bri3bp PE=1 SV=1	668.132	689.95	349.676	677.376	829.918	842.607
Q68FL6	3	1	14.6211	0.541944	0.30952	1.05114	0.081782	ALZ	GAL	102799	SYMC_MOUSE Methionine--tRNA ligase_ cytoplasmic OS=Mus musculus GN=Mars PE=1 SV=1	887.803	742.608	868.875	866.885	739.53	771.274
P63250	3	1	11.3446	0.054253	0.062706	2.42132	0.534214	GAL	ALZ	57029.6	KCNJ3_MOUSE G protein-activated inward rectifier potassium channel 1 OS=Mus musculus GN=Kcnj3 PE=1 SV=1	288.963	330.075	119.381	543.89	776.13	467.931
P62320	3	1	21.6755	0.421479	0.260875	1.05181	0.10771	GAL	ALZ	14030.4	SMD3_MOUSE Small nuclear ribonucleoprotein Sm D3 OS=Mus musculus GN=Snrpd3 PE=1 SV=1	462.502	443.86	502.241	525.512	501.254	454.819
Q3UHK8	3	1	13.942	0.030297	0.04284	1.17395	0.694275	ALZ	GAL	204192	TNR6A_MOUSE Trinucleotide repeat-containing gene 6A protein OS=Mus musculus GN=Tnrc6a PE=2 SV=1	482.269	534.88	534.079	418.266	432.883	470.228
P97496	3	1	13.758	0.018879	0.031545	1.35993	0.810148	ALZ	GAL	123404	SMRC1_MOUSE SWI/SNF complex subunit SMARCC1 OS=Mus musculus GN=Smarcc1 PE=1 SV=2	226.903	230.885	220.555	184.682	173.058	141.067
Q80VM7	2	1	9.9195	0.38224	0.242921	1.03139	0.119467	ALZ	GAL	106980	ANR24_MOUSE Ankyrin repeat domain-containing protein 24 OS=Mus musculus GN=Ankrd24 PE=2 SV=4	235.162	225.668	243.99	237.912	222.65	222.807
Q3UE31	1	1	4.666	0.030233	0.04284	3.25766	0.694835	ALZ	GAL	46359.7	K0930_MOUSE Uncharacterized protein KIAA0930 homolog OS=Mus musculus PE=1 SV=2	265.837	189.751	560.204	91.5331	118.642	101.641
P01863;P01864;P01865	1	1	6.719	0.680885	0.357253	1.06073	0.06398	GAL	ALZ	36959.8	GCAA_MOUSE Ig gamma-2A chain C region_ A allele OS=Mus musculus GN=Ighg PE=1 SV=1	456.347	528.765	552.933	656.979	472.057	502.414
Q9Z210	2	1	10.0931	0.187459	0.148538	1.45715	0.232927	GAL	ALZ	29166	PX11B_MOUSE Peroxisomal membrane protein 11B OS=Mus musculus GN=Pex11b PE=1 SV=1	68.5999	85.6894	34.6585	90.9074	83.3753	101.042
A2AVR2	1	1	5.7498	3.12e-05	0.002231	13.8712	1	ALZ	GAL	143136	MROH7_MOUSE Maestro heat-like repeat-containing protein family member 7 OS=Mus musculus GN=Mroh7 PE=3 SV=1	4534.15	5092.77	4916.15	365.934	410.109	272.396
Q9JLT4	1	1	5.2868	0.02551	0.038695	1.19263	0.738756	ALZ	GAL	57080.2	TRXR2_MOUSE Thioredoxin reductase 2_ mitochondrial OS=Mus musculus GN=Txnrd2 PE=1 SV=4	2098.47	2136.66	1862.32	1791.76	1677.53	1643.34
Q8BHE3	2	1	5.6124	9.9e-05	0.002389	Infinity	1	GAL	ALZ	42349.5	ATCAY_MOUSE Caytaxin OS=Mus musculus GN=Atcay PE=1 SV=1	0	0	0	20.0957	39.3615	17.6281
Q8R1B4	2	1	5.8619	0.295436	0.205529	1.09986	0.154869	GAL	ALZ	106216	EIF3C_MOUSE Eukaryotic translation initiation factor 3 subunit C OS=Mus musculus GN=Eif3c PE=1 SV=1	898.824	885.444	844.493	1018.24	1043.52	829.523
Q91W90	2	1	10.8886	0.234567	0.174722	1.17141	0.191984	GAL	ALZ	47099.9	TXND5_MOUSE Thioredoxin domain-containing protein 5 OS=Mus musculus GN=Txndc5 PE=1 SV=2	509.606	626.365	414.378	586.261	640.593	589.237
Q9CRB8	2	1	12.1653	0.003525	0.012181	1.19545	0.993241	GAL	ALZ	18371.1	MTFP1_MOUSE Mitochondrial fission process protein 1 OS=Mus musculus GN=Mtfp1 PE=1 SV=1	344.112	355.38	367.497	434.759	433.985	406.787
Q3V0C5	2	1	11.9296	0.72589	0.373485	1.0324	0.060083	GAL	ALZ	122684	UBP48_MOUSE Ubiquitin carboxyl-terminal hydrolase 48 OS=Mus musculus GN=Usp48 PE=1 SV=2	522.92	482.827	612.969	517.662	533.566	619.929
Q8VIH1	2	1	18.2005	0.264852	0.191436	1.49469	0.171812	GAL	ALZ	57963.9	NOBOX_MOUSE Homeobox protein NOBOX OS=Mus musculus GN=Nobox PE=1 SV=1	44.7604	31.3376	30.9345	30.6582	61.1618	68.1601
Q6P5U7	2	1	10.0624	0.745315	0.379467	1.01398	0.05863	GAL	ALZ	200152	NWD2_MOUSE NACHT and WD repeat domain-containing protein 2 OS=Mus musculus GN=Nwd2 PE=1 SV=2	5409.07	4976.86	5703.58	5371.29	5313.4	5629.65
Q5SV85	2	1	10.0144	0.022067	0.034781	1.19776	0.774326	GAL	ALZ	140529	SYNRG_MOUSE Synergin gamma OS=Mus musculus GN=Synrg PE=1 SV=1	832.157	859.9	768.566	922.975	976.445	1047.81
F8VQB6	2	1	4.9067	0.160459	0.133491	1.35105	0.264117	GAL	ALZ	239148	MYO10_MOUSE Unconventional myosin-X OS=Mus musculus GN=Myo10 PE=1 SV=1	34.5699	37.3752	31.5243	55.0104	51.3173	33.4648
P09542	1	1	5.3708	0.001768	0.009059	1.85029	0.999499	ALZ	GAL	22535.7	MYL3_MOUSE Myosin light chain 3 OS=Mus musculus GN=Myl3 PE=1 SV=4	296.063	379.701	310.301	169.017	187.936	175.972
Q64669	2	1	10.1573	0.778563	0.390774	1.1576	0.056439	ALZ	GAL	31016.8	NQO1_MOUSE NAD(P)H dehydrogenase [quinone] 1 OS=Mus musculus GN=Nqo1 PE=1 SV=3	81.1235	965.226	1049.92	28.7637	904.163	877.939
O54749	1	1	4.954	0.345827	0.22807	1.07193	0.132468	GAL	ALZ	58069.2	CP2J5_MOUSE Cytochrome P450 2J5 OS=Mus musculus GN=Cyp2j5 PE=1 SV=1	321.235	324.424	323.385	382.31	309.086	347.351
P0DN34	2	1	13.8715	0.078236	0.081368	1.09729	0.434878	ALZ	GAL	7011.15	NDUB1_MOUSE NADH dehydrogenase [ubiquinone] 1 beta subcomplex subunit 1 OS=Mus musculus GN=Ndufb1 PE=3 SV=1	2953.73	3168.68	3371.91	2923.26	2859.66	2869.6
Q7TSA6	2	1	11.2696	0.317623	0.215305	1.69484	0.144274	ALZ	GAL	67605.5	PRSR3_MOUSE Proline and serine-rich protein 3 OS=Mus musculus GN=Proser3 PE=1 SV=1	49.367	53.7949	143.575	36.9166	55.8395	52.8245
P48428	2	1	5.5978	0.207338	0.159422	1.19529	0.213927	ALZ	GAL	12814.7	TBCA_MOUSE Tubulin-specific chaperone A OS=Mus musculus GN=Tbca PE=1 SV=3	481.832	428.42	588.959	477.969	383.196	393.098
Q8BR63	2	1	10.9787	0.723657	0.373158	1.23265	0.060259	GAL	ALZ	23749.3	F177A_MOUSE Protein FAM177A1 OS=Mus musculus GN=Fam177a1 PE=1 SV=1	57.5097	42.4781	31.4385	52.1964	27.0376	82.768
Q9QZD9	1	1	5.9947	0.021678	0.034308	1.19568	0.778541	GAL	ALZ	36860.1	EIF3I_MOUSE Eukaryotic translation initiation factor 3 subunit I OS=Mus musculus GN=Eif3i PE=1 SV=1	1331.63	1196.75	1188.69	1413.19	1456.09	1575.15
P08032	7	1	37.546	0.024215	0.037262	3.68837	0.751769	ALZ	GAL	281006	SPTA1_MOUSE Spectrin alpha chain_ erythrocytic 1 OS=Mus musculus GN=Spta1 PE=1 SV=3	201.002	132.903	139.998	32.8195	20.1119	75.5544
P43404	5	1	26.0394	0.044906	0.056592	1.42596	0.586769	ALZ	GAL	71024.1	ZAP70_MOUSE Tyrosine-protein kinase ZAP-70 OS=Mus musculus GN=Zap70 PE=1 SV=3	285.303	221.055	316.207	174.359	211.851	190.641
Q8JZW4	12	1	69.6112	0.004257	0.013331	1.21938	0.988235	ALZ	GAL	66162.7	CPNE5_MOUSE Copine-5 OS=Mus musculus GN=Cpne5 PE=1 SV=1	1311.21	1291.66	1402.72	1143.25	1061.03	1080.65
Q9QWW1	7	1	31.8982	0.082599	0.084255	1.10307	0.42067	GAL	ALZ	40798.3	HOME2_MOUSE Homer protein homolog 2 OS=Mus musculus GN=Homer2 PE=1 SV=1	465.402	491.042	458.091	483.6	545.735	530.999
Q8BHD0	9	1	66.9016	0.01959	0.032091	1.54022	0.801905	GAL	ALZ	25376.8	RB39A_MOUSE Ras-related protein Rab-39A OS=Mus musculus GN=Rab39a PE=1 SV=1	639.238	833.909	617.277	1111.37	1169.42	938.914
Q9Z2H2	13	1	75.1882	0.399704	0.250182	1.26975	0.113977	ALZ	GAL	54873.4	RGS6_MOUSE Regulator of G-protein signaling 6 OS=Mus musculus GN=Rgs6 PE=1 SV=2	299.696	283.487	281.267	90.9419	260.391	329.472
Q5I2A0	12	1	66.2573	0.970397	0.448688	1.32489	0.050111	ALZ	GAL	49420.7	SPA3G_MOUSE Serine protease inhibitor A3G OS=Mus musculus GN=Serpina3g PE=1 SV=2	197.589	209.387	25.3393	126.662	130.522	69.1179
P32883	9	1	47.0672	0.184509	0.147149	2.32074	0.236004	ALZ	GAL	21941	RASK_MOUSE GTPase KRas OS=Mus musculus GN=Kras PE=1 SV=1	40.5838	36.752	40.8482	2.15039	24.4959	24.2788
P40240	7	1	35.4998	0.000593	0.00491	1.85181	0.999999	GAL	ALZ	25828.3	CD9_MOUSE CD9 antigen OS=Mus musculus GN=Cd9 PE=1 SV=2	271.981	258.446	298.689	559.043	481.772	494.552
P19639	10	1	76.1874	0.734071	0.376438	1.01456	0.059455	ALZ	GAL	25929.8	GSTM3_MOUSE Glutathione S-transferase Mu 3 OS=Mus musculus GN=Gstm3 PE=1 SV=2	791.157	868.558	788.257	814.356	827.019	771.457
P26043	18	1	100.216	0.00041	0.004105	2.58591	1	GAL	ALZ	68657	RADI_MOUSE Radixin OS=Mus musculus GN=Rdx PE=1 SV=3	44.3142	42.0173	36.3316	119.046	95.7709	102.378
Q925I1	12	1	54.724	0.000639	0.00491	2.78675	0.999999	ALZ	GAL	66913.2	ATAD3_MOUSE ATPase family AAA domain-containing protein 3 OS=Mus musculus GN=Atad3 PE=1 SV=1	1349.55	1323.42	1411.07	545.406	391.832	528.285
P28658	9	1	45.4069	0.135151	0.117711	1.14141	0.30111	ALZ	GAL	54334.3	ATX10_MOUSE Ataxin-10 OS=Mus musculus GN=Atxn10 PE=1 SV=2	331.741	313.638	268.131	265.445	255.15	279.741
Q6IFZ6	7	1	46.1312	0.047176	0.057878	1.22675	0.573047	ALZ	GAL	61415.9	K2C1B_MOUSE Keratin_ type II cytoskeletal 1b OS=Mus musculus GN=Krt77 PE=1 SV=1	85.0488	101.499	80.3639	72.1813	72.6493	72.7449
Q64467	9	1	55.938	0.009913	0.021969	4.77091	0.923964	ALZ	GAL	48398.4	G3PT_MOUSE Glyceraldehyde-3-phosphate dehydrogenase_ testis-specific OS=Mus musculus GN=Gapdhs PE=1 SV=1	346.34	392.695	308.747	54.6111	127.288	37.7197
P22723;Q9R0Y8	9	1	45.8351	0.298314	0.207055	1.11622	0.153421	ALZ	GAL	55668.9	GBRG2_MOUSE Gamma-aminobutyric acid receptor subunit gamma-2 OS=Mus musculus GN=Gabrg2 PE=1 SV=3	245.515	235.314	254.633	250.331	227.734	180.823
Q6ZWR4	11	1	50.558	0.085029	0.085961	1.32691	0.413149	GAL	ALZ	52109.4	2ABB_MOUSE Serine/threonine-protein phosphatase 2A 55 kDa regulatory subunit B beta isoform OS=Mus musculus GN=Ppp2r2b PE=1 SV=1	146.67	120.994	187.023	192	196.316	215.014
P15864;P43277;Q07133	10	1	74.7056	0.648909	0.347886	1.02067	0.067241	GAL	ALZ	21266.7	H12_MOUSE Histone H1.2 OS=Mus musculus GN=Hist1h1c PE=1 SV=2	166.703	172.71	188.539	172.369	186.744	179.749
P49443	11	1	53.8824	0.403103	0.251366	1.06008	0.112959	GAL	ALZ	43003.1	PPM1A_MOUSE Protein phosphatase 1A OS=Mus musculus GN=Ppm1a PE=1 SV=1	2548.26	2224.58	2634.62	2687.84	2427.6	2737.08
A7XUZ6	8	1	29.3497	0.46281	0.279206	1.14498	0.097326	ALZ	GAL	142194	SKIT6_MOUSE Selection and upkeep of intraepithelial T-cells protein 6 OS=Mus musculus GN=Skint6 PE=2 SV=1	157.191	156.733	194.471	178.451	167.067	98.5016
O70325	10	1	58.8381	0.105098	0.098636	1.14162	0.359884	GAL	ALZ	22649	GPX41_MOUSE Phospholipid hydroperoxide glutathione peroxidase_ mitochondrial OS=Mus musculus GN=Gpx4 PE=1 SV=4	3717.59	3612.72	4435.38	4388.01	4462.02	4581.9
Q8CBW3	7	1	32.1364	0.002042	0.009411	1.35643	0.999061	ALZ	GAL	52401.6	ABI1_MOUSE Abl interactor 1 OS=Mus musculus GN=Abi1 PE=1 SV=3	2086.16	2347.48	2153.07	1542.18	1661.12	1652.61
P62141	11	1	71.3339	0.019412	0.032022	1.4615	0.803965	GAL	ALZ	37985.3	PP1B_MOUSE Serine/threonine-protein phosphatase PP1-beta catalytic subunit OS=Mus musculus GN=Ppp1cb PE=1 SV=3	64.6001	77.1939	60.7288	86.6321	98.9434	110.412
P97861;Q9ERE2	8	1	32.0947	0.974145	0.449531	1.15517	0.050084	ALZ	GAL	55133.2	KRT86_MOUSE Keratin_ type II cuticular Hb6 OS=Mus musculus GN=Krt86 PE=2 SV=2	1.59294	488.008	410.755	2.90058	403.922	372.589
P12658	9	1	54.4782	0.21949	0.165711	1.07051	0.203617	GAL	ALZ	30222.2	CALB1_MOUSE Calbindin OS=Mus musculus GN=Calb1 PE=1 SV=2	3174.74	3236.3	3424.81	3309.74	3433.99	3785.59
Q9WTX8	9	1	46.4873	0.149003	0.126291	1.06196	0.279756	GAL	ALZ	83940.8	MD1L1_MOUSE Mitotic spindle assembly checkpoint protein MAD1 OS=Mus musculus GN=Mad1l1 PE=1 SV=1	18256.6	17274.9	18427.2	19394.4	18114.7	19792.9
Q91VM5	13	1	91.7317	0.037207	0.049438	1.5361	0.638801	GAL	ALZ	42161.7	RMXL1_MOUSE RNA binding motif protein_ X-linked-like-1 OS=Mus musculus GN=Rbmxl1 PE=1 SV=1	864.683	521.803	671.284	1049.29	1029.45	1082.21
E9Q784	8	1	23.8211	0.935139	0.441286	1.78214	0.050533	ALZ	GAL	204497	ZC3HD_MOUSE Zinc finger CCCH domain-containing protein 13 OS=Mus musculus GN=Zc3h13 PE=1 SV=1	73.9262	0	0	41.4818	0	0
P07744	14	1	84.1464	0.264046	0.191152	1.48227	0.172301	GAL	ALZ	56625.6	K2C4_MOUSE Keratin_ type II cytoskeletal 4 OS=Mus musculus GN=Krt4 PE=1 SV=2	31.6386	55.3457	19.176	63.9044	57.2831	36.1707
Q8VDW0	9	1	41.1122	0.596089	0.329176	1.0512	0.073652	GAL	ALZ	49580.8	DX39A_MOUSE ATP-dependent RNA helicase DDX39A OS=Mus musculus GN=Ddx39a PE=1 SV=1	299.609	286.664	331.075	337.387	348.339	278.589
Q05512	9	1	46.2455	0.00895	0.020783	1.52691	0.936493	ALZ	GAL	86705.3	MARK2_MOUSE Serine/threonine-protein kinase MARK2 OS=Mus musculus GN=Mark2 PE=1 SV=3	185.784	179.645	144.65	107.974	105.718	120.368
Q9DD03	9	1	64.5079	0.000374	0.004024	1.71444	1	GAL	ALZ	22941.3	RAB13_MOUSE Ras-related protein Rab-13 OS=Mus musculus GN=Rab13 PE=1 SV=1	1785.65	1916.34	1937.67	3068.69	3107.91	3492.26
A2A995	11	1	54.5879	0.001667	0.009016	4.93618	0.999617	ALZ	GAL	82866.8	FYB2_MOUSE FYN-binding protein 2 OS=Mus musculus GN=Fyb2 PE=1 SV=1	1112.93	886.018	638.222	165.462	142.495	226.297
Q99NB9	15	1	80.3571	0.00568	0.015947	4.59412	0.975327	ALZ	GAL	146558	SF3B1_MOUSE Splicing factor 3B subunit 1 OS=Mus musculus GN=Sf3b1 PE=1 SV=1	730.199	476.863	541.27	117.178	75.5273	187.854
A6PWD2	13	1	65.0293	0.133452	0.116579	1.16728	0.303939	ALZ	GAL	164641	FHAD1_MOUSE Forkhead-associated domain-containing protein 1 OS=Mus musculus GN=Fhad1 PE=2 SV=1	1145.03	1249.03	1260.2	1170.6	892.898	1067.06
Q9CWK8	9	1	47.9839	0.017114	0.029879	5.59861	0.831194	ALZ	GAL	58585.3	SNX2_MOUSE Sorting nexin-2 OS=Mus musculus GN=Snx2 PE=1 SV=2	86.8984	81.4826	62.5816	23.2034	13.4963	4.55381
P63087	17	1	102.707	0.485122	0.288201	1.04513	0.092427	ALZ	GAL	37725.2	PP1G_MOUSE Serine/threonine-protein phosphatase PP1-gamma catalytic subunit OS=Mus musculus GN=Ppp1cc PE=1 SV=1	1801.14	1677.32	1833.89	1633.91	1876.91	1572.16
Q91Y86	14	1	75.9118	0.504245	0.295879	1.04471	0.08857	GAL	ALZ	44685.6	MK08_MOUSE Mitogen-activated protein kinase 8 OS=Mus musculus GN=Mapk8 PE=1 SV=1	536.256	523.519	476.297	494.426	579.704	530.625
P70349	7	1	47.4639	0.07133	0.076432	1.09559	0.459438	ALZ	GAL	13891	HINT1_MOUSE Histidine triad nucleotide-binding protein 1 OS=Mus musculus GN=Hint1 PE=1 SV=3	9593.76	9164.89	10268.1	8871.08	8555.72	9067.36
Q8BGC0	9	1	46.2133	0.425723	0.262666	1.03731	0.106557	ALZ	GAL	86696.2	HTSF1_MOUSE HIV Tat-specific factor 1 homolog OS=Mus musculus GN=Htatsf1 PE=1 SV=1	4011.47	4047.03	4477.07	4032.64	3888.71	4163.38
Q9Z2T6	9	1	57.8923	0.497148	0.29385	1.03424	0.089966	GAL	ALZ	57413.2	KRT85_MOUSE Keratin_ type II cuticular Hb5 OS=Mus musculus GN=Krt85 PE=1 SV=2	1113.09	1039.87	1202.26	1108.56	1181.87	1179.68
Q99JI4	9	1	48.8132	0.287468	0.201773	1.09739	0.159001	ALZ	GAL	45821.6	PSMD6_MOUSE 26S proteasome non-ATPase regulatory subunit 6 OS=Mus musculus GN=Psmd6 PE=1 SV=1	587.568	654.644	713.084	536.273	615.051	630.44
Q9WV54	8	1	45.6901	0.14406	0.123627	1.18152	0.287043	GAL	ALZ	45068.8	ASAH1_MOUSE Acid ceramidase OS=Mus musculus GN=Asah1 PE=1 SV=1	507.022	507.813	556.512	520.984	656.24	679.35
Q80XJ3	10	1	51.7398	0.185089	0.147264	1.10915	0.235393	GAL	ALZ	269684	TTC28_MOUSE Tetratricopeptide repeat protein 28 OS=Mus musculus GN=Ttc28 PE=1 SV=3	29955	33700.6	36206.6	34533.5	37151	39077.9
P62301	8	1	42.3557	0.438053	0.267973	1.08242	0.103325	GAL	ALZ	17222.3	RS13_MOUSE 40S ribosomal protein S13 OS=Mus musculus GN=Rps13 PE=1 SV=2	736.758	697.44	881.503	837.922	746.172	922.463
Q505F5	8	1	42.3533	0.002003	0.009356	1.3139	0.999135	ALZ	GAL	64217.6	LRC47_MOUSE Leucine-rich repeat-containing protein 47 OS=Mus musculus GN=Lrrc47 PE=1 SV=1	2344.88	2257.3	2545.99	1859.6	1777.76	1803.09
Q8VCH0	8	1	43.4933	0.002336	0.010069	72.5863	0.998384	ALZ	GAL	44508.7	THIKB_MOUSE 3-ketoacyl-CoA thiolase B_ peroxisomal OS=Mus musculus GN=Acaa1b PE=1 SV=1	78.7479	38.868	77.4827	7.47e-06	0	2.68781
Q91YS8	9	1	51.2226	0.376687	0.241076	1.08068	0.121308	GAL	ALZ	42194.7	KCC1A_MOUSE Calcium/calmodulin-dependent protein kinase type 1 OS=Mus musculus GN=Camk1 PE=1 SV=1	179.691	189.411	145.441	178.357	184.542	193.157
Q6P8J7	12	1	81.0719	0.106744	0.099582	1.62089	0.356103	GAL	ALZ	47929.6	KCRS_MOUSE Creatine kinase S-type_ mitochondrial OS=Mus musculus GN=Ckmt2 PE=1 SV=1	210.395	154.821	208.88	224.737	273.162	432.648
Q9D2N4	13	1	68.7533	0.228306	0.171041	1.65635	0.19667	ALZ	GAL	84865.8	DTNA_MOUSE Dystrobrevin alpha OS=Mus musculus GN=Dtna PE=1 SV=2	265.976	411.996	287.189	386.184	127.757	68.7617
O35737	11	1	69.9458	0.00473	0.014386	4.36751	0.984365	ALZ	GAL	49484.7	HNRH1_MOUSE Heterogeneous nuclear ribonucleoprotein H OS=Mus musculus GN=Hnrnph1 PE=1 SV=3	209.465	151.21	121.974	52.6174	32.105	25.7865
Q62167	24	1	137.034	0.209769	0.160464	3.57911	0.211792	ALZ	GAL	73500.7	DDX3X_MOUSE ATP-dependent RNA helicase DDX3X OS=Mus musculus GN=Ddx3x PE=1 SV=3	57.0009	384.971	405.259	64.0704	89.7979	82.8473
Q8CJF8	7	1	37.0086	0.085559	0.08617	1.18615	0.411544	GAL	ALZ	98177.6	AGO4_MOUSE Protein argonaute-4 OS=Mus musculus GN=Ago4 PE=2 SV=2	114.847	132.009	104.49	134.495	133.329	148.927
Q3UY96	7	1	34.4774	0.054889	0.063285	1.17149	0.530986	GAL	ALZ	180126	CFA74_MOUSE Cilia- and flagella-associated protein 74 OS=Mus musculus GN=Cfap74 PE=2 SV=3	341.567	327.839	280.919	377.411	369.955	365.935
P41216	8	1	41.7281	0.402111	0.251015	1.08677	0.113254	ALZ	GAL	78978.1	ACSL1_MOUSE Long-chain-fatty-acid--CoA ligase 1 OS=Mus musculus GN=Acsl1 PE=1 SV=2	242.632	236.704	282.336	205.63	230.769	264.457
P62137	11	1	72.7913	6.02e-05	0.002389	1.82415	1	GAL	ALZ	38281.5	PP1A_MOUSE Serine/threonine-protein phosphatase PP1-alpha catalytic subunit OS=Mus musculus GN=Ppp1ca PE=1 SV=1	242.523	241.616	225.954	434.598	448.837	411.881
Q99MY8	7	1	36.5512	0.016129	0.028893	1.2497	0.843305	GAL	ALZ	334869	ASH1L_MOUSE Histone-lysine N-methyltransferase ASH1L OS=Mus musculus GN=Ash1l PE=1 SV=3	711.936	809.883	761.549	1029.8	899.277	924.437
P58771	13	1	95.9807	0.37275	0.23947	1.05874	0.122642	ALZ	GAL	32737.6	TPM1_MOUSE Tropomyosin alpha-1 chain OS=Mus musculus GN=Tpm1 PE=1 SV=1	1928.28	1716.72	2033.31	1811.88	1708.58	1842.81
Q3UX10	9	1	82.7855	0.004629	0.014189	3.53405	0.98523	ALZ	GAL	50729.6	TBAL3_MOUSE Tubulin alpha chain-like 3 OS=Mus musculus GN=Tubal3 PE=2 SV=2	2455.74	1745.01	1922.08	559.28	389.583	783.659
Q9QZZ4	7	1	31.8216	2.01e-05	0.001959	1.87377	1	ALZ	GAL	398303	MYO15_MOUSE Unconventional myosin-XV OS=Mus musculus GN=Myo15a PE=1 SV=2	501.358	514.455	507.647	275.618	257.356	280.068
Q9EST1	8	1	35.3176	0.001171	0.007457	1.99592	0.999938	ALZ	GAL	49878.3	GSDMA_MOUSE Gasdermin-A OS=Mus musculus GN=Gsdma PE=2 SV=1	311.525	288.645	283.674	156.29	125.339	161.197
Q62095	25	1	147.727	0.013646	0.026337	3.13333	0.874877	ALZ	GAL	73884.2	DDX3Y_MOUSE ATP-dependent RNA helicase DDX3Y OS=Mus musculus GN=Ddx3y PE=1 SV=2	124.901	172.723	103.895	57.0754	45.2756	25.7934
Q7TMM9	60	1	578.948	0.759755	0.383974	1.03022	0.057634	GAL	ALZ	50306.3	TBB2A_MOUSE Tubulin beta-2A chain OS=Mus musculus GN=Tubb2a PE=1 SV=1	99.286	127.166	80.6754	100.647	114.628	101.132
P70333	10	1	69.6919	0.064375	0.071066	1.88413	0.48717	ALZ	GAL	49564.8	HNRH2_MOUSE Heterogeneous nuclear ribonucleoprotein H2 OS=Mus musculus GN=Hnrnph2 PE=1 SV=1	26.329	30.961	38.0922	18.9058	21.8658	9.85238
Q91VC3	10	1	69.3849	0.004246	0.013331	12.0962	0.988319	ALZ	GAL	47125.2	IF4A3_MOUSE Eukaryotic initiation factor 4A-III OS=Mus musculus GN=Eif4a3 PE=1 SV=3	256.983	112.359	225.766	7.44548	17.7107	24.0416
Q9Z0H0	9	1	47.3648	0.996337	0.455796	1.01465	0.050002	ALZ	GAL	63682.1	CDC7_MOUSE Cell division cycle 7-related protein kinase OS=Mus musculus GN=Cdc7 PE=1 SV=2	34.077	52.931	49.2405	45.0391	39.7882	49.4544
P15920	8	1	44.5973	0.263528	0.190937	1.11768	0.172617	GAL	ALZ	99343.1	VPP2_MOUSE V-type proton ATPase 116 kDa subunit a isoform 2 OS=Mus musculus GN=Atp6v0a2 PE=1 SV=2	677.785	554.643	508.696	611.785	680.641	653.585
P70428	8	1	47.129	0.046058	0.057045	1.14565	0.579723	GAL	ALZ	82805.9	EXT2_MOUSE Exostosin-2 OS=Mus musculus GN=Ext2 PE=1 SV=2	303.252	298.062	315.711	342.471	327.973	380.145
Q91ZR1	8	1	57.9656	0.003374	0.011946	1.4583	0.994106	GAL	ALZ	23914	RAB4B_MOUSE Ras-related protein Rab-4B OS=Mus musculus GN=Rab4b PE=1 SV=2	53.8323	56.0832	62.6483	82.4611	90.3724	78.8158
P07759	12	1	81.9244	0.763457	0.385178	1.03848	0.05739	ALZ	GAL	47051.1	SPA3K_MOUSE Serine protease inhibitor A3K OS=Mus musculus GN=Serpina3k PE=1 SV=2	597.572	650.507	483.149	605.421	513.373	548.278
P63046	5	2	27.4112	0.050616	0.06014	1.17474	0.553469	GAL	ALZ	33453.1	ST4A1_MOUSE Sulfotransferase 4A1 OS=Mus musculus GN=Sult4a1 PE=1 SV=1	474.341	552.484	463.388	558.719	594.264	597.625
O35343;O35344	3	2	15.6971	0.418373	0.259364	1.06861	0.108568	GAL	ALZ	58436.1	IMA3_MOUSE Importin subunit alpha-3 OS=Mus musculus GN=Kpna4 PE=1 SV=1	1015.14	985.924	1087.78	965.181	1155.12	1180.48
Q99JI6	10	2	71.7297	0.211579	0.161513	1.11352	0.210227	GAL	ALZ	21052.9	RAP1B_MOUSE Ras-related protein Rap-1b OS=Mus musculus GN=Rap1b PE=1 SV=2	1986.78	2198.83	2536.94	2605.88	2494.22	2385.62
Q99L60	3	2	16.4991	0.781065	0.391525	1.0105	0.056289	GAL	ALZ	48407.4	VATC2_MOUSE V-type proton ATPase subunit C 2 OS=Mus musculus GN=Atp6v1c2 PE=1 SV=1	2740.12	2793.89	3074.51	2827.4	2892.59	2978.9
Q8CHY6	3	2	14.6948	0.101813	0.096928	1.1581	0.367662	ALZ	GAL	67676.3	P66A_MOUSE Transcriptional repressor p66 alpha OS=Mus musculus GN=Gatad2a PE=1 SV=2	2725	2335.13	2582.72	2093.2	2067.59	2438.68
Q9QYY9	3	2	15.7071	0.017548	0.030097	1.19005	0.825938	GAL	ALZ	41351.4	ADH4_MOUSE Alcohol dehydrogenase 4 OS=Mus musculus GN=Adh4 PE=1 SV=4	5757.15	5708.53	6456.78	6822.74	7315.86	7190.02
O88696	6	2	33.0862	0.011818	0.02412	1.55618	0.898825	ALZ	GAL	30085.7	CLPP_MOUSE ATP-dependent Clp protease proteolytic subunit_ mitochondrial OS=Mus musculus GN=Clpp PE=1 SV=1	459.229	458.253	422.146	295.442	235.591	329.813
Q9DC23	8	2	38.243	0.569149	0.318618	1.05568	0.077479	GAL	ALZ	91951.9	DJC10_MOUSE DnaJ homolog subfamily C member 10 OS=Mus musculus GN=Dnajc10 PE=1 SV=2	1041.93	988.927	1317.88	1102.94	1161.17	1271.1
Q8BYH8	5	2	25.8688	0.126459	0.112319	1.11618	0.316134	ALZ	GAL	326028	CHD9_MOUSE Chromodomain-helicase-DNA-binding protein 9 OS=Mus musculus GN=Chd9 PE=1 SV=2	224.698	201.225	212.771	208.161	187.565	176.488
Q62209	5	2	25.4871	0.411915	0.256313	1.09342	0.110388	GAL	ALZ	116562	SYCP1_MOUSE Synaptonemal complex protein 1 OS=Mus musculus GN=Sycp1 PE=1 SV=2	313.801	341.906	265.218	297.219	372.127	337.614
Q9QUH0	5	2	24.4737	0.104437	0.098283	1.17348	0.361423	GAL	ALZ	12156.1	GLRX1_MOUSE Glutaredoxin-1 OS=Mus musculus GN=Glrx PE=1 SV=3	1247.07	1325.69	1598.49	1610.63	1572.59	1711.63
Q8BIJ7;Q8BJS4	5	2	24.8403	0.064885	0.071426	1.2624	0.485024	GAL	ALZ	81517.1	RUFY1_MOUSE RUN and FYVE domain-containing protein 1 OS=Mus musculus GN=Rufy1 PE=1 SV=1	255.999	216.286	201.542	303.673	296.086	250.881
Q9DB15	5	2	30.5769	0.005896	0.016154	1.39302	0.973075	ALZ	GAL	21822.5	RM12_MOUSE 39S ribosomal protein L12_ mitochondrial OS=Mus musculus GN=Mrpl12 PE=1 SV=2	2597.02	2655.99	3116.17	2057.8	2033.68	1916.44
O35639	11	2	62.9278	0.076116	0.080235	1.11097	0.442131	ALZ	GAL	36555.2	ANXA3_MOUSE Annexin A3 OS=Mus musculus GN=Anxa3 PE=1 SV=4	1845.2	1900.69	1782.98	1653.89	1544.13	1778.61
E9Q7G0	11	2	65.3636	0.25812	0.188186	1.02342	0.175971	ALZ	GAL	236714	NUMA1_MOUSE Nuclear mitotic apparatus protein 1 OS=Mus musculus GN=Numa1 PE=1 SV=1	793.716	783.65	829.064	783.272	788.446	779.634
Q8K354	5	2	32.6833	0.56074	0.315491	1.04472	0.07876	GAL	ALZ	31352.6	CBR3_MOUSE Carbonyl reductase [NADPH] 3 OS=Mus musculus GN=Cbr3 PE=1 SV=1	1418.17	1183.19	1115.46	1284.27	1243.83	1354.93
Q80W14	3	2	20.5838	0.736925	0.376868	1.02313	0.059242	GAL	ALZ	99642.3	PR40B_MOUSE Pre-mRNA-processing factor 40 homolog B OS=Mus musculus GN=Prpf40b PE=1 SV=2	1122.04	901	895.127	962.769	983.366	1039.54
Q8JZR0	5	2	30.7617	0.001473	0.008273	1.55966	0.99979	GAL	ALZ	77061.9	ACSL5_MOUSE Long-chain-fatty-acid--CoA ligase 5 OS=Mus musculus GN=Acsl5 PE=1 SV=1	354.01	391.738	409.564	646.479	580.119	575.3
Q9QYB1	5	2	15.3283	0.027928	0.040927	1.39894	0.715607	GAL	ALZ	28957.2	CLIC4_MOUSE Chloride intracellular channel protein 4 OS=Mus musculus GN=Clic4 PE=1 SV=3	180.379	179.693	193.696	247.329	221.869	305.49
Q91VE0	3	2	14.6928	0.010281	0.022486	1.22427	0.919124	GAL	ALZ	73174.1	S27A4_MOUSE Long-chain fatty acid transport protein 4 OS=Mus musculus GN=Slc27a4 PE=1 SV=1	903.838	1039.05	983.51	1212.79	1150.52	1219.4
P32020	3	2	16.797	0.062993	0.06985	1.03976	0.493092	ALZ	GAL	59753.1	NLTP_MOUSE Non-specific lipid-transfer protein OS=Mus musculus GN=Scp2 PE=1 SV=3	3441.57	3299.22	3394.96	3223.78	3217.77	3306.59
Q08331	12	2	64.4863	0.832996	0.408441	1.01212	0.0536	GAL	ALZ	31486.8	CALB2_MOUSE Calretinin OS=Mus musculus GN=Calb2 PE=1 SV=3	596.415	742.283	698.787	654.931	708.3	698.956
Q91VR8	5	2	33.9706	0.21472	0.163377	1.24302	0.207558	ALZ	GAL	8817.96	BRK1_MOUSE Protein BRICK1 OS=Mus musculus GN=Brk1 PE=1 SV=1	1292.69	1251.12	857.747	871.703	986.498	878.325
Q9CQ91	4	2	24.9291	0.009631	0.021653	1.54505	0.927653	GAL	ALZ	9330.94	NDUA3_MOUSE NADH dehydrogenase [ubiquinone] 1 alpha subcomplex subunit 3 OS=Mus musculus GN=Ndufa3 PE=1 SV=1	789.927	815.16	926.372	1427.23	1375.61	1108.4
Q9D415	5	2	30.2741	0.4591	0.278118	1.23422	0.098186	GAL	ALZ	111629	DLGP1_MOUSE Disks large-associated protein 1 OS=Mus musculus GN=Dlgap1 PE=1 SV=3	757.081	1266.6	1132.43	861.123	1524.07	1510.16
Q9D7Y9	3	2	21.4278	0.686343	0.359149	1.02086	0.063466	ALZ	GAL	46191.8	SLX4I_MOUSE Protein SLX4IP OS=Mus musculus GN=Slx4ip PE=2 SV=1	1507.21	1597.47	1594.9	1391.56	1585.31	1626.69
P50114	3	2	39.0863	0.025489	0.038695	1.42667	0.738968	GAL	ALZ	10842.1	S100B_MOUSE Protein S100-B OS=Mus musculus GN=S100b PE=1 SV=2	9795.76	11986.2	8942.4	13002.1	15322.7	15508.7
P97384	3	2	16.5698	0.018625	0.031209	1.05489	0.813129	ALZ	GAL	54421.6	ANX11_MOUSE Annexin A11 OS=Mus musculus GN=Anxa11 PE=1 SV=2	5235.6	5359.43	5299.48	4988.69	5142.28	4936.48
O70493	5	2	22.9114	0.026751	0.0397	1.14338	0.7267	GAL	ALZ	19286.8	SNX12_MOUSE Sorting nexin-12 OS=Mus musculus GN=Snx12 PE=1 SV=1	2498.95	2382.5	2458.48	2683.67	2705.49	3003.18
Q9D0L4	5	2	27.0936	0.106044	0.099322	1.20734	0.357703	GAL	ALZ	60306.3	ADCK1_MOUSE Uncharacterized aarF domain-containing protein kinase 1 OS=Mus musculus GN=Adck1 PE=1 SV=1	413.618	357.311	397.335	534.981	465.97	409.543
Q059Y8	3	2	14.834	0.030278	0.04284	1.12884	0.694447	GAL	ALZ	85701.1	DCST1_MOUSE DC-STAMP domain-containing protein 1 OS=Mus musculus GN=Dcst1 PE=2 SV=1	601.801	560.806	619.947	659.604	700.231	652.385
Q921J2	6	2	36.9255	0.018099	0.030637	1.54153	0.819341	GAL	ALZ	20508.5	RHEB_MOUSE GTP-binding protein Rheb OS=Mus musculus GN=Rheb PE=1 SV=1	497.396	484.117	653.044	841.816	927.443	750.464
Q5ND29	5	2	26.872	0.561675	0.315811	1.02054	0.078616	ALZ	GAL	41196.2	RILP_MOUSE Rab-interacting lysosomal protein OS=Mus musculus GN=Rilp PE=1 SV=1	2545.38	2440.13	2696.17	2491.62	2564.63	2470.84
Q9R0Q7	5	2	28.0514	0.315871	0.214715	1.05108	0.145065	GAL	ALZ	19006.6	TEBP_MOUSE Prostaglandin E synthase 3 OS=Mus musculus GN=Ptges3 PE=1 SV=1	2971.48	3226.43	3190.38	3472.07	3311.84	3083.9
Q03142	3	2	19.2694	0.026637	0.039671	1.63425	0.727791	GAL	ALZ	89573.9	FGFR4_MOUSE Fibroblast growth factor receptor 4 OS=Mus musculus GN=Fgfr4 PE=1 SV=3	2860.38	3432.67	2266.12	4410.9	5434.79	4142.12
Q8C5W0	5	2	20.6482	0.113818	0.104235	1.2029	0.340698	GAL	ALZ	117740	CLMN_MOUSE Calmin OS=Mus musculus GN=Clmn PE=1 SV=2	1578.93	1559.48	2088.22	2110.14	2131.56	2045.45
Q61923	3	2	16.5764	0.460038	0.278306	1.08572	0.097967	GAL	ALZ	59130	KCNA6_MOUSE Potassium voltage-gated channel subfamily A member 6 OS=Mus musculus GN=Kcna6 PE=1 SV=1	895.325	879.157	705.003	921.446	784.964	985.61
Q7TQ07	5	2	26.2995	0.938147	0.442	1.03365	0.050485	GAL	ALZ	97701.8	DPOLN_MOUSE DNA polymerase nu OS=Mus musculus GN=Poln PE=2 SV=2	123.589	437.401	489.804	89.0567	507.093	490
Q9R1T2	3	2	17.444	0.087637	0.087773	1.38166	0.405369	GAL	ALZ	39076.4	SAE1_MOUSE SUMO-activating enzyme subunit 1 OS=Mus musculus GN=Sae1 PE=1 SV=1	283.223	295.068	214.115	407.43	392.604	294.798
P51880	5	2	29.4284	0.855319	0.41587	1.02584	0.052687	GAL	ALZ	15178.1	FABP7_MOUSE Fatty acid-binding protein_ brain OS=Mus musculus GN=Fabp7 PE=1 SV=2	2872.63	2685.41	3118.37	3032.35	2486.53	3381.72
Q5SWU9	5	2	16.7027	0.055819	0.063978	1.1768	0.526338	GAL	ALZ	266854	ACACA_MOUSE Acetyl-CoA carboxylase 1 OS=Mus musculus GN=Acaca PE=1 SV=1	429.885	348.238	381.853	447.619	466.685	450.754
A3KGK3	5	2	22.6846	0.179015	0.143412	1.06886	0.241935	ALZ	GAL	225260	FR1L4_MOUSE Fer-1-like protein 4 OS=Mus musculus GN=Fer1l4 PE=2 SV=3	6535.8	6237.43	6984.6	6102.2	5939.74	6442.99
Q9CPW4	4	2	17.3234	0.102764	0.097315	1.10355	0.365376	ALZ	GAL	16345.4	ARPC5_MOUSE Actin-related protein 2/3 complex subunit 5 OS=Mus musculus GN=Arpc5 PE=1 SV=3	2207.51	2158.8	2472.77	2036.41	2017.41	2143.53
P59941	3	2	15.2346	0.001373	0.007991	1.92685	0.999853	ALZ	GAL	37318.9	SIR6_MOUSE NAD-dependent protein deacetylase sirtuin-6 OS=Mus musculus GN=Sirt6 PE=1 SV=1	4144.95	4598.44	3719.95	2374.8	2134.03	1959.43
Q8BNE1	3	2	15.5706	0.000359	0.004012	1.48699	1	GAL	ALZ	103762	TCAF1_MOUSE TRPM8 channel-associated factor 1 OS=Mus musculus GN=Tcaf1 PE=2 SV=1	415.363	405.613	382.017	578.124	626.33	584.381
Q5IR70	3	2	15.3033	0.599404	0.330167	1.09156	0.073208	GAL	ALZ	97947.7	CAGE1_MOUSE Cancer-associated gene 1 protein homolog OS=Mus musculus GN=Cage1 PE=1 SV=2	97.278	134.592	103.341	129.957	96.5729	139.371
P63054	5	2	33.0072	6.43e-05	0.002389	4.93475	1	ALZ	GAL	6807.43	PCP4_MOUSE Calmodulin regulator protein PCP4 OS=Mus musculus GN=Pcp4 PE=3 SV=2	3829.04	4946.88	4398.09	970.558	894.09	804.994
Q8K3H0	8	2	44.4962	0.00019	0.003195	1.24023	1	ALZ	GAL	80012.6	DP13A_MOUSE DCC-interacting protein 13-alpha OS=Mus musculus GN=Appl1 PE=1 SV=1	3069.9	3213.1	3161.78	2583.58	2503	2528.74
P84086	6	2	38.3315	0.993223	0.455742	1.00263	0.050006	GAL	ALZ	15508.5	CPLX2_MOUSE Complexin-2 OS=Mus musculus GN=Cplx2 PE=1 SV=1	722.047	776.178	820.894	811.656	826.375	687.199
O35400	3	2	15.266	0.001221	0.007578	1.56717	0.999922	GAL	ALZ	38518.2	ST2B1_MOUSE Sulfotransferase family cytosolic 2B member 1 OS=Mus musculus GN=Sult2b1 PE=2 SV=2	1596.13	1708.27	1573.53	2351.09	2514.72	2778.75
Q8VDP4	3	2	14.657	0.019172	0.031853	1.26656	0.806731	GAL	ALZ	103630	CCAR2_MOUSE Cell cycle and apoptosis regulator protein 2 OS=Mus musculus GN=Ccar2 PE=1 SV=2	332.961	294.906	330.003	438.184	370.808	404.207
P27661;Q64522	8	2	56.3788	0.045275	0.056703	1.30753	0.584493	ALZ	GAL	15142.6	H2AX_MOUSE Histone H2AX OS=Mus musculus GN=H2afx PE=1 SV=2	5443.67	4320	4634.6	3890.69	3897.34	3223.76
P62746	5	2	32.3914	0.000103	0.002389	1.34841	1	ALZ	GAL	22579.6	RHOB_MOUSE Rho-related GTP-binding protein RhoB OS=Mus musculus GN=Rhob PE=1 SV=1	3367.07	3202.66	3345.58	2452.92	2402.27	2498.15
P54823	5	2	29.4521	0.219278	0.165658	1.12281	0.20379	GAL	ALZ	54590.9	DDX6_MOUSE Probable ATP-dependent RNA helicase DDX6 OS=Mus musculus GN=Ddx6 PE=1 SV=1	939.258	921.434	735.276	1023.56	956.67	934.559
Q6P9R2	3	2	16.9473	0.621114	0.337727	1.03682	0.070445	ALZ	GAL	58498.8	OXSR1_MOUSE Serine/threonine-protein kinase OSR1 OS=Mus musculus GN=Oxsr1 PE=1 SV=1	1738.71	1940.3	2001.53	1718.96	1725.19	2034.69
Q9DCJ5	7	2	38.7101	0.002843	0.010923	1.20196	0.996667	ALZ	GAL	20448.3	NDUA8_MOUSE NADH dehydrogenase [ubiquinone] 1 alpha subcomplex subunit 8 OS=Mus musculus GN=Ndufa8 PE=1 SV=3	1640.91	1660.74	1648.85	1333.85	1333.78	1451.05
Q9DBL7	3	2	16.8336	0.523233	0.302323	1.05949	0.085023	ALZ	GAL	62251.4	COASY_MOUSE Bifunctional coenzyme A synthase OS=Mus musculus GN=Coasy PE=1 SV=2	317.882	358.626	287.71	325.935	275.993	308.148
Q9CQZ1	3	2	18.6299	0.017842	0.030377	1.0879	0.822413	ALZ	GAL	8610.81	HSBP1_MOUSE Heat shock factor-binding protein 1 OS=Mus musculus GN=Hsbp1 PE=1 SV=1	2008.11	2126.17	2120.47	1894.15	1896.1	1959.12
O55126	8	2	52.4263	0.008715	0.020359	1.22167	0.939511	GAL	ALZ	33103.9	NIPS2_MOUSE Protein NipSnap homolog 2 OS=Mus musculus GN=Nipsnap2 PE=1 SV=1	1858.2	1727.83	1833.83	2076.95	2345.55	2198.81
Q9WUA2	5	2	31.736	0.005793	0.016034	1.29271	0.974156	GAL	ALZ	66381.7	SYFB_MOUSE Phenylalanine--tRNA ligase beta subunit OS=Mus musculus GN=Farsb PE=1 SV=2	4084.12	4352.05	4627.43	5832.46	5772.57	5282.43
Q9ESJ4	5	2	29.9129	0.073591	0.07828	1.34818	0.451096	ALZ	GAL	79256.9	SPN90_MOUSE NCK-interacting protein with SH3 domain OS=Mus musculus GN=Nckipsd PE=1 SV=2	689.515	718.177	654.395	467.918	642.302	419.308
Q9JLZ3	10	2	53.6074	0.479488	0.286393	1.03956	0.093622	ALZ	GAL	33680.2	AUHM_MOUSE Methylglutaconyl-CoA hydratase_ mitochondrial OS=Mus musculus GN=Auh PE=1 SV=1	2869.49	3114.62	3367.58	2983.88	3053.91	2958.04
P56371	11	2	71.2996	0.010074	0.022242	1.21054	0.921847	GAL	ALZ	24693.9	RAB4A_MOUSE Ras-related protein Rab-4A OS=Mus musculus GN=Rab4a PE=1 SV=2	518.329	503.807	480.042	593.861	647.778	576.81
P54103	5	2	22.9816	0.618872	0.337292	1.01343	0.070719	ALZ	GAL	72178.2	DNJC2_MOUSE DnaJ homolog subfamily C member 2 OS=Mus musculus GN=Dnajc2 PE=1 SV=2	1776.84	1829.48	1730.74	1705.89	1820.15	1740.3
Q9CXJ1	5	2	28.2326	0.068324	0.074094	1.57434	0.471025	ALZ	GAL	58725.6	SYEM_MOUSE Probable glutamate--tRNA ligase_ mitochondrial OS=Mus musculus GN=Ears2 PE=1 SV=1	532.827	497.96	819.82	375.837	453.633	346.014
Q80TY0	5	2	25.6868	0.279267	0.197947	1.05265	0.163453	ALZ	GAL	71743.1	FNBP1_MOUSE Formin-binding protein 1 OS=Mus musculus GN=Fnbp1 PE=1 SV=2	1736.98	1693.5	1800.21	1536.42	1689.11	1743.55
P55258	11	2	73.9824	0.416562	0.258736	1.03667	0.109073	ALZ	GAL	23839.3	RAB8A_MOUSE Ras-related protein Rab-8A OS=Mus musculus GN=Rab8a PE=1 SV=2	3906.7	3629.46	4135.55	3711.84	3789.11	3757.86
P61022	3	2	15.9361	0.011776	0.02412	1.29026	0.899376	ALZ	GAL	22432.2	CHP1_MOUSE Calcineurin B homologous protein 1 OS=Mus musculus GN=Chp1 PE=1 SV=2	5823.93	5684.56	5814.59	4066.96	4391.18	4967.88
P48754	3	2	14.4514	0.897482	0.428896	1.02061	0.051338	GAL	ALZ	201875	BRCA1_MOUSE Breast cancer type 1 susceptibility protein homolog OS=Mus musculus GN=Brca1 PE=1 SV=3	159.901	172.611	169.243	191.791	178.439	141.864
P61087	3	2	16.4231	0.200005	0.15594	1.13372	0.220604	GAL	ALZ	22520.7	UBE2K_MOUSE Ubiquitin-conjugating enzyme E2 K OS=Mus musculus GN=Ube2k PE=1 SV=3	562.422	693.556	547.623	736.379	657.905	650.489
Q01341	5	2	30.2586	0.022418	0.035145	1.28003	0.770551	GAL	ALZ	132201	ADCY6_MOUSE Adenylate cyclase type 6 OS=Mus musculus GN=Adcy6 PE=1 SV=1	1030.84	1092.53	1168.05	1262.86	1410.91	1539.35
Q505D7	3	2	17.6901	0.6816	0.357468	1.0229	0.063912	GAL	ALZ	20395.5	OPA3_MOUSE Optic atrophy 3 protein homolog OS=Mus musculus GN=Opa3 PE=1 SV=1	2123.47	2241.76	2486.75	2428.38	2209.08	2371.47
P62627	6	2	33.6147	0.004311	0.013462	1.25351	0.98782	ALZ	GAL	10989.7	DLRB1_MOUSE Dynein light chain roadblock-type 1 OS=Mus musculus GN=Dynlrb1 PE=1 SV=3	8835.07	9236.99	8436.12	7448.83	6918.65	6779.67
P35282	11	2	61.7002	0.417613	0.259031	1.14852	0.108779	GAL	ALZ	24505.5	RAB21_MOUSE Ras-related protein Rab-21 OS=Mus musculus GN=Rab21 PE=1 SV=4	1294.96	988.556	1687.44	1326.12	1499.05	1735.54
O88207	5	2	31.1228	0.736271	0.376834	1.01987	0.059291	GAL	ALZ	184362	CO5A1_MOUSE Collagen alpha-1(V) chain OS=Mus musculus GN=Col5a1 PE=1 SV=2	1135.29	1128.9	1338.01	1264.73	1163.12	1245.92
P23492	5	2	29.977	0.310465	0.21255	1.08111	0.147555	GAL	ALZ	32562.3	PNPH_MOUSE Purine nucleoside phosphorylase OS=Mus musculus GN=Pnp PE=1 SV=2	1220.63	1160.86	1122.34	1121.53	1294.47	1372.04
Q99M51	5	2	21.0018	0.124338	0.111115	1.09943	0.320017	GAL	ALZ	43118.7	NCK1_MOUSE Cytoplasmic protein NCK1 OS=Mus musculus GN=Nck1 PE=1 SV=1	1803.92	1952.83	2085.89	2239.45	2137.92	2046.22
Q9CYH2	8	2	31.1603	5.1e-05	0.002384	1.48898	1	GAL	ALZ	24508.7	F213A_MOUSE Redox-regulatory protein FAM213A OS=Mus musculus GN=Fam213a PE=1 SV=2	363.978	365.056	353.301	555.19	536.349	520.036
Q9QZ73	3	2	12.463	0.393989	0.247799	1.05852	0.115726	GAL	ALZ	30325.5	DCNL1_MOUSE DCN1-like protein 1 OS=Mus musculus GN=Dcun1d1 PE=1 SV=1	281.412	318.529	350.509	335.066	338.537	332.462
Q5SRX1	12	2	71.0107	0.208761	0.160095	1.06375	0.212673	ALZ	GAL	56004.8	TM1L2_MOUSE TOM1-like protein 2 OS=Mus musculus GN=Tom1l2 PE=1 SV=1	5429.39	5516.08	5178.19	4828.45	5435.58	4893.37
Q63932	11	2	57.7059	0.600891	0.330267	1.04692	0.073011	GAL	ALZ	44687.3	MP2K2_MOUSE Dual specificity mitogen-activated protein kinase kinase 2 OS=Mus musculus GN=Map2k2 PE=1 SV=2	5487.69	5922.92	5865.28	6492.04	6370.51	5223.91
O54734	9	2	47.787	0.058668	0.066397	1.12389	0.512601	GAL	ALZ	49256.1	OST48_MOUSE Dolichyl-diphosphooligosaccharide--protein glycosyltransferase 48 kDa subunit OS=Mus musculus GN=Ddost PE=1 SV=2	1362.03	1471.93	1303.68	1488.65	1631.89	1529.74
P60122	3	2	16.4442	0.982835	0.452825	1.00165	0.050037	ALZ	GAL	50556.2	RUVB1_MOUSE RuvB-like 1 OS=Mus musculus GN=Ruvbl1 PE=1 SV=1	750.494	910.157	772.861	774.057	837.558	817.895
Q9CZR8	5	2	29.1317	0.088287	0.088208	1.15629	0.403476	GAL	ALZ	35733.7	EFTS_MOUSE Elongation factor Ts_ mitochondrial OS=Mus musculus GN=Tsfm PE=1 SV=1	1891.36	1782.32	2211.21	2345.11	2226.27	2233.27
P63242;Q8BGY2	4	2	27.6162	0.066906	0.072964	1.14137	0.476694	GAL	ALZ	17060.4	IF5A1_MOUSE Eukaryotic translation initiation factor 5A-1 OS=Mus musculus GN=Eif5a PE=1 SV=2	2533.28	2711.68	2395	3009.63	3024.51	2685.86
O35544	5	2	29.6436	0.51014	0.298359	1.24909	0.087439	ALZ	GAL	60955.5	EAA4_MOUSE Excitatory amino acid transporter 4 OS=Mus musculus GN=Slc1a6 PE=1 SV=1	967.941	1217.92	561.367	630.001	929.846	639.54
Q61496	3	2	15.7251	0.916038	0.43474	1.0174	0.050895	GAL	ALZ	77325.8	DDX4_MOUSE Probable ATP-dependent RNA helicase DDX4 OS=Mus musculus GN=Ddx4 PE=1 SV=2	451.248	94.3342	84.8883	411.954	158.407	71.0782
Q0GGX2	5	2	21.2547	0.009641	0.021653	1.81343	0.927529	ALZ	GAL	150636	ZN541_MOUSE Zinc finger protein 541 OS=Mus musculus GN=Znf541 PE=1 SV=1	756.99	543.985	692.506	328.075	344.802	426.409
Q6P9L6	8	2	34.6566	0.966621	0.448006	1.00095	0.050141	ALZ	GAL	161204	KIF15_MOUSE Kinesin-like protein KIF15 OS=Mus musculus GN=Kif15 PE=1 SV=1	3475.73	3349.35	2811.55	3139.07	3180.75	3307.67
O54828	3	2	10.2071	0.07977	0.08236	1.23225	0.429775	GAL	ALZ	77548.5	RGS9_MOUSE Regulator of G-protein signaling 9 OS=Mus musculus GN=Rgs9 PE=1 SV=3	334.97	405.872	413.237	424.688	521.835	475.585
Q99JY8	4	2	24.143	0.135847	0.118021	1.09319	0.299964	GAL	ALZ	35843.5	PLPP3_MOUSE Phospholipid phosphatase 3 OS=Mus musculus GN=Plpp3 PE=1 SV=1	980.483	945.092	877.443	1068.8	1042.44	952.994
Q99J99	9	2	52.4549	0.01165	0.024022	1.35908	0.901047	GAL	ALZ	33251.3	THTM_MOUSE 3-mercaptopyruvate sulfurtransferase OS=Mus musculus GN=Mpst PE=1 SV=3	187.888	223.475	177.23	273.253	262.309	264.383
P67871	4	2	25.2345	0.038614	0.050617	1.15713	0.628592	GAL	ALZ	25284.7	CSK2B_MOUSE Casein kinase II subunit beta OS=Mus musculus GN=Csnk2b PE=1 SV=1	1243.11	1251	1435.43	1502.38	1555.43	1489.18
Q80ZJ1	9	2	57.4488	0.094923	0.09262	1.1135	0.385089	GAL	ALZ	20870.6	RAP2A_MOUSE Ras-related protein Rap-2a OS=Mus musculus GN=Rap2a PE=1 SV=2	1566.98	1668.66	1506.16	1726.92	1893.19	1659.89
Q62377	4	2	18.396	0.598912	0.330167	1.52429	0.073274	ALZ	GAL	55984.9	U2AFM_MOUSE U2 small nuclear ribonucleoprotein auxiliary factor 35 kDa subunit-related protein 2 OS=Mus musculus GN=Zrsr2 PE=1 SV=1	1143.55	934.652	3705.56	1867.1	947.775	979.526
Q9D0J8	4	2	40.8763	0.862701	0.417935	1.43251	0.052416	ALZ	GAL	11429.8	PTMS_MOUSE Parathymosin OS=Mus musculus GN=Ptms PE=1 SV=3	4588.42	495.589	330.589	3041.43	355.834	382.518
Q99L04	9	2	51.1498	0.146539	0.125203	1.19413	0.283345	ALZ	GAL	34518.6	DHRS1_MOUSE Dehydrogenase/reductase SDR family member 1 OS=Mus musculus GN=Dhrs1 PE=1 SV=1	3254.55	2462.34	3122.59	2457.91	2303.66	2640.91
Q99JP7	4	2	21.3493	0.009529	0.021653	1.21885	0.928983	GAL	ALZ	70650.8	GGT7_MOUSE Glutathione hydrolase 7 OS=Mus musculus GN=Ggt7 PE=1 SV=2	390.271	384.18	407.711	486.68	508.047	446.149
Q9Z0Y1	4	2	16.0349	0.519459	0.301245	1.06749	0.085707	ALZ	GAL	21092.4	DCTN3_MOUSE Dynactin subunit 3 OS=Mus musculus GN=Dctn3 PE=1 SV=2	2600.82	2114.84	2429.2	2067.24	2057.53	2568.39
P97379	9	2	48.6744	0.060369	0.067472	1.15177	0.504745	GAL	ALZ	54145.2	G3BP2_MOUSE Ras GTPase-activating protein-binding protein 2 OS=Mus musculus GN=G3bp2 PE=1 SV=2	1108.96	1086.6	1023.88	1281.21	1120.67	1306.19
Q75N62	4	2	21.0784	0.044917	0.056592	1.35365	0.586701	ALZ	GAL	77756.1	GIMA8_MOUSE GTPase IMAP family member 8 OS=Mus musculus GN=Gimap8 PE=1 SV=1	1182.58	990.434	1150.64	745.189	735.478	974.668
Q9WTM5	9	2	41.8546	0.625597	0.338588	1.02975	0.069903	GAL	ALZ	51283.7	RUVB2_MOUSE RuvB-like 2 OS=Mus musculus GN=Ruvbl2 PE=1 SV=3	566.993	514.784	628.01	578.465	571.261	610.93
Q9D8B4	4	2	23.3589	0.066312	0.072518	1.18958	0.479113	ALZ	GAL	15267.4	NDUAB_MOUSE NADH dehydrogenase [ubiquinone] 1 alpha subcomplex subunit 11 OS=Mus musculus GN=Ndufa11 PE=1 SV=2	1927.31	1856.95	2277.64	1617.84	1709.84	1768.18
O89051	4	2	21.2054	0.023283	0.036161	1.25517	0.761402	GAL	ALZ	30773.2	ITM2B_MOUSE Integral membrane protein 2B OS=Mus musculus GN=Itm2b PE=1 SV=1	1442.92	1391.79	1195.39	1643.66	1782.87	1631.92
Q61024	4	2	21.3134	0.039319	0.05097	1.16003	0.6236	GAL	ALZ	64910.1	ASNS_MOUSE Asparagine synthetase [glutamine-hydrolyzing] OS=Mus musculus GN=Asns PE=1 SV=3	981.774	915.007	848.625	1086.95	1006.71	1091.09
Q8VE97;Q3TWW8;O35326	4	2	20.5175	0.048812	0.058713	1.16886	0.563565	GAL	ALZ	56093.5	SRSF4_MOUSE Serine/arginine-rich splicing factor 4 OS=Mus musculus GN=Srsf4 PE=2 SV=1	531.148	470.975	552.216	626.157	570.629	620.013
Q8BJS8	8	2	46.1808	0.015541	0.028242	1.39321	0.850657	ALZ	GAL	101683	MTBP_MOUSE Mdm2-binding protein OS=Mus musculus GN=Mtbp PE=1 SV=1	115296	102753	116817	74979.7	73356.8	92019.2
Q9JKM7	9	2	67.9758	0.810524	0.401257	1.0355	0.054665	ALZ	GAL	24827	RAB37_MOUSE Ras-related protein Rab-37 OS=Mus musculus GN=Rab37 PE=1 SV=2	3879.84	4735.54	5434.86	4227.01	4816.45	4525.14
Q7TT50	4	2	20.3755	0.014419	0.027207	1.4257	0.864904	ALZ	GAL	196635	MRCKB_MOUSE Serine/threonine-protein kinase MRCK beta OS=Mus musculus GN=Cdc42bpb PE=1 SV=2	795.319	663.477	689.429	553.884	441.957	510.947
Q9CQ75	5	2	25.0296	0.00025	0.003503	1.41258	1	ALZ	GAL	11029.7	NDUA2_MOUSE NADH dehydrogenase [ubiquinone] 1 alpha subcomplex subunit 2 OS=Mus musculus GN=Ndufa2 PE=1 SV=3	3228.7	3182.32	3201.66	2396	2199.54	2209.49
P28667	4	2	23.0023	0.224287	0.16857	1.4365	0.199785	ALZ	GAL	20222.5	MRP_MOUSE MARCKS-related protein OS=Mus musculus GN=Marcksl1 PE=1 SV=2	1453.6	755.829	853.001	728.374	564.485	839.005
P54822	4	2	20.1952	0.285529	0.201259	1.11736	0.160035	ALZ	GAL	55607.7	PUR8_MOUSE Adenylosuccinate lyase OS=Mus musculus GN=Adsl PE=1 SV=2	10432.8	8126.08	8096.72	7829.27	7983.01	8043.53
Q8VHR5	4	2	19.7156	0.548385	0.311523	1.03606	0.080721	GAL	ALZ	65753.2	P66B_MOUSE Transcriptional repressor p66-beta OS=Mus musculus GN=Gatad2b PE=1 SV=1	5628.94	6456.39	5289.77	6085.22	5926.73	5989.72
Q9CXF7	4	2	20.3575	0.005511	0.015737	1.15276	0.977043	GAL	ALZ	102122	CHD1L_MOUSE Chromodomain-helicase-DNA-binding protein 1-like OS=Mus musculus GN=Chd1l PE=1 SV=1	2334.32	2223.51	2155.36	2621.49	2598.15	2519.06
Q9JL19	4	2	21.2475	0.279474	0.197947	1.12027	0.163338	ALZ	GAL	220177	NCOA6_MOUSE Nuclear receptor coactivator 6 OS=Mus musculus GN=Ncoa6 PE=1 SV=1	3201.86	3194.74	3142.34	2655.77	2454.36	3404.7
Q9CQX2	4	2	36.1748	0.901055	0.430252	1.00723	0.051246	GAL	ALZ	16375	CYB5B_MOUSE Cytochrome b5 type B OS=Mus musculus GN=Cyb5b PE=1 SV=1	953.326	897.899	806.007	852.702	863.917	959.83
Q91VC4	4	2	21.1755	0.101176	0.096622	1.09783	0.369209	ALZ	GAL	50503.7	PLVAP_MOUSE Plasmalemma vesicle-associated protein OS=Mus musculus GN=Plvap PE=1 SV=1	1254.77	1158.4	1338.59	1141.41	1159.53	1116.5
Q4VAA2	4	2	19.9447	0.089308	0.088825	1.50188	0.400535	ALZ	GAL	29729.1	CDV3_MOUSE Protein CDV3 OS=Mus musculus GN=Cdv3 PE=1 SV=2	378.607	359.803	242.65	186.728	267.938	198.556
Q78IK4	4	2	26.9008	0.000272	0.003547	1.38031	1	ALZ	GAL	29374.8	MIC27_MOUSE MICOS complex subunit Mic27 OS=Mus musculus GN=Apool PE=1 SV=1	1943.05	2038.25	2107.5	1505.23	1441.87	1464.08
Q0P557	4	2	20.4308	0.380392	0.242248	1.2281	0.120075	GAL	ALZ	61310.6	MIEAP_MOUSE Mitochondria-eating protein OS=Mus musculus GN=Spata18 PE=1 SV=2	183.195	204.509	181.435	159.023	271.307	268.629
P63321	10	2	64.9403	0.053388	0.062355	1.13211	0.538667	GAL	ALZ	23723.9	RALA_MOUSE Ras-related protein Ral-A OS=Mus musculus GN=Rala PE=1 SV=1	4403.77	4927.25	4440.72	5038.96	5056.5	5495.67
Q66PY1	4	2	20.5633	0.520561	0.301548	1.07841	0.085506	ALZ	GAL	114174	SCUB3_MOUSE Signal peptide_ CUB and EGF-like domain-containing protein 3 OS=Mus musculus GN=Scube3 PE=1 SV=1	77.823	551.343	471.707	0	543.483	477.343
Q99J85	4	2	22.447	0.415887	0.258509	1.12058	0.109262	GAL	ALZ	52855	NPTXR_MOUSE Neuronal pentraxin receptor OS=Mus musculus GN=Nptxr PE=1 SV=1	211.65	247.196	159.871	208.992	254.291	230.037
P97461	9	2	48.0638	0.515603	0.299753	1.13472	0.086416	GAL	ALZ	23060.5	RS5_MOUSE 40S ribosomal protein S5 OS=Mus musculus GN=Rps5 PE=1 SV=3	125.75	138.483	65.1895	138.047	123.753	112.004
Q8VCT3	4	2	20.7903	0.04756	0.058104	1.10453	0.570795	GAL	ALZ	73100.8	AMPB_MOUSE Aminopeptidase B OS=Mus musculus GN=Rnpep PE=1 SV=2	1764.7	1916.84	1716.8	1954.29	1970.35	2038.02
Q8CCP0	4	2	20.8142	0.186961	0.148243	1.22039	0.233442	ALZ	GAL	121816	NEMF_MOUSE Nuclear export mediator factor Nemf OS=Mus musculus GN=Nemf PE=1 SV=2	404.825	448.651	313.067	299.238	354.258	302.381
Q9JMA1	10	2	64.3354	0.855624	0.41587	1.00968	0.052676	ALZ	GAL	56458.3	UBP14_MOUSE Ubiquitin carboxyl-terminal hydrolase 14 OS=Mus musculus GN=Usp14 PE=1 SV=3	2249.82	2041.65	2065.69	1920.51	2118.56	2257.17
Q8K2C9	4	2	24.9488	0.011833	0.02412	1.09629	0.898623	ALZ	GAL	43302.6	HACD3_MOUSE Very-long-chain (3R)-3-hydroxyacyl-CoA dehydratase 3 OS=Mus musculus GN=Hacd3 PE=1 SV=2	6167.07	6421.12	6162.03	5664.29	5564.27	5874.81
O08586	4	2	22.0284	0.225071	0.169051	1.14059	0.199171	GAL	ALZ	47722.6	PTEN_MOUSE Phosphatidylinositol 3_4_5-trisphosphate 3-phosphatase and dual-specificity protein phosphatase PTEN OS=Mus musculus GN=Pten PE=1 SV=1	1848.39	1744.62	1371.1	1823.97	1829.92	2008.12
O89023	4	2	22.6339	0.319144	0.216085	1.04027	0.143592	GAL	ALZ	61798.5	TPP1_MOUSE Tripeptidyl-peptidase 1 OS=Mus musculus GN=Tpp1 PE=1 SV=2	4207.79	4249.98	4587.88	4328.58	4632.11	4610.31
Q9WUM3	4	2	23.8462	0.639725	0.34432	1.04918	0.06826	ALZ	GAL	54539.6	COR1B_MOUSE Coronin-1B OS=Mus musculus GN=Coro1b PE=1 SV=1	1942.27	1632.67	2139.02	1885.82	1709.98	1850.34
P47915	4	2	25.6055	0.794723	0.396122	1.16976	0.055503	ALZ	GAL	17644	RL29_MOUSE 60S ribosomal protein L29 OS=Mus musculus GN=Rpl29 PE=1 SV=2	366.923	1082.77	1179.52	332.539	946.864	968.239
P56959	9	2	45.8641	0.002386	0.010132	1.22334	0.998248	ALZ	GAL	52901.3	FUS_MOUSE RNA-binding protein FUS OS=Mus musculus GN=Fus PE=1 SV=1	4608.49	4876.57	4873.35	4068.88	3760.43	3907.72
O88952	4	2	23.4188	0.000386	0.004024	2.04749	1	ALZ	GAL	21948.1	LIN7C_MOUSE Protein lin-7 homolog C OS=Mus musculus GN=Lin7c PE=1 SV=2	835.346	869.011	986.421	424.623	474.481	415.081
Q9CQ54	10	2	78.9062	0.680452	0.357187	1.0226	0.064022	ALZ	GAL	14220.8	NDUC2_MOUSE NADH dehydrogenase [ubiquinone] 1 subunit C2 OS=Mus musculus GN=Ndufc2 PE=1 SV=1	4174.77	4122.25	4750.94	4303.89	4244.06	4211.65
P62889	4	2	27.1123	0.036047	0.048282	1.22084	0.647471	GAL	ALZ	12955.2	RL30_MOUSE 60S ribosomal protein L30 OS=Mus musculus GN=Rpl30 PE=1 SV=2	246.344	264.428	222.029	314.17	305.079	275.384
Q91WL5	4	2	19.9125	0.937519	0.441883	1.01243	0.050494	ALZ	GAL	58748.8	CP4CA_MOUSE Cytochrome P450 4A12A OS=Mus musculus GN=Cyp4a12a PE=1 SV=2	1102.57	1038.1	1341.27	1109.41	1140.77	1189.01
Q922Q8	4	2	23.8638	0.308584	0.212133	1.07091	0.148437	ALZ	GAL	35333.6	LRC59_MOUSE Leucine-rich repeat-containing protein 59 OS=Mus musculus GN=Lrrc59 PE=1 SV=1	923.536	900.752	1010.7	801.428	904.409	941.431
P62075	5	2	32.7427	0.03379	0.046429	1.1509	0.665062	ALZ	GAL	10686.1	TIM13_MOUSE Mitochondrial import inner membrane translocase subunit Tim13 OS=Mus musculus GN=Timm13 PE=1 SV=1	4715.35	4451.94	5034.84	4329.36	4028.26	3982.42
Q61107	4	2	19.3418	0.009782	0.0218	1.20114	0.925672	ALZ	GAL	71314.7	GBP4_MOUSE Guanylate-binding protein 4 OS=Mus musculus GN=Gbp4 PE=1 SV=1	2359.52	2483.07	2623.26	1976.13	2087.3	2152.19
Q3UKC1	4	2	16.596	0.040906	0.052733	1.28697	0.612667	ALZ	GAL	94713.9	TAXB1_MOUSE Tax1-binding protein 1 homolog OS=Mus musculus GN=Tax1bp1 PE=1 SV=2	797.811	695.301	737.855	574.727	503.107	655.667
O88531	9	2	52.8652	0.316017	0.214715	1.131	0.144999	GAL	ALZ	35060.5	PPT1_MOUSE Palmitoyl-protein thioesterase 1 OS=Mus musculus GN=Ppt1 PE=1 SV=2	2283.29	2149.98	2748.03	2429.51	2560.34	3132.16
Q921U8	5	2	23.5418	0.209929	0.160464	1.12231	0.211652	ALZ	GAL	100859	SMTN_MOUSE Smoothelin OS=Mus musculus GN=Smtn PE=1 SV=2	365.088	324.182	385.333	345.973	283.997	327.522
Q8BKT7	4	2	20.9711	0.63718	0.343424	1.02319	0.068549	GAL	ALZ	79427.5	THOC5_MOUSE THO complex subunit 5 homolog OS=Mus musculus GN=Thoc5 PE=1 SV=2	2426.21	2628.46	2730.5	2503.32	2705.38	2757.02
O70591	4	2	23.5829	0.021627	0.034274	1.30562	0.779093	ALZ	GAL	16590.8	PFD2_MOUSE Prefoldin subunit 2 OS=Mus musculus GN=Pfdn2 PE=1 SV=2	3144.27	2628.76	3286.89	2221.27	2397.91	2319.96
Q62351	4	2	19.8396	0.048373	0.058426	1.0624	0.566075	GAL	ALZ	86130.7	TFR1_MOUSE Transferrin receptor protein 1 OS=Mus musculus GN=Tfrc PE=1 SV=1	792.299	760.668	789.482	854.384	805.21	829.035
P31230	4	2	20.1595	0.000252	0.003503	1.5853	1	GAL	ALZ	34339.5	AIMP1_MOUSE Aminoacyl tRNA synthase complex-interacting multifunctional protein 1 OS=Mus musculus GN=Aimp1 PE=1 SV=2	677.898	700.971	638.231	1027.33	1119.13	1051.24
Q9CZX8	11	2	65.9607	0.510564	0.298457	1.19874	0.087359	ALZ	GAL	16085.5	RS19_MOUSE 40S ribosomal protein S19 OS=Mus musculus GN=Rps19 PE=1 SV=3	1071.01	576.284	624.196	646.217	588.141	660.544
P49442	4	2	23.4958	0.365076	0.236099	1.05124	0.125314	GAL	ALZ	43802.5	INPP_MOUSE Inositol polyphosphate 1-phosphatase OS=Mus musculus GN=Inpp1 PE=1 SV=2	2139.34	2060.63	2281.79	2446.95	2170.1	2196.87
Q9QXK3	4	2	21.5432	0.893871	0.427871	1.05862	0.051435	ALZ	GAL	98878.3	COPG2_MOUSE Coatomer subunit gamma-2 OS=Mus musculus GN=Copg2 PE=1 SV=1	910.057	814.116	1524.72	1274.93	899.497	894.565
Q9CXT8	4	2	20.6516	0.853238	0.415401	1.035	0.052766	ALZ	GAL	55413	MPPB_MOUSE Mitochondrial-processing peptidase subunit beta OS=Mus musculus GN=Pmpcb PE=1 SV=1	905.189	972.012	673.055	845.074	811.198	807.756
Q8R080	3	2	22.4505	0.002872	0.010998	1.43161	0.996548	ALZ	GAL	79207.8	GTSE1_MOUSE G2 and S phase-expressed protein 1 OS=Mus musculus GN=Gtse1 PE=1 SV=2	10073.6	11811.6	11518.1	7768.53	8102.45	7461.69
P51855	4	2	16.1572	0.48841	0.289272	1.04041	0.091742	ALZ	GAL	52474.8	GSHB_MOUSE Glutathione synthetase OS=Mus musculus GN=Gss PE=1 SV=1	6155.18	5978.28	6117.19	5390.84	5665.83	6485.11
O70172	10	2	54.4786	0.099445	0.095595	1.0679	0.373475	GAL	ALZ	46379.7	PI42A_MOUSE Phosphatidylinositol 5-phosphate 4-kinase type-2 alpha OS=Mus musculus GN=Pip4k2a PE=1 SV=1	5722.38	6051.38	6218.16	6582.33	6454.76	6176.54
P20852	4	2	15.6801	0.990074	0.454891	1.00801	0.050012	GAL	ALZ	56855	CP2A5_MOUSE Cytochrome P450 2A5 OS=Mus musculus GN=Cyp2a5 PE=2 SV=1	332.058	303.908	307.136	293.662	275.622	381.368
Q80UU9	12	2	78.5993	0.007099	0.017789	1.19206	0.959536	ALZ	GAL	23448.2	PGRC2_MOUSE Membrane-associated progesterone receptor component 2 OS=Mus musculus GN=Pgrmc2 PE=1 SV=2	1803.44	1779.62	1701.77	1421.8	1445.08	1566.48
Q8R191	4	2	28.4423	0.035593	0.047948	1.09462	0.650932	ALZ	GAL	24789.1	SNG3_MOUSE Synaptogyrin-3 OS=Mus musculus GN=Syngr3 PE=1 SV=1	15607.6	15802.6	16420	15291.6	14268.7	14135.2
O35127	4	2	23.7127	0.015418	0.028242	1.69527	0.852203	ALZ	GAL	13308.2	C10_MOUSE Protein C10 OS=Mus musculus GN=Grcc10 PE=1 SV=1	316.486	258.718	288.927	144.956	152.517	212.256
O88653	4	2	23.1103	0.730985	0.375445	1.01094	0.059689	GAL	ALZ	13609.8	LTOR3_MOUSE Ragulator complex protein LAMTOR3 OS=Mus musculus GN=Lamtor3 PE=1 SV=1	579.708	527.778	558.458	545.92	564.639	573.61
Q923D2	5	2	29.1365	3.47e-05	0.002231	3.76371	1	GAL	ALZ	22311.4	BLVRB_MOUSE Flavin reductase (NADPH) OS=Mus musculus GN=Blvrb PE=1 SV=3	4309.78	4158.79	4495.48	15566.9	18268.1	14958
O88338	3	2	17.0949	0.154417	0.130033	1.22482	0.272159	GAL	ALZ	90259.5	CAD16_MOUSE Cadherin-16 OS=Mus musculus GN=Cdh16 PE=1 SV=1	156.925	102.244	127.045	153.945	160.073	159.024
O89001	8	2	42.8779	0.016785	0.029436	1.34435	0.835214	ALZ	GAL	153432	CBPD_MOUSE Carboxypeptidase D OS=Mus musculus GN=Cpd PE=1 SV=2	1152.21	1120.71	1161.18	856.712	738.824	958.942
Q61584	3	2	22.0532	0.729211	0.374698	1.0426	0.059826	GAL	ALZ	76564.2	FXR1_MOUSE Fragile X mental retardation syndrome-related protein 1 OS=Mus musculus GN=Fxr1 PE=1 SV=2	1808.41	1803.82	1180.87	1699.58	1817.01	1480.7
Q8VHW2	4	2	25.1239	0.067558	0.073596	1.53485	0.47407	ALZ	GAL	43852.2	CCG8_MOUSE Voltage-dependent calcium channel gamma-8 subunit OS=Mus musculus GN=Cacng8 PE=1 SV=1	940.492	1118.87	720.242	635.321	696.657	479.019
Q6P6M7	4	2	16.8021	0.040481	0.052359	1.13525	0.615555	GAL	ALZ	56067.4	SPCS_MOUSE O-phosphoseryl-tRNA(Sec) selenium transferase OS=Mus musculus GN=Sepsecs PE=1 SV=2	5646.66	5381.27	6228.14	6553.92	6492.81	6543.32
P03930	5	2	21.7828	0.019891	0.032356	1.08478	0.798466	ALZ	GAL	7766.3	ATP8_MOUSE ATP synthase protein 8 OS=Mus musculus GN=Mtatp8 PE=1 SV=1	18360.6	17992.9	18888	16444	17388.5	17091.7
P63040	9	2	71.5914	0.014018	0.026868	1.77364	0.870067	ALZ	GAL	15179.2	CPLX1_MOUSE Complexin-1 OS=Mus musculus GN=Cplx1 PE=1 SV=1	3962.17	4148.67	4260.53	2457.48	2778.32	1739.34
O54833	10	2	51.3125	0.352126	0.230471	1.09529	0.130053	GAL	ALZ	41386.4	CSK22_MOUSE Casein kinase II subunit alpha' OS=Mus musculus GN=Csnk2a2 PE=1 SV=1	614.423	532.531	598.024	549.827	682.311	679.128
Q9R190	3	2	10.3827	0.002613	0.010746	1.38879	0.997535	ALZ	GAL	75771.6	MTA2_MOUSE Metastasis-associated protein MTA2 OS=Mus musculus GN=Mta2 PE=1 SV=1	3687.06	3755.51	3601.95	2860.46	2423.96	2668.23
Q8BYY9	3	2	15.8272	0.046292	0.057275	1.18166	0.57831	GAL	ALZ	47643.1	SPA3B_MOUSE Serine protease inhibitor A3B OS=Mus musculus GN=Serpina3b PE=2 SV=1	6618.54	7630.02	7569.84	8729.26	9049	8003.57
Q9Z1J3	3	2	16.318	0.771215	0.387752	1.07407	0.056893	ALZ	GAL	50969.3	NFS1_MOUSE Cysteine desulfurase_ mitochondrial OS=Mus musculus GN=Nfs1 PE=1 SV=3	361.973	271.287	462.589	335.192	322.63	362.455
Q8R146	4	2	22.5952	0.079933	0.0824	1.10113	0.429238	GAL	ALZ	82493.4	APEH_MOUSE Acylamino-acid-releasing enzyme OS=Mus musculus GN=Apeh PE=1 SV=3	283.401	284.732	313.4	340.021	313.38	317.277
Q8K0D0	3	2	14.5204	0.213126	0.162482	1.16057	0.208905	ALZ	GAL	59791.4	CDK17_MOUSE Cyclin-dependent kinase 17 OS=Mus musculus GN=Cdk17 PE=1 SV=2	2634.23	3225.49	2726.3	2088.65	2595.13	2714.37
P43275	8	2	47.7772	0.015572	0.028242	1.37332	0.850264	GAL	ALZ	21785.1	H11_MOUSE Histone H1.1 OS=Mus musculus GN=Hist1h1a PE=1 SV=2	218.431	225.293	185.569	278.611	317.267	268.341
P0C0S6;Q3THW5	5	2	39.9062	0.993974	0.455796	1.01042	0.050005	ALZ	GAL	13552.8	H2AZ_MOUSE Histone H2A.Z OS=Mus musculus GN=H2afz PE=1 SV=2	1952.12	2668.7	2027.9	2270.95	2115.83	2193.38
Q80U44	4	2	20.094	0.307574	0.211563	1.28525	0.148916	GAL	ALZ	169579	ZFY16_MOUSE Zinc finger FYVE domain-containing protein 16 OS=Mus musculus GN=Zfyve16 PE=1 SV=2	312.005	358.196	166.843	407.411	300.3	368.101
Q9D0L7	3	2	14.8337	0.460185	0.278306	1.03736	0.097933	ALZ	GAL	33652.7	ARM10_MOUSE Armadillo repeat-containing protein 10 OS=Mus musculus GN=Armc10 PE=1 SV=1	759.489	714.008	670.646	721.745	660.579	684.592
Q9R1M5	4	2	20.207	0.837161	0.409452	1.00918	0.053419	GAL	ALZ	133656	NALP5_MOUSE NACHT_ LRR and PYD domains-containing protein 5 OS=Mus musculus GN=Nlrp5 PE=1 SV=2	2070.46	2010.55	2327.14	2076.79	2226.5	2163.69
Q9DD18	5	2	31.2904	0.320569	0.216322	1.03036	0.142959	GAL	ALZ	23555.6	DTD1_MOUSE D-aminoacyl-tRNA deacylase 1 OS=Mus musculus GN=Dtd1 PE=1 SV=2	2405.48	2527.89	2482.18	2647.71	2537.1	2455.85
O70456	11	2	85.6898	0.58639	0.324896	1.07774	0.074983	GAL	ALZ	27820.1	1433S_MOUSE 14-3-3 protein sigma OS=Mus musculus GN=Sfn PE=1 SV=2	1601.15	1629.79	1427.19	1891.85	1778.98	1349.42
Q99LC2	4	2	19.9587	0.783341	0.392472	1.06148	0.056154	GAL	ALZ	49180.2	CSTF1_MOUSE Cleavage stimulation factor subunit 1 OS=Mus musculus GN=Cstf1 PE=1 SV=1	74.5139	74.264	223.693	195.721	122.552	77.0959
Q3V1V3	4	2	19.2467	0.580712	0.322668	1.08298	0.075786	ALZ	GAL	98276.6	ESF1_MOUSE ESF1 homolog OS=Mus musculus GN=Esf1 PE=1 SV=1	1730.02	2021.54	1414.88	1500.79	1805.7	1464.09
Q9Z2X1	9	2	55.3801	0.001351	0.007931	2.17846	0.999865	ALZ	GAL	46072.1	HNRPF_MOUSE Heterogeneous nuclear ribonucleoprotein F OS=Mus musculus GN=Hnrnpf PE=1 SV=3	496.397	439.931	361	201.196	206.303	188.026
P41105	4	2	25.763	0.578215	0.32174	1.03691	0.076145	GAL	ALZ	15790.5	RL28_MOUSE 60S ribosomal protein L28 OS=Mus musculus GN=Rpl28 PE=1 SV=2	3892.14	3414.39	4055.68	4143.34	3959.24	3678.97
Q9DCT8	4	2	21.9106	0.002067	0.009428	2.04652	0.999013	ALZ	GAL	23525.4	CRIP2_MOUSE Cysteine-rich protein 2 OS=Mus musculus GN=Crip2 PE=1 SV=1	8061.98	6632.9	8670.72	4118.41	3929.12	3369.68
P63001;P60764	8	2	60.4096	0.92614	0.437933	1.00579	0.050692	ALZ	GAL	21849.3	RAC1_MOUSE Ras-related C3 botulinum toxin substrate 1 OS=Mus musculus GN=Rac1 PE=1 SV=1	6312.38	5581.8	6326.15	5783.4	5832.24	6499.81
P61406	4	2	26.1783	0.000604	0.00491	1.98051	0.999999	GAL	ALZ	161637	EST1A_MOUSE Telomerase-binding protein EST1A OS=Mus musculus GN=Smg6 PE=1 SV=1	107.227	101.784	93.3908	195.582	221.133	182.194
Q9QWY8	4	2	20.8559	0.127439	0.112489	1.079	0.314369	ALZ	GAL	128391	ASAP1_MOUSE Arf-GAP with SH3 domain_ ANK repeat and PH domain-containing protein 1 OS=Mus musculus GN=Asap1 PE=1 SV=2	825.743	893.188	898.094	777.451	854.995	792.963
Q62443	4	2	22.237	0.157985	0.132273	1.23656	0.267356	ALZ	GAL	47630.6	NPTX1_MOUSE Neuronal pentraxin-1 OS=Mus musculus GN=Nptx1 PE=1 SV=1	269.725	322.942	222.375	200.154	230.217	228.752
Q6ZQA0	9	2	43.36	0.760311	0.384088	1.0266	0.057597	ALZ	GAL	304662	NBEL2_MOUSE Neurobeachin-like protein 2 OS=Mus musculus GN=Nbeal2 PE=1 SV=2	563.668	661.782	546.476	530.29	568.843	626.883
P24668	4	2	23.7011	0.436251	0.267466	1.01672	0.103787	GAL	ALZ	31685.7	MPRD_MOUSE Cation-dependent mannose-6-phosphate receptor OS=Mus musculus GN=M6pr PE=1 SV=1	1708.93	1748.55	1781.73	1814.52	1786.43	1725.83
Q9WUT3	4	2	21.1451	0.000212	0.003385	3.40836	1	ALZ	GAL	83613	KS6A2_MOUSE Ribosomal protein S6 kinase alpha-2 OS=Mus musculus GN=Rps6ka2 PE=1 SV=1	1532.61	1388.91	1179.93	379.661	448.054	375.636
Q5DTY9	9	2	48.3647	0.026615	0.039671	1.52247	0.727998	GAL	ALZ	49827.8	KCD16_MOUSE BTB/POZ domain-containing protein KCTD16 OS=Mus musculus GN=Kctd16 PE=1 SV=2	109.167	131.697	86.2401	176.134	157.649	164.226
Q9ET39	4	2	20.9673	0.026978	0.039886	1.20043	0.724527	GAL	ALZ	39037.5	SLAF6_MOUSE SLAM family member 6 OS=Mus musculus GN=Slamf6 PE=1 SV=1	5060.85	4493.19	4647.83	6075.64	5683.89	5288.89
Q9WU01	4	2	19.7207	0.006016	0.016154	1.3119	0.971796	GAL	ALZ	38866.4	KHDR2_MOUSE KH domain-containing_ RNA-binding_ signal transduction-associated protein 2 OS=Mus musculus GN=Khdrbs2 PE=1 SV=1	297.452	287.478	288.563	382.389	414.375	349.173
Q6PDH0	4	2	14.2421	0.286569	0.201627	1.05859	0.159479	ALZ	GAL	150983	PHLB1_MOUSE Pleckstrin homology-like domain family B member 1 OS=Mus musculus GN=Phldb1 PE=1 SV=1	1033.08	898.017	928.572	898.55	876.948	925.91
Q91Z31	4	2	14.4159	0.560773	0.315491	1.05896	0.078755	GAL	ALZ	57602.9	PTBP2_MOUSE Polypyrimidine tract-binding protein 2 OS=Mus musculus GN=Ptbp2 PE=1 SV=2	506.358	454.643	529.725	503.738	472.94	601.949
P43274	8	2	69.5995	0.113877	0.104235	1.0703	0.340574	GAL	ALZ	21977.3	H14_MOUSE Histone H1.4 OS=Mus musculus GN=Hist1h1e PE=1 SV=2	21976.9	22357.8	23366.9	23483.2	23451.8	25525.8
Q63ZW7	4	2	20.4135	0.382382	0.242921	1.10185	0.119421	GAL	ALZ	199486	INADL_MOUSE InaD-like protein OS=Mus musculus GN=Patj PE=1 SV=2	487.862	465.579	595.029	600.472	495.888	609.819
Q9D898	10	2	61.9229	0.021168	0.033822	1.1675	0.784133	ALZ	GAL	17037.3	ARP5L_MOUSE Actin-related protein 2/3 complex subunit 5-like protein OS=Mus musculus GN=Arpc5l PE=1 SV=1	2848.34	2836.15	3031.63	2355.62	2445.96	2664.05
Q6V3W6	3	2	15.9772	0.106603	0.099582	1.07095	0.356424	ALZ	GAL	104409	DRC7_MOUSE Dynein regulatory complex subunit 7 OS=Mus musculus GN=Drc7 PE=1 SV=4	1010.74	1029.64	1099.88	942.594	1012.44	977.168
Q8BWT5	4	2	26.4716	0.005775	0.016034	1.31443	0.974345	ALZ	GAL	167422	DIP2A_MOUSE Disco-interacting protein 2 homolog A OS=Mus musculus GN=Dip2a PE=1 SV=3	573.232	529.838	578.206	441.372	446.92	390.804
P63058	4	2	15.2895	0.006304	0.016621	1.32352	0.968659	GAL	ALZ	56106.4	THA_MOUSE Thyroid hormone receptor alpha OS=Mus musculus GN=Thra PE=1 SV=2	2017.16	2169.74	2412.86	2920.85	2977.6	2836.49
P46686	4	2	19.3521	0.944651	0.443485	1.08364	0.050388	ALZ	GAL	63123.6	TULP2_MOUSE Tubby-related protein 2 OS=Mus musculus GN=Tulp2 PE=1 SV=3	903.183	253.112	234.788	693.352	309.774	280.591
Q3U1V8	9	2	41.3276	0.698287	0.363378	1.14699	0.062382	ALZ	GAL	119774	M3K9_MOUSE Mitogen-activated protein kinase kinase kinase 9 OS=Mus musculus GN=Map3k9 PE=2 SV=2	589.711	647.907	1167.57	713.611	684.551	698.79
P56135	3	2	22.6105	0.073461	0.078212	1.06428	0.451569	GAL	ALZ	10401.3	ATPK_MOUSE ATP synthase subunit f_ mitochondrial OS=Mus musculus GN=Atp5j2 PE=1 SV=3	14940.9	15849.4	16114	16322.3	17020.3	16576.8
Q63850	4	2	20.1953	0.047297	0.057904	1.29512	0.572337	GAL	ALZ	53368.8	NUP62_MOUSE Nuclear pore glycoprotein p62 OS=Mus musculus GN=Nup62 PE=1 SV=2	2870.68	3020.63	2695.91	3183.17	3694.67	4243.61
Q9CXJ4	6	2	21.5363	0.100306	0.096028	1.38528	0.37134	GAL	ALZ	78741.1	ABCB8_MOUSE ATP-binding cassette sub-family B member 8_ mitochondrial OS=Mus musculus GN=Abcb8 PE=1 SV=1	285.903	373.127	331.79	493.042	528.952	350.565
Q8K4Z0	4	2	21.8205	0.157012	0.131741	1.14348	0.26865	ALZ	GAL	63690.5	LGI2_MOUSE Leucine-rich repeat LGI family member 2 OS=Mus musculus GN=Lgi2 PE=2 SV=1	4647.64	5119.93	3996.81	3963.72	4157.52	3916.05
P20612	12	2	73.494	0.574757	0.32058	1.11395	0.076648	ALZ	GAL	40423	GNAT1_MOUSE Guanine nucleotide-binding protein G(t) subunit alpha-1 OS=Mus musculus GN=Gnat1 PE=1 SV=3	258.002	219.035	193.252	320.297	177.453	103.971
Q80TB8	3	2	15.1821	0.142425	0.122494	1.07384	0.289532	GAL	ALZ	46159.6	VAT1L_MOUSE Synaptic vesicle membrane protein VAT-1 homolog-like OS=Mus musculus GN=Vat1l PE=1 SV=2	1965.62	1910.27	2170.06	2191.94	2122.61	2177.86
Q921L5	2	2	9.8668	0.698174	0.363378	1.04009	0.062392	GAL	ALZ	82496	COG2_MOUSE Conserved oligomeric Golgi complex subunit 2 OS=Mus musculus GN=Cog2 PE=1 SV=2	159.693	175.482	169.962	153.687	200.375	171.328
Q91WS0	7	2	43.048	0.060313	0.067472	1.06301	0.504996	ALZ	GAL	12268.1	CISD1_MOUSE CDGSH iron-sulfur domain-containing protein 1 OS=Mus musculus GN=Cisd1 PE=1 SV=1	14237.4	14486.3	14733.8	13706.9	13086.7	14088
Q8CJ40	14	2	51.5914	0.001926	0.009144	1.46449	0.999268	GAL	ALZ	227515	CROCC_MOUSE Rootletin OS=Mus musculus GN=Crocc PE=1 SV=2	344.979	341.227	346.942	539.51	519.177	454.345
P35276	17	2	132.907	0.430217	0.264724	1.66696	0.105359	ALZ	GAL	24644.5	RAB3D_MOUSE Ras-related protein Rab-3D OS=Mus musculus GN=Rab3d PE=1 SV=1	672.189	2128.76	2483.16	489.559	1420.87	1259.46
Q91WK2	2	2	10.5619	0.752979	0.382009	1.09827	0.058093	GAL	ALZ	40003.4	EIF3H_MOUSE Eukaryotic translation initiation factor 3 subunit H OS=Mus musculus GN=Eif3h PE=1 SV=1	12.0581	200.43	295.004	35.6436	275.497	246.223
Q9R1P0	6	2	29.2345	0.03666	0.048991	1.08144	0.642856	GAL	ALZ	29756	PSA4_MOUSE Proteasome subunit alpha type-4 OS=Mus musculus GN=Psma4 PE=1 SV=1	2531.24	2537.3	2691.82	2814.73	2862.18	2715.44
Q7TNR6	2	2	10.1144	0.000828	0.005897	1.39347	0.999993	ALZ	GAL	52279.7	IGS21_MOUSE Immunoglobulin superfamily member 21 OS=Mus musculus GN=Igsf21 PE=2 SV=1	370.541	370.986	384.209	281.764	274.86	251.238
P06467	6	2	39.599	0.278425	0.197683	1.06246	0.163922	GAL	ALZ	16349	HBAZ_MOUSE Hemoglobin subunit zeta OS=Mus musculus GN=Hbz PE=2 SV=2	2796.98	2808.36	3259.52	3125.44	3146.41	3146.68
Q78PG9	2	2	10.1809	0.276436	0.19699	1.18843	0.165039	GAL	ALZ	24594	CCD25_MOUSE Coiled-coil domain-containing protein 25 OS=Mus musculus GN=Ccdc25 PE=1 SV=1	1174.61	1657.08	1679.83	1973.45	1874.28	1513.9
Q8BN57	2	2	10.4801	0.722783	0.372872	1.0112	0.060328	GAL	ALZ	33782	CC033_MOUSE Protein C3orf33 homolog OS=Mus musculus PE=2 SV=1	871.793	870.033	889.519	931.552	850.657	878.593
P11369	16	2	77.8529	0.194366	0.153076	1.26	0.225995	ALZ	GAL	150607	LORF2_MOUSE LINE-1 retrotransposable element ORF2 protein OS=Mus musculus GN=Pol PE=1 SV=2	101.606	113.867	103.429	68.0195	113.152	71.9255
P60229	2	2	9.7475	0.970851	0.44872	1.00672	0.050107	GAL	ALZ	52620.1	EIF3E_MOUSE Eukaryotic translation initiation factor 3 subunit E OS=Mus musculus GN=Eif3e PE=1 SV=1	288.307	262.286	272.28	298.524	239.941	289.936
Q8VD75	6	2	29.6724	0.028391	0.041243	1.1	0.711335	GAL	ALZ	116172	HIP1_MOUSE Huntingtin-interacting protein 1 OS=Mus musculus GN=Hip1 PE=1 SV=2	5190.46	5110.91	5596.08	5851.53	5762.05	5873.7
P15208	6	2	21.5387	0.039157	0.050968	1.15408	0.624744	GAL	ALZ	158291	INSR_MOUSE Insulin receptor OS=Mus musculus GN=Insr PE=1 SV=2	1023.73	1040.86	1125.13	1267.29	1276.37	1137.54
Q3TYU2	6	2	30.8824	0.655815	0.349145	1.52029	0.0665	GAL	ALZ	138471	AT135_MOUSE Probable cation-transporting ATPase 13A5 OS=Mus musculus GN=Atp13a5 PE=2 SV=2	222.333	1592	727.404	272.123	1777.17	1814.88
Q60625	6	2	31.6982	0.796617	0.396766	1.01841	0.055398	ALZ	GAL	98656.4	ICAM5_MOUSE Intercellular adhesion molecule 5 OS=Mus musculus GN=Icam5 PE=1 SV=2	6213.32	5666.63	6710.86	6395.4	5610.01	6249.41
Q3UDP0	3	2	13.7343	5.44e-06	0.001195	1.34573	1	ALZ	GAL	52195	WDR41_MOUSE WD repeat-containing protein 41 OS=Mus musculus GN=Wdr41 PE=1 SV=1	3183.48	3132.77	3223.39	2350.95	2356.19	2381.68
E9Q3C1	2	2	11.0763	0.090986	0.089753	1.23049	0.395794	ALZ	GAL	77106.4	C2CD2_MOUSE C2 domain-containing protein 2 OS=Mus musculus GN=C2cd2 PE=1 SV=1	1346.88	1194.34	1466.55	1184.8	934.738	1137.52
Q9QXX4	14	2	86.637	0.068873	0.074552	1.62344	0.468862	GAL	ALZ	74866.2	CMC2_MOUSE Calcium-binding mitochondrial carrier protein Aralar2 OS=Mus musculus GN=Slc25a13 PE=1 SV=1	173.843	172.378	93.3067	216.597	246.249	250.701
O35671	2	2	10.4072	0.027901	0.040927	1.75183	0.715858	GAL	ALZ	21872.5	ITBP1_MOUSE Integrin beta-1-binding protein 1 OS=Mus musculus GN=Itgb1bp1 PE=1 SV=1	559.962	444.635	320.237	806.045	829.504	685.333
P40237	6	2	34.1902	0.025791	0.039019	1.39806	0.735993	ALZ	GAL	30312.9	CD82_MOUSE CD82 antigen OS=Mus musculus GN=Cd82 PE=1 SV=1	7500.68	7810.47	8459.09	6132.11	6196.31	4673.83
Q9DB73	2	2	11.5147	0.234106	0.174502	1.2035	0.192322	GAL	ALZ	34306	NB5R1_MOUSE NADH-cytochrome b5 reductase 1 OS=Mus musculus GN=Cyb5r1 PE=1 SV=1	395.59	472.395	307.652	520.383	477.792	416.708
Q91ZA3	17	2	90.1567	4.33e-05	0.002231	2.64619	1	GAL	ALZ	80549.2	PCCA_MOUSE Propionyl-CoA carboxylase alpha chain_ mitochondrial OS=Mus musculus GN=Pcca PE=1 SV=2	348.997	386.611	339.274	939.638	900.736	1003.97
Q8BI08	3	2	18.3617	0.047296	0.057904	1.16631	0.572342	ALZ	GAL	19322.6	MAL2_MOUSE Protein MAL2 OS=Mus musculus GN=Mal2 PE=1 SV=1	3718.55	3505.08	4121.02	3118.66	3401.58	3206.74
Q8C985	16	2	90.1559	0.005858	0.016153	1.17695	0.973473	ALZ	GAL	62604.5	NRX3B_MOUSE Neurexin-3-beta OS=Mus musculus GN=Nrxn3 PE=1 SV=2	1149.25	1149.73	1186.15	1036.94	985.391	938.816
O70250	13	2	83.3195	3.33e-05	0.002231	6.0902	1	ALZ	GAL	28998.2	PGAM2_MOUSE Phosphoglycerate mutase 2 OS=Mus musculus GN=Pgam2 PE=1 SV=3	3179.23	3020.89	3747.24	542.313	489.695	601.331
A2ARV4	2	2	9.7328	0.376694	0.241076	1.07442	0.121305	GAL	ALZ	537971	LRP2_MOUSE Low-density lipoprotein receptor-related protein 2 OS=Mus musculus GN=Lrp2 PE=1 SV=1	767.716	586.414	650.745	715.869	722.186	716.026
P47955	2	2	15.3312	0.166861	0.137148	1.05129	0.256059	ALZ	GAL	11589	RLA1_MOUSE 60S acidic ribosomal protein P1 OS=Mus musculus GN=Rplp1 PE=1 SV=1	13017.8	13524.7	13040.4	12015.6	13193.9	12442
O70492	7	2	33.0017	0.013081	0.025721	2.23473	0.882224	GAL	ALZ	18814.4	SNX3_MOUSE Sorting nexin-3 OS=Mus musculus GN=Snx3 PE=1 SV=3	606.064	672.294	572.226	993.098	1316.76	1825.69
Q61036	19	2	123.258	0.500098	0.294997	1.03243	0.089381	ALZ	GAL	62739.9	PAK3_MOUSE Serine/threonine-protein kinase PAK 3 OS=Mus musculus GN=Pak3 PE=1 SV=2	550.645	525.464	496.183	531.839	478.569	512.499
Q8BFZ3	24	2	219.32	0.929416	0.439126	1.00767	0.050632	GAL	ALZ	42346.5	ACTBL_MOUSE Beta-actin-like protein 2 OS=Mus musculus GN=Actbl2 PE=1 SV=1	950.837	984.659	900.892	902.588	1055.1	900.461
P60867	7	2	39.4453	0.567185	0.318027	1.06657	0.077775	ALZ	GAL	13486.8	RS20_MOUSE 40S ribosomal protein S20 OS=Mus musculus GN=Rps20 PE=1 SV=1	174.241	157.362	158.632	170.004	170.542	119.089
Q3TDX8	6	2	40.1798	0.820386	0.403953	1.42019	0.054179	ALZ	GAL	60343.8	NB5R4_MOUSE Cytochrome b5 reductase 4 OS=Mus musculus GN=Cyb5r4 PE=2 SV=3	260.887	4297	4092.13	209.565	2888.8	2992.38
P35235	6	2	31.178	0.142642	0.12259	1.08491	0.2892	ALZ	GAL	69030.7	PTN11_MOUSE Tyrosine-protein phosphatase non-receptor type 11 OS=Mus musculus GN=Ptpn11 PE=1 SV=2	2519.54	2711	2767.94	2305.47	2467.35	2599.64
Q3UZP4	2	2	13.4777	0.004012	0.01301	1.54303	0.990052	ALZ	GAL	8477.66	SVIP_MOUSE Small VCP/p97-interacting protein OS=Mus musculus GN=Svip PE=3 SV=1	1725.71	1709.3	2108.19	1177.09	1253.12	1162.22
Q6IFZ9	17	2	101.52	0.022776	0.035612	1.1911	0.766734	ALZ	GAL	55374.1	K2C74_MOUSE Keratin_ type II cytoskeletal 74 OS=Mus musculus GN=Krt74 PE=3 SV=1	3186.41	3355.46	2994.01	2858.05	2539.18	2608.71
Q8CDN6	7	2	50.4735	0.009565	0.021653	1.21498	0.928511	GAL	ALZ	32636.6	TXNL1_MOUSE Thioredoxin-like protein 1 OS=Mus musculus GN=Txnl1 PE=1 SV=3	2015.76	2037.36	2089.46	2298.41	2537.56	2627.13
P28656	6	2	38.587	0.400794	0.250581	1.04101	0.113649	ALZ	GAL	45630.3	NP1L1_MOUSE Nucleosome assembly protein 1-like 1 OS=Mus musculus GN=Nap1l1 PE=1 SV=2	5337.5	4932.87	5580.54	4972.29	4960.08	5294.11
Q6PKN7	2	2	12.0793	0.199808	0.15594	1.04396	0.220789	ALZ	GAL	26648	INCA1_MOUSE Protein INCA1 OS=Mus musculus GN=Inca1 PE=2 SV=1	3418.04	3380.41	3570.79	3169.15	3422.28	3341.18
Q7TN58	2	2	5.2013	0.549882	0.31207	1.05476	0.080478	ALZ	GAL	83355.7	TMC8_MOUSE Transmembrane channel-like protein 8 OS=Mus musculus GN=Tmc8 PE=1 SV=2	556.038	551.867	639.33	592.954	476.579	586.983
Q9D071	2	2	10.471	0.051642	0.060986	1.28561	0.547898	ALZ	GAL	114743	MMS19_MOUSE MMS19 nucleotide excision repair protein homolog OS=Mus musculus GN=Mms19 PE=1 SV=1	141.292	178.974	150.817	122.187	110.033	134.208
Q6DTY7	6	2	30.0737	0.026288	0.039464	1.25601	0.731152	GAL	ALZ	54694.2	F264_MOUSE 6-phosphofructo-2-kinase/fructose-2_6-bisphosphatase 4 OS=Mus musculus GN=Pfkfb4 PE=2 SV=4	2165.96	2379.22	2711.03	2934.5	3108.76	3070.64
Q9QXG2	7	2	35.6077	0.005987	0.016154	1.97238	0.972108	GAL	ALZ	75288.7	RAE1_MOUSE Rab proteins geranylgeranyltransferase component A 1 OS=Mus musculus GN=Chm PE=1 SV=1	1030.15	1250.73	839.282	2030.66	2271.25	1852.24
P09041	15	2	109.663	0.101966	0.096928	1.01909	0.367292	GAL	ALZ	45252.3	PGK2_MOUSE Phosphoglycerate kinase 2 OS=Mus musculus GN=Pgk2 PE=1 SV=4	6296.93	6169.49	6150.33	6314.14	6274.15	6383.9
Q3ULD5	2	2	11.1646	0.614628	0.335449	1.03748	0.071245	GAL	ALZ	61949.4	MCCB_MOUSE Methylcrotonoyl-CoA carboxylase beta chain_ mitochondrial OS=Mus musculus GN=Mccc2 PE=1 SV=1	1649.65	1634.73	1331.4	1635.14	1511.81	1641.84
Q3UJU9	2	2	10.6033	0.053451	0.062367	1.42249	0.538338	GAL	ALZ	52371.1	RMD3_MOUSE Regulator of microtubule dynamics protein 3 OS=Mus musculus GN=Rmdn3 PE=1 SV=2	242.224	251.487	182.546	287.702	298.723	375.545
Q9CRD0	3	2	16.121	0.240157	0.177978	1.1318	0.187961	GAL	ALZ	27838.3	OCAD1_MOUSE OCIA domain-containing protein 1 OS=Mus musculus GN=Ociad1 PE=1 SV=1	1616.38	1690.37	1254.19	1795.36	1667.32	1699.4
P63158	6	2	44.166	0.377906	0.241445	1.04244	0.1209	ALZ	GAL	25064.9	HMGB1_MOUSE High mobility group protein B1 OS=Mus musculus GN=Hmgb1 PE=1 SV=2	5680.83	5570.52	6079.23	5505.45	5242.89	5876.64
Q80T41	2	2	11.588	0.001844	0.009114	1.26816	0.999395	ALZ	GAL	106693	GABR2_MOUSE Gamma-aminobutyric acid type B receptor subunit 2 OS=Mus musculus GN=Gabbr2 PE=1 SV=2	2015.54	2080.24	2061.4	1602.27	1713.2	1539.73
Q922R1	2	2	10.1596	0.206736	0.159169	1.13988	0.214462	GAL	ALZ	47986.7	CP070_MOUSE UPF0183 protein C16orf70 homolog OS=Mus musculus PE=1 SV=2	399.772	364.053	325.827	383.474	390.866	467.735
Q9CQA0	2	2	16.8342	0.001126	0.007229	1.90113	0.99995	GAL	ALZ	20324.6	CENPM_MOUSE Centromere protein M OS=Mus musculus GN=Cenpm PE=2 SV=1	2092.74	2402.09	2582.31	4414.13	4878.71	4161.7
Q7M6Y3	14	2	90.5831	0.093552	0.091362	1.0678	0.388751	ALZ	GAL	71714.6	PICAL_MOUSE Phosphatidylinositol-binding clathrin assembly protein OS=Mus musculus GN=Picalm PE=1 SV=1	43844.9	41141.5	45150.8	39935.8	40449.1	41489.8
Q9Z2W8	15	2	82.648	0.007242	0.017957	1.77452	0.957838	GAL	ALZ	101646	GRIA4_MOUSE Glutamate receptor 4 OS=Mus musculus GN=Gria4 PE=1 SV=2	935.256	1001.42	1189.01	1899.51	2093.3	1553.77
Q9CQC7	6	2	35.4592	0.02884	0.041694	1.0858	0.707243	GAL	ALZ	15081.3	NDUB4_MOUSE NADH dehydrogenase [ubiquinone] 1 beta subcomplex subunit 4 OS=Mus musculus GN=Ndufb4 PE=1 SV=3	9111.25	9130.82	9240.14	9521.5	9970.32	10348.4
Q91V76	2	2	10.5092	0.002832	0.010923	1.23489	0.996715	GAL	ALZ	35452.2	CK054_MOUSE Ester hydrolase C11orf54 homolog OS=Mus musculus PE=1 SV=1	766.324	758.621	696.069	904.168	904.231	934.305
P35980	7	2	46.1109	0.07258	0.077487	1.11648	0.454788	GAL	ALZ	21701.6	RL18_MOUSE 60S ribosomal protein L18 OS=Mus musculus GN=Rpl18 PE=1 SV=3	2901.89	2959.22	2575.6	3126.09	3231.61	3061.74
Q8VD31	2	2	9.8583	0.001388	0.008023	1.72135	0.999845	ALZ	GAL	49188.9	TPSNR_MOUSE Tapasin-related protein OS=Mus musculus GN=Tapbpl PE=1 SV=2	2780.56	2600.61	2250.82	1509.69	1397.02	1527.02
Q7TN79;O55074	2	2	11.3749	0.017198	0.02993	1.20566	0.830183	ALZ	GAL	35653.6	AKA7G_MOUSE A-kinase anchor protein 7 isoform gamma OS=Mus musculus GN=Akap7 PE=1 SV=2	1053.78	1203.89	1214.43	954.964	979.946	944.921
Q80VW7	6	2	31.0525	0.59699	0.329518	1.02499	0.073531	GAL	ALZ	154036	AKNA_MOUSE AT-hook-containing transcription factor OS=Mus musculus GN=Akna PE=1 SV=1	480.071	452.154	431.661	494.49	452.537	450.939
Q91YR1	7	2	38.7172	0.027669	0.040701	1.18209	0.718019	GAL	ALZ	40307.6	TWF1_MOUSE Twinfilin-1 OS=Mus musculus GN=Twf1 PE=1 SV=2	1105.39	1141.69	1065.46	1418.83	1276.76	1220.13
Q8BML9	6	2	34.5908	0.00122	0.007578	4.66387	0.999922	GAL	ALZ	88589.1	SYQ_MOUSE Glutamine--tRNA ligase OS=Mus musculus GN=Qars PE=1 SV=1	507.868	506.7	404.408	2089.51	1619.74	2908.66
Q99L43	6	2	31.6638	0.003421	0.011971	1.19379	0.993846	GAL	ALZ	51884.2	CDS2_MOUSE Phosphatidate cytidylyltransferase 2 OS=Mus musculus GN=Cds2 PE=1 SV=1	3075.71	3223.71	2938.16	3620.77	3746.94	3659.99
Q9CPQ8	6	2	54.0372	0.025162	0.038316	1.09649	0.742211	ALZ	GAL	11424.5	ATP5L_MOUSE ATP synthase subunit g_ mitochondrial OS=Mus musculus GN=Atp5l PE=1 SV=1	24729.2	24466	25724.5	22170.1	22394.5	23762.5
Q9JHK4	2	2	10.9369	0.020908	0.033543	1.15348	0.787019	GAL	ALZ	66244.1	PGTA_MOUSE Geranylgeranyl transferase type-2 subunit alpha OS=Mus musculus GN=Rabggta PE=1 SV=1	938.258	969.367	860.936	1038.65	1057.55	1097.28
P60670	6	2	30.1792	0.48207	0.287244	1.07742	0.093071	ALZ	GAL	68986.7	NPL4_MOUSE Nuclear protein localization protein 4 homolog OS=Mus musculus GN=Nploc4 PE=1 SV=3	1425.97	1153.61	1539.07	1242.77	1288.66	1291.29
Q09M05	6	2	43.4838	0.003036	0.011285	1.55833	0.995828	GAL	ALZ	110851	CBPC4_MOUSE Cytosolic carboxypeptidase 4 OS=Mus musculus GN=Agbl1 PE=1 SV=2	136.943	114.05	125.484	209.927	179.864	196.885
Q8BVD5	6	2	24.5729	0.547027	0.311141	1.02992	0.080943	GAL	ALZ	65825.3	MPP7_MOUSE MAGUK p55 subfamily member 7 OS=Mus musculus GN=Mpp7 PE=1 SV=2	611.803	577.661	653.925	612.604	668.947	616.995
P17665	2	2	5.388	0.024356	0.037351	1.36269	0.75033	GAL	ALZ	7332.65	COX7C_MOUSE Cytochrome c oxidase subunit 7C_ mitochondrial OS=Mus musculus GN=Cox7c PE=1 SV=1	1174.38	1100.51	1039.67	1751.55	1381.82	1383.32
A2AJB1	8	2	34.926	0.101994	0.096928	1.29266	0.367226	GAL	ALZ	62459.8	CC183_MOUSE Coiled-coil domain-containing protein 183 OS=Mus musculus GN=Ccdc183 PE=2 SV=1	165.926	215.724	147.249	249.986	205.726	227.97
P62717	7	2	37.8183	0.02127	0.033937	1.30408	0.783017	GAL	ALZ	21017.5	RL18A_MOUSE 60S ribosomal protein L18a OS=Mus musculus GN=Rpl18a PE=1 SV=1	2214.29	2466.32	2513.01	3501.18	3007.61	2872.29
Q9D0T1	2	2	12.2367	0.193365	0.152391	1.05002	0.226977	ALZ	GAL	14401.7	NH2L1_MOUSE NHP2-like protein 1 OS=Mus musculus GN=Snu13 PE=1 SV=4	2022.12	1895.15	1866.15	1856.06	1768.46	1883.38
Q68FL4	13	2	82.3732	0.088183	0.08818	1.10679	0.403776	ALZ	GAL	67926	SAHH3_MOUSE Putative adenosylhomocysteinase 3 OS=Mus musculus GN=Ahcyl2 PE=1 SV=1	7897.17	7297.88	8137.88	7326.32	6603.49	7151.81
Q61823	2	2	11.0845	0.002228	0.00982	1.3197	0.998659	ALZ	GAL	52101.5	PDCD4_MOUSE Programmed cell death protein 4 OS=Mus musculus GN=Pdcd4 PE=1 SV=1	688.937	700.873	664.751	532.989	542.052	481.795
Q5DU14	7	2	36.4882	9.55e-05	0.002389	3.74461	1	ALZ	GAL	213949	MYO16_MOUSE Unconventional myosin-XVI OS=Mus musculus GN=Myo16 PE=1 SV=2	1660.58	2021.47	2033	472.308	560.092	493.807
Q8C163	7	2	42.5401	0.463776	0.279644	1.08667	0.097105	GAL	ALZ	41612	EXOG_MOUSE Nuclease EXOG_ mitochondrial OS=Mus musculus GN=Exog PE=1 SV=1	2445.54	2787.55	2132.48	2716.1	2957.65	2330.21
Q64324	6	2	25.1921	0.053569	0.062441	1.48316	0.53773	GAL	ALZ	66813.8	STXB2_MOUSE Syntaxin-binding protein 2 OS=Mus musculus GN=Stxbp2 PE=1 SV=1	234.416	162.898	158.856	248.489	320.36	256.037
P61750	14	2	114.809	0.457996	0.277593	1.01762	0.098444	ALZ	GAL	20510.7	ARF4_MOUSE ADP-ribosylation factor 4 OS=Mus musculus GN=Arf4 PE=1 SV=2	2747.55	2747.41	2893.93	2755	2687.32	2801.29
Q8BGZ7	13	2	72.8994	0.8873	0.425256	1.00707	0.05162	ALZ	GAL	59968.7	K2C75_MOUSE Keratin_ type II cytoskeletal 75 OS=Mus musculus GN=Krt75 PE=1 SV=1	439.582	393.021	429.85	439.146	398.561	415.879
Q6KAR6;P62342	6	2	27.6134	0.005991	0.016154	1.42876	0.972064	ALZ	GAL	87139.2	EXOC3_MOUSE Exocyst complex component 3 OS=Mus musculus GN=Exoc3 PE=1 SV=2	3679.21	3524.49	4046.8	2839.06	2668.6	2366.68
Q7TQ95	6	2	29.4853	0.006466	0.01682	1.26498	0.966852	ALZ	GAL	47785.1	LNP_MOUSE Protein lunapark OS=Mus musculus GN=Lnp PE=1 SV=1	4836.81	4873.69	5009.25	3697.15	3710.38	4228.8
O55234	7	2	43.5809	0.003385	0.011946	1.53595	0.994045	GAL	ALZ	28703.6	PSB5_MOUSE Proteasome subunit beta type-5 OS=Mus musculus GN=Psmb5 PE=1 SV=3	202.806	166.651	170.606	259.545	286.486	283.48
Q68FF6	12	2	62.4198	0.020743	0.033325	1.28492	0.788856	GAL	ALZ	86098.6	GIT1_MOUSE ARF GTPase-activating protein GIT1 OS=Mus musculus GN=Git1 PE=1 SV=1	629.898	766.774	739.094	968.022	866.456	909.812
P57759	2	2	11.7354	0.275306	0.196424	1.06267	0.165679	ALZ	GAL	28880.3	ERP29_MOUSE Endoplasmic reticulum resident protein 29 OS=Mus musculus GN=Erp29 PE=1 SV=2	6200.44	6439.13	6179.64	6375.09	5933.89	5400.39
Q9Z277	2	2	10.2148	0.005299	0.015393	1.23508	0.979129	ALZ	GAL	172305	BAZ1B_MOUSE Tyrosine-protein kinase BAZ1B OS=Mus musculus GN=Baz1b PE=1 SV=2	786.923	844.755	782.162	662.893	614.568	676.94
P35585	14	2	72.9298	0.028199	0.041015	2.05845	0.713106	GAL	ALZ	48714	AP1M1_MOUSE AP-1 complex subunit mu-1 OS=Mus musculus GN=Ap1m1 PE=1 SV=3	171.514	248.895	299.274	541.987	573.916	365.525
Q3ULB5	2	2	9.937	0.687562	0.359626	1.02797	0.063353	ALZ	GAL	75380.1	PAK6_MOUSE Serine/threonine-protein kinase PAK 6 OS=Mus musculus GN=Pak6 PE=2 SV=1	760.751	794.312	831.179	696.256	747.011	878.058
P62862	2	2	11.515	0.055169	0.063546	1.12344	0.529576	ALZ	GAL	6647.87	RS30_MOUSE 40S ribosomal protein S30 OS=Mus musculus GN=Fau PE=1 SV=1	1437.02	1408.89	1612.19	1342.08	1305.86	1320.32
Q02566	6	2	28.8035	0.036502	0.048834	1.0741	0.644045	GAL	ALZ	224364	MYH6_MOUSE Myosin-6 OS=Mus musculus GN=Myh6 PE=1 SV=2	1393.63	1341.96	1446.87	1473.43	1504.55	1514.4
Q0V8T8;Q0V8T9	2	2	9.7602	0.476591	0.28531	1.14926	0.094247	ALZ	GAL	146256	CTP5B_MOUSE Contactin-associated protein like 5-2 OS=Mus musculus GN=Cntnap5b PE=2 SV=1	260.313	345.859	229.011	184.242	258.517	283.954
Q9ESF1	6	2	21.3449	0.604086	0.331555	1.02938	0.072592	GAL	ALZ	228516	OTOF_MOUSE Otoferlin OS=Mus musculus GN=Otof PE=1 SV=1	7617.68	7120.16	7308.19	7182.64	7261.08	8249.95
Q3V132	13	2	84.4243	0.369128	0.23806	1.07534	0.123891	ALZ	GAL	35543.1	ADT4_MOUSE ADP/ATP translocase 4 OS=Mus musculus GN=Slc25a31 PE=1 SV=1	689.933	731.459	845.221	690.396	749.441	667.964
Q8CI43	6	2	35.9392	0.00385	0.012667	1.40416	0.991181	ALZ	GAL	22863	MYL6B_MOUSE Myosin light chain 6B OS=Mus musculus GN=Myl6b PE=1 SV=1	1153.77	1302.58	1113.44	899.142	822.504	820.651
P97434	18	2	91.2586	0.636667	0.343355	1.22008	0.068608	ALZ	GAL	117264	MPRIP_MOUSE Myosin phosphatase Rho-interacting protein OS=Mus musculus GN=Mprip PE=1 SV=2	3712.78	5631.35	9128.52	4490.81	4514.32	6135.35
Q7TME2	2	2	10.7017	0.206585	0.159157	1.08922	0.214596	GAL	ALZ	131020	SPAG5_MOUSE Sperm-associated antigen 5 OS=Mus musculus GN=Spag5 PE=1 SV=1	4389.06	4377.38	5088.2	5061.9	4759.76	5269.06
A2AQ07	20	2	143.873	0.667239	0.353748	1.05469	0.065319	ALZ	GAL	51125.4	TBB1_MOUSE Tubulin beta-1 chain OS=Mus musculus GN=Tubb1 PE=1 SV=1	486.841	641.912	492.042	535.729	467.054	533.972
P56395	3	2	26.2207	0.73427	0.376438	1.01931	0.05944	GAL	ALZ	15241	CYB5_MOUSE Cytochrome b5 OS=Mus musculus GN=Cyb5a PE=1 SV=2	1274.08	1120.53	1193.75	1188.61	1159.44	1309.58
Q8BFY6	3	2	16.5378	0.317375	0.215262	1.17238	0.144385	GAL	ALZ	29512.9	PEF1_MOUSE Peflin OS=Mus musculus GN=Pef1 PE=1 SV=1	723.048	875.078	580.354	905.889	933.104	715.006
Q19LI2	5	2	25.9208	0.426994	0.263311	1.03091	0.106216	ALZ	GAL	57238.5	A1BG_MOUSE Alpha-1B-glycoprotein OS=Mus musculus GN=A1bg PE=1 SV=1	1148.65	1146.86	1170.61	1190.46	1117.94	1053.8
Q69ZH9	3	2	10.1042	0.503809	0.295879	1.05716	0.088654	ALZ	GAL	163144	RHG23_MOUSE Rho GTPase-activating protein 23 OS=Mus musculus GN=Arhgap23 PE=1 SV=2	1218.48	1229.54	996.52	1104.18	1094.49	1059.62
Q6NZK5	11	2	52.1768	0.868244	0.419385	1.0172	0.052222	GAL	ALZ	70648.5	K1328_MOUSE Protein hinderin OS=Mus musculus GN=Kiaa1328 PE=1 SV=2	486.668	562.877	335.843	424.177	557.408	427.633
Q9CZS1	7	2	33.5388	0.498126	0.294172	1.06204	0.089771	ALZ	GAL	58123.3	AL1B1_MOUSE Aldehyde dehydrogenase X_ mitochondrial OS=Mus musculus GN=Aldh1b1 PE=1 SV=1	983.989	779.865	809.687	780.504	814.807	827.896
P14115	5	2	25.238	0.00249	0.010394	1.37307	0.997939	ALZ	GAL	16719.5	RL27A_MOUSE 60S ribosomal protein L27a OS=Mus musculus GN=Rpl27a PE=1 SV=5	2351.72	2152.02	2202.31	1742.02	1523.61	1618.35
Q05816	5	2	37.629	0.224029	0.168485	1.089	0.199988	GAL	ALZ	15479.6	FABP5_MOUSE Fatty acid-binding protein_ epidermal OS=Mus musculus GN=Fabp5 PE=1 SV=3	6208.21	5351.62	6425.88	6662.7	6218.9	6704.85
Q9CQ37	7	2	36.6197	0.002384	0.010132	1.5122	0.998253	ALZ	GAL	23089.5	UBE2T_MOUSE Ubiquitin-conjugating enzyme E2 T OS=Mus musculus GN=Ube2t PE=1 SV=1	1335.34	1178.66	1318.1	859.47	772.66	902.003
Q9WV27	30	2	249.003	0.074249	0.078621	1.46641	0.448727	ALZ	GAL	116085	AT1A4_MOUSE Sodium/potassium-transporting ATPase subunit alpha-4 OS=Mus musculus GN=Atp1a4 PE=1 SV=3	580.695	440.518	599.959	378.685	284.38	442.472
Q8R3T5	3	2	15.1889	0.118383	0.107267	1.10123	0.331419	ALZ	GAL	23956.2	STXB6_MOUSE Syntaxin-binding protein 6 OS=Mus musculus GN=Stxbp6 PE=1 SV=1	1048.95	1189.5	1211.05	1056.08	1012.69	1063.64
Q9D710	5	2	25.2202	0.301268	0.208577	1.09342	0.151959	GAL	ALZ	34341.9	TMX2_MOUSE Thioredoxin-related transmembrane protein 2 OS=Mus musculus GN=Tmx2 PE=1 SV=1	334.015	345.171	375.241	352.475	366.296	434.162
Q61818	11	2	56.3774	0.005325	0.015393	1.1625	0.978882	GAL	ALZ	204480	RAI1_MOUSE Retinoic acid-induced protein 1 OS=Mus musculus GN=Rai1 PE=1 SV=3	1022.34	1065.33	1121.99	1245.39	1255.04	1230.81
Q3UZ39	3	2	15.5995	0.532074	0.305527	1.36526	0.083462	GAL	ALZ	79933.6	LRRF1_MOUSE Leucine-rich repeat flightless-interacting protein 1 OS=Mus musculus GN=Lrrfip1 PE=1 SV=2	113.564	310.179	150.566	123.436	290.715	369.93
P06683	7	2	36.7865	0.00235	0.01007	2.23615	0.998348	GAL	ALZ	63257	CO9_MOUSE Complement component C9 OS=Mus musculus GN=C9 PE=1 SV=2	167.939	168.583	149.34	294.551	428.699	363.212
Q9JJZ2	32	2	328.972	0.293043	0.204336	1.27842	0.156091	ALZ	GAL	50735.9	TBA8_MOUSE Tubulin alpha-8 chain OS=Mus musculus GN=Tuba8 PE=1 SV=1	1878.42	1311.55	2410.78	1388.58	1493.58	1498.83
Q61771	5	2	38.1441	0.00049	0.004435	1.7907	1	ALZ	GAL	85402.5	KIF3B_MOUSE Kinesin-like protein KIF3B OS=Mus musculus GN=Kif3b PE=1 SV=1	40373.1	37850.4	41756.9	22912.4	20276.6	23812.8
P16381	23	2	135.577	1.04e-07	0.000121	9.27829	1	ALZ	GAL	73539.9	DDX3L_MOUSE Putative ATP-dependent RNA helicase Pl10 OS=Mus musculus GN=D1Pas1 PE=1 SV=1	1435.49	1502.7	1533.1	165.909	157.201	158.798
Q14AX6	5	2	26.4754	0.398376	0.249825	1.02254	0.11438	ALZ	GAL	164423	CDK12_MOUSE Cyclin-dependent kinase 12 OS=Mus musculus GN=Cdk12 PE=1 SV=2	570.18	537.405	543.378	554.211	528.632	531.725
Q9DC51	11	2	92.0444	0.059597	0.066995	1.1848	0.50828	GAL	ALZ	41108.5	GNAI3_MOUSE Guanine nucleotide-binding protein G(k) subunit alpha OS=Mus musculus GN=Gnai3 PE=1 SV=3	1301.76	1265.22	1068.77	1506.96	1402.6	1398.07
Q9DAW6	3	2	15.4146	0.252864	0.185279	1.11235	0.17934	GAL	ALZ	59054.5	PRP4_MOUSE U4/U6 small nuclear ribonucleoprotein Prp4 OS=Mus musculus GN=Prpf4 PE=1 SV=1	522.15	589.735	524.447	528.632	646.433	645.113
Q9Z1W8	27	2	162.121	0.000242	0.003501	3.47396	1	ALZ	GAL	115468	AT12A_MOUSE Potassium-transporting ATPase alpha chain 2 OS=Mus musculus GN=Atp12a PE=1 SV=3	424.476	524.544	579.982	138.009	157.474	144.65
Q9R0Q3	3	2	17.6094	0.176102	0.142341	1.12055	0.24519	GAL	ALZ	22819.2	TMED2_MOUSE Transmembrane emp24 domain-containing protein 2 OS=Mus musculus GN=Tmed2 PE=1 SV=1	1402.54	1604.51	1327.54	1621.55	1735.18	1500.38
P05214	43	2	429.344	0.050281	0.059803	1.073	0.555317	ALZ	GAL	50644	TBA3_MOUSE Tubulin alpha-3 chain OS=Mus musculus GN=Tuba3a PE=1 SV=1	3319.16	3163.5	3349.64	2973.91	3027.23	3162.19
Q4FZC9	5	2	25.0034	0.010735	0.022922	1.38118	0.913131	GAL	ALZ	112720	SYNE3_MOUSE Nesprin-3 OS=Mus musculus GN=Syne3 PE=1 SV=1	2273.82	2531.57	2840.96	3480.93	3739.74	3340.33
P70362	5	2	22.1773	0.157259	0.131854	1.12299	0.26832	GAL	ALZ	34766.6	UFD1_MOUSE Ubiquitin recognition factor in ER-associated degradation protein 1 OS=Mus musculus GN=Ufd1 PE=1 SV=2	867.51	843.841	697.066	898.277	917.079	889.276
Q8BHC1	9	2	62.9787	0.451271	0.274475	1.07682	0.100044	ALZ	GAL	24864.3	RB39B_MOUSE Ras-related protein Rab-39B OS=Mus musculus GN=Rab39b PE=1 SV=1	513.5	606.973	472.688	504.2	520.726	454.58
P53569	3	2	14.7314	0.194601	0.153158	1.37395	0.225766	GAL	ALZ	121004	CEBPZ_MOUSE CCAAT/enhancer-binding protein zeta OS=Mus musculus GN=Cebpz PE=1 SV=2	182.075	197.155	119.383	275.168	236.915	172.985
P97371	5	2	34.5034	0.006706	0.017303	1.39593	0.964119	GAL	ALZ	28844.1	PSME1_MOUSE Proteasome activator complex subunit 1 OS=Mus musculus GN=Psme1 PE=1 SV=2	512.381	569.038	583.321	850.125	715.088	758.654
D3Z750	7	2	36.7197	0.815185	0.402071	1.01724	0.054432	GAL	ALZ	192236	MRO2A_MOUSE Maestro heat-like repeat-containing protein family member 2A OS=Mus musculus GN=Mroh2a PE=1 SV=2	4664.07	4916.5	4668.98	4700.03	4445.61	5349.56
Q91VR5	6	2	33.7985	0.020952	0.033569	1.18833	0.786526	GAL	ALZ	83526.8	DDX1_MOUSE ATP-dependent RNA helicase DDX1 OS=Mus musculus GN=Ddx1 PE=1 SV=1	786.418	804.648	707.194	873.946	904.687	952.449
P22682	11	2	57.9284	0.67627	0.356272	1.01087	0.064424	GAL	ALZ	101704	CBL_MOUSE E3 ubiquitin-protein ligase CBL OS=Mus musculus GN=Cbl PE=1 SV=3	2209.69	2261.35	2204.8	2189.3	2212.04	2347.07
P61202;Q9D581	7	2	32.3641	0.021443	0.034121	1.15155	0.781109	GAL	ALZ	51881.9	CSN2_MOUSE COP9 signalosome complex subunit 2 OS=Mus musculus GN=Cops2 PE=1 SV=1	1348.06	1352.5	1256.85	1430.17	1575.5	1551.5
Q91Y97	12	2	68.0636	0.001849	0.009114	1.41528	0.999387	ALZ	GAL	39963.3	ALDOB_MOUSE Fructose-bisphosphate aldolase B OS=Mus musculus GN=Aldob PE=1 SV=3	176.965	165.387	157.615	111.795	116.177	125.292
Q8C522	2	2	10.6449	0.022109	0.034802	1.18121	0.773865	GAL	ALZ	55946.6	ENDD1_MOUSE Endonuclease domain-containing 1 protein OS=Mus musculus GN=Endod1 PE=1 SV=2	1097.26	1098.62	1214.65	1424.35	1321.68	1282.54
P56565	4	2	32.4072	0.349865	0.229851	1.04777	0.130911	ALZ	GAL	10561.8	S10A1_MOUSE Protein S100-A1 OS=Mus musculus GN=S100a1 PE=1 SV=2	2406.46	2172.95	2193.33	2146.95	2048.55	2268.46
Q3B807	5	2	26.8795	0.170105	0.138649	1.09313	0.252145	ALZ	GAL	66661.7	TCRGL_MOUSE Transcription elongation regulator 1-like protein OS=Mus musculus GN=Tcerg1l PE=2 SV=3	17422.7	16593.5	17303.4	14704.9	14908.6	17334
Q8BH00	5	2	29.7435	0.019288	0.031895	1.26761	0.805394	GAL	ALZ	54405.3	AL8A1_MOUSE Aldehyde dehydrogenase family 8 member A1 OS=Mus musculus GN=Aldh8a1 PE=1 SV=1	1351.1	1115.65	1183.92	1516.05	1483.16	1628.41
P63044	8	2	87.0647	0.000408	0.004105	1.66085	1	ALZ	GAL	12747.8	VAMP2_MOUSE Vesicle-associated membrane protein 2 OS=Mus musculus GN=Vamp2 PE=1 SV=2	56068.7	55540.3	59439.5	34044.2	36953.7	31990.5
P59279	11	2	90.2337	0.009992	0.022104	1.27639	0.922917	ALZ	GAL	24483.5	RAB2B_MOUSE Ras-related protein Rab-2B OS=Mus musculus GN=Rab2b PE=1 SV=1	803.864	750.5	778.877	640.86	636.651	550.486
P84228;P02301;P68433;P84244	8	2	51.4788	0.968089	0.448103	1.00114	0.050129	GAL	ALZ	15445.1	H32_MOUSE Histone H3.2 OS=Mus musculus GN=Hist1h3b PE=1 SV=2	41307.2	38523.7	46200.9	42020.2	39502.3	44653.6
Q9WTL7	5	2	39.5373	0.121802	0.109592	1.26449	0.324779	GAL	ALZ	25136.2	LYPA2_MOUSE Acyl-protein thioesterase 2 OS=Mus musculus GN=Lypla2 PE=1 SV=1	3504.22	3933.46	2775.14	4386.92	4752.23	3774.83
P57725	3	2	15.3105	0.001062	0.006963	1.58258	0.999965	ALZ	GAL	41886.3	SAMN1_MOUSE SAM domain-containing protein SAMSN-1 OS=Mus musculus GN=Samsn1 PE=1 SV=2	895.477	1047.98	971.543	616.738	643.478	581.72
Q8R3P0	5	2	39.9552	0.79297	0.395656	1.01774	0.0556	ALZ	GAL	35800.9	ACY2_MOUSE Aspartoacylase OS=Mus musculus GN=Aspa PE=1 SV=2	1657.2	1723.42	1495.4	1448.88	1633.77	1708.37
P68372	62	2	600.348	0.003119	0.011347	1.31078	0.995435	ALZ	GAL	50287.3	TBB4B_MOUSE Tubulin beta-4B chain OS=Mus musculus GN=Tubb4b PE=1 SV=1	50661.4	49344.8	56383.8	40122.2	40289.2	38898.9
Q8BUK6	6	2	27.3689	0.000682	0.005173	1.66019	0.999998	GAL	ALZ	83617.2	HOOK3_MOUSE Protein Hook homolog 3 OS=Mus musculus GN=Hook3 PE=1 SV=2	983.596	939.372	825.895	1487.03	1531.33	1545.28
A2APY7	3	2	15.9533	0.97388	0.449531	1.00762	0.050086	ALZ	GAL	38632.9	NDUF5_MOUSE Arginine-hydroxylase NDUFAF5_ mitochondrial OS=Mus musculus GN=Ndufaf5 PE=1 SV=1	526.725	646.174	789.793	660.227	688.837	598.782
Q8BM96	5	2	26.1777	0.131125	0.115063	1.18258	0.307898	ALZ	GAL	88881.9	AGRG7_MOUSE Adhesion G-protein coupled receptor G7 OS=Mus musculus GN=Adgrg7 PE=1 SV=2	1677.92	1659.25	1326.82	1338.74	1390.33	1214.83
E9Q4F7	6	2	28.5036	0.583529	0.323823	1.04989	0.075385	ALZ	GAL	298239	ANR11_MOUSE Ankyrin repeat domain-containing protein 11 OS=Mus musculus GN=Ankrd11 PE=1 SV=1	536.671	494.962	546.09	590.966	470.705	441.079
P10639	6	2	39.5343	0.695969	0.362724	1.01881	0.062588	GAL	ALZ	12017.6	THIO_MOUSE Thioredoxin OS=Mus musculus GN=Txn PE=1 SV=3	11478.8	11736.3	13320.3	12798.5	12168.8	12255.6
Q9CRB6	7	2	35.2722	0.048448	0.058456	1.14358	0.565647	ALZ	GAL	19136.6	TPPP3_MOUSE Tubulin polymerization-promoting protein family member 3 OS=Mus musculus GN=Tppp3 PE=1 SV=1	2005.53	2223.37	2336.82	1897.05	1877.82	1966.49
P26350	2	2	19.9031	0.479627	0.286393	1.44944	0.093592	ALZ	GAL	12254.1	PTMA_MOUSE Prothymosin alpha OS=Mus musculus GN=Ptma PE=1 SV=2	570.019	1389.45	1714.33	339.661	972.692	1222.29
Q9DB72	6	2	33.5921	0.011276	0.023583	1.07619	0.905982	GAL	ALZ	52830.3	BTBDH_MOUSE BTB/POZ domain-containing protein 17 OS=Mus musculus GN=Btbd17 PE=1 SV=1	2016.89	2080.45	2020.27	2179.93	2250.13	2153.65
P63141;B2RQA1	13	2	89.7699	0.500396	0.295024	1.04182	0.089322	GAL	ALZ	57157.1	KCNA2_MOUSE Potassium voltage-gated channel subfamily A member 2 OS=Mus musculus GN=Kcna2 PE=1 SV=1	617.166	583.869	640.995	605.443	613.955	699.664
Q924S8	3	2	21.7761	0.54242	0.309641	1.05134	0.081703	ALZ	GAL	51975.8	SPRE1_MOUSE Sprouty-related_ EVH1 domain-containing protein 1 OS=Mus musculus GN=Spred1 PE=1 SV=1	261.726	311.237	278.058	296.545	269.393	243.525
O54984	7	2	41.6459	0.281247	0.198961	1.10727	0.162359	GAL	ALZ	39279.1	ASNA_MOUSE ATPase Asna1 OS=Mus musculus GN=Asna1 PE=1 SV=2	1680.66	1620.52	1290.07	1616.96	1767.93	1698.86
P63325	6	2	30.9404	0.121262	0.109282	1.04676	0.325812	GAL	ALZ	18915.8	RS10_MOUSE 40S ribosomal protein S10 OS=Mus musculus GN=Rps10 PE=1 SV=1	905.21	908.368	963.107	955.73	958.601	992.199
Q9CXW4	3	2	18.2221	0.018538	0.031153	1.20082	0.81415	ALZ	GAL	20480.5	RL11_MOUSE 60S ribosomal protein L11 OS=Mus musculus GN=Rpl11 PE=1 SV=4	857.94	809.155	876.137	695.433	660.584	761.89
Q9CXY6	6	2	34.1391	0.033453	0.046021	1.07059	0.66777	GAL	ALZ	43290.3	ILF2_MOUSE Interleukin enhancer-binding factor 2 OS=Mus musculus GN=Ilf2 PE=1 SV=1	1792.42	1766.94	1689.44	1912.7	1871.79	1834.83
Q9D3R6	12	2	65.4838	0.047769	0.058239	2.38301	0.569575	ALZ	GAL	61552.4	KATL2_MOUSE Katanin p60 ATPase-containing subunit A-like 2 OS=Mus musculus GN=Katnal2 PE=2 SV=2	185.786	124.752	125.869	64.8991	86.9842	31.249
P24472	8	2	51.48	0.286028	0.201368	1.07782	0.159767	ALZ	GAL	25563.9	GSTA4_MOUSE Glutathione S-transferase A4 OS=Mus musculus GN=Gsta4 PE=1 SV=3	2239.21	2142.58	2401.56	2034.17	1942.73	2316.65
P70424	7	2	30.6382	0.003075	0.011336	4.04268	0.995646	ALZ	GAL	141887	ERBB2_MOUSE Receptor tyrosine-protein kinase erbB-2 OS=Mus musculus GN=Erbb2 PE=1 SV=3	4070.55	2511.67	3253.27	657.27	669.57	1106.07
Q9WVF7	6	2	23.7018	0.212068	0.161781	1.17715	0.209807	ALZ	GAL	264838	DPOE1_MOUSE DNA polymerase epsilon catalytic subunit A OS=Mus musculus GN=Pole PE=1 SV=3	268.402	199.113	254.6	200.062	225.405	187.977
Q9JKY5	12	2	58.4343	0.078416	0.081483	1.24084	0.434273	ALZ	GAL	120054	HIP1R_MOUSE Huntingtin-interacting protein 1-related protein OS=Mus musculus GN=Hip1r PE=1 SV=2	232.447	277.496	236.991	173.131	221.75	207.077
Q60771	2	2	26.2911	0.027477	0.040469	1.34231	0.719817	GAL	ALZ	22855.7	CLD11_MOUSE Claudin-11 OS=Mus musculus GN=Cldn11 PE=1 SV=1	23392.1	21740.2	26020.6	30508.1	28804.9	36196.2
Q9D4H8	2	2	10.4451	0.64218	0.345163	1.02923	0.067984	GAL	ALZ	87504.5	CUL2_MOUSE Cullin-2 OS=Mus musculus GN=Cul2 PE=1 SV=2	10568.4	9861.64	11399	11410.2	11278.8	10070.2
Q3UFM5	2	2	8.8978	0.546054	0.310955	1.09519	0.081102	ALZ	GAL	96587.4	NOM1_MOUSE Nucleolar MIF4G domain-containing protein 1 OS=Mus musculus GN=Nom1 PE=1 SV=2	707.269	540.384	627.126	738.551	481.25	492.036
Q6PDM2	7	2	39.4134	0.765672	0.386129	1.01587	0.057246	GAL	ALZ	27858.7	SRSF1_MOUSE Serine/arginine-rich splicing factor 1 OS=Mus musculus GN=Srsf1 PE=1 SV=3	919.094	1088.51	1010.23	1039.83	972.27	1053.62
Q60737	13	2	77.5237	0.121673	0.109567	1.057	0.325026	GAL	ALZ	45247.7	CSK21_MOUSE Casein kinase II subunit alpha OS=Mus musculus GN=Csnk2a1 PE=1 SV=2	3654.41	3657.48	3629.95	3713.6	3783.84	4068.07
P55821	13	2	66.4732	0.62286	0.338252	1.04391	0.070233	ALZ	GAL	20942.2	STMN2_MOUSE Stathmin-2 OS=Mus musculus GN=Stmn2 PE=1 SV=1	971.931	1140.97	930.958	989.748	1038.86	887.211
Q5F201	6	2	30.4075	0.124397	0.111115	1.06853	0.319908	ALZ	GAL	69266.9	CFA52_MOUSE Cilia- and flagella-associated protein 52 OS=Mus musculus GN=Cfap52 PE=1 SV=1	982.281	917.528	1028.23	905.906	923.978	910.367
Q9CR95	6	2	40.0896	0.000173	0.003019	2.44922	1	ALZ	GAL	29696.3	NECP1_MOUSE Adaptin ear-binding coat-associated protein 1 OS=Mus musculus GN=Necap1 PE=1 SV=2	377.78	340.69	396.744	157.247	160.622	137.466
O70503	8	2	46.2778	0.277609	0.197344	1.38522	0.164378	GAL	ALZ	34970	DHB12_MOUSE Very-long-chain 3-oxoacyl-CoA reductase OS=Mus musculus GN=Hsd17b12 PE=1 SV=1	620.241	435.877	832.807	1009.21	585.886	1021.47
Q04899	3	2	14.3024	0.02691	0.039835	1.18382	0.725179	ALZ	GAL	52075.7	CDK18_MOUSE Cyclin-dependent kinase 18 OS=Mus musculus GN=Cdk18 PE=1 SV=1	903.16	950.109	1050.14	813.153	790.305	849.11
Q64516	11	2	56.5057	0.02454	0.037466	1.21783	0.748462	GAL	ALZ	62083	GLPK_MOUSE Glycerol kinase OS=Mus musculus GN=Gk PE=1 SV=2	250.701	208.074	239.84	280.731	288.649	281.414
Q9D9R9	3	2	15.5259	0.861732	0.417935	1.00703	0.052451	GAL	ALZ	194664	F186A_MOUSE Protein FAM186A OS=Mus musculus GN=FAM186A PE=2 SV=2	3116.07	3316.13	2835.7	3139.2	3024.26	3169.56
Q9CQE1	3	2	16.7043	0.070742	0.076011	1.13648	0.461658	GAL	ALZ	28422.4	NPS3B_MOUSE Protein NipSnap homolog 3B OS=Mus musculus GN=Nipsnap3b PE=1 SV=1	556.203	655.332	606.863	721.782	674.953	669.841
P45377;P21300	6	2	29.8341	0.321239	0.216322	1.04842	0.142663	ALZ	GAL	36462.7	ALD2_MOUSE Aldose reductase-related protein 2 OS=Mus musculus GN=Akr1b8 PE=1 SV=2	1491.49	1404.85	1435.91	1321.27	1323.55	1487.36
P70290	7	2	37.3339	0.469219	0.281474	1.08454	0.095872	GAL	ALZ	52512.4	EM55_MOUSE 55 kDa erythrocyte membrane protein OS=Mus musculus GN=Mpp1 PE=1 SV=1	1262.06	1384.88	1037.02	1401.7	1422.71	1171.01
Q9CQC9	8	2	39.0626	0.015567	0.028242	1.0911	0.850326	ALZ	GAL	22495.9	SAR1B_MOUSE GTP-binding protein SAR1b OS=Mus musculus GN=Sar1b PE=1 SV=1	3242.76	3115.08	3089.59	2828.89	2975.37	2854.39
Q8BP67	6	2	30.1068	0.150748	0.127308	1.03407	0.277265	ALZ	GAL	17893	RL24_MOUSE 60S ribosomal protein L24 OS=Mus musculus GN=Rpl24 PE=1 SV=2	1655.62	1632.93	1689.48	1554.64	1640.82	1618.57
Q3USZ2	2	2	10.0004	0.004153	0.013223	4.20347	0.989022	ALZ	GAL	46359.3	UBFL1_MOUSE Upstream-binding factor 1-like protein 1 OS=Mus musculus GN=Ubtfl1 PE=1 SV=1	2657.89	1932.72	2287.82	427.457	388.523	820.391
Q9Z331	24	2	129.311	0.450615	0.274258	1.04702	0.100203	ALZ	GAL	60664.5	K2C6B_MOUSE Keratin_ type II cytoskeletal 6B OS=Mus musculus GN=Krt6b PE=1 SV=3	6407.35	5998.81	5393.34	5803.4	5517.74	5679.07
Q3UHK1	3	2	15.871	0.084244	0.085337	1.11191	0.41555	GAL	ALZ	69917.9	MYCT_MOUSE Proton myo-inositol cotransporter OS=Mus musculus GN=Slc2a13 PE=1 SV=2	888.875	957.298	918.527	949.807	1092.21	1032.08
Q5DU02	3	2	14.4186	3.64e-05	0.002231	2.20913	1	ALZ	GAL	61436.4	UBP22_MOUSE Ubiquitin carboxyl-terminal hydrolase 22 OS=Mus musculus GN=Usp22 PE=2 SV=2	2805.34	2962.43	3123.33	1381.78	1277.43	1365.49
B1AY13	6	2	33.2323	0.962141	0.446955	1.00177	0.050181	GAL	ALZ	296967	UBP24_MOUSE Ubiquitin carboxyl-terminal hydrolase 24 OS=Mus musculus GN=Usp24 PE=1 SV=1	1135.33	1272.18	1186.81	1261.36	1187.8	1151.52
Q922U2	22	2	124.44	0.441848	0.269765	1.04778	0.102364	GAL	ALZ	61994.9	K2C5_MOUSE Keratin_ type II cytoskeletal 5 OS=Mus musculus GN=Krt5 PE=1 SV=1	976.269	947.729	937.636	933.962	963.453	1100.96
P21550	22	2	191.339	0.004686	0.014289	1.70422	0.984743	ALZ	GAL	47367.1	ENOB_MOUSE Beta-enolase OS=Mus musculus GN=Eno3 PE=1 SV=3	1346.36	1202.32	1007.84	702.894	646.668	737.333
Q8BG47	3	2	9.7677	0.070463	0.075851	1.80923	0.46272	GAL	ALZ	23151.7	RN152_MOUSE E3 ubiquitin-protein ligase RNF152 OS=Mus musculus GN=Rnf152 PE=2 SV=1	878.877	1025.17	980.181	2073.17	2073.59	1071.5
P63080	14	2	87.9592	0.491667	0.291053	1.0767	0.091073	ALZ	GAL	54507.9	GBRB3_MOUSE Gamma-aminobutyric acid receptor subunit beta-3 OS=Mus musculus GN=Gabrb3 PE=2 SV=1	1404.61	1551.78	1183.22	1400.19	1189.07	1255.46
Q8CBE3	6	2	31.8581	0.425532	0.262666	1.0455	0.106608	GAL	ALZ	55730.3	WDR37_MOUSE WD repeat-containing protein 37 OS=Mus musculus GN=Wdr37 PE=1 SV=1	3895.64	3883	4324.49	3924.88	4331.49	4397.42
Q80Z25	7	2	29.9174	6.14e-06	0.001195	3.49435	1	ALZ	GAL	117802	OFD1_MOUSE Oral-facial-digital syndrome 1 protein homolog OS=Mus musculus GN=Ofd1 PE=1 SV=1	5255.61	5472.16	5620.19	1612.64	1452.88	1612.87
Q9DCH4	3	2	17.3378	0.05564	0.063836	1.08917	0.527224	GAL	ALZ	38098.4	EIF3F_MOUSE Eukaryotic translation initiation factor 3 subunit F OS=Mus musculus GN=Eif3f PE=1 SV=2	839.774	829.726	795.916	846.99	922.119	916.138
Q6P5E4	6	2	32.3028	0.048019	0.058239	1.38311	0.568121	GAL	ALZ	177118	UGGG1_MOUSE UDP-glucose:glycoprotein glucosyltransferase 1 OS=Mus musculus GN=Uggt1 PE=1 SV=4	16509.5	20005.1	16732.3	26772.8	26752.7	20121
Q8BI22	15	3	73.8086	0.000191	0.003195	1.0938	1	GAL	ALZ	129188	CE128_MOUSE Centrosomal protein of 128 kDa OS=Mus musculus GN=Cep128 PE=1 SV=2	2536.46	2569.65	2575.16	2811.79	2816.57	2773.41
Q8BTG7	4	3	22.4352	0.415331	0.258301	1.03701	0.109419	ALZ	GAL	38908.1	NDRG4_MOUSE Protein NDRG4 OS=Mus musculus GN=Ndrg4 PE=1 SV=1	1853.63	1727.56	1784.1	1703.71	1629.59	1840.52
P52825	11	3	47.4039	0.87117	0.420451	1.19336	0.052123	ALZ	GAL	74550.9	CPT2_MOUSE Carnitine O-palmitoyltransferase 2_ mitochondrial OS=Mus musculus GN=Cpt2 PE=1 SV=2	265.055	254.74	907.618	663.969	250.485	281.677
Q64514	15	3	68.3462	0.147748	0.12583	1.08447	0.281574	GAL	ALZ	141419	TPP2_MOUSE Tripeptidyl-peptidase 2 OS=Mus musculus GN=Tpp2 PE=1 SV=3	1155.46	1189.01	1207.74	1189.48	1377.71	1285.08
P68368	46	3	470.283	0.00935	0.021454	1.11294	0.931319	ALZ	GAL	50665.8	TBA4A_MOUSE Tubulin alpha-4A chain OS=Mus musculus GN=Tuba4a PE=1 SV=1	11702.4	11158.9	11988	10616.5	10352.8	10343.6
Q9WU79	4	3	20.2898	0.892742	0.427506	1.00774	0.051466	ALZ	GAL	68663.5	PROD_MOUSE Proline dehydrogenase 1_ mitochondrial OS=Mus musculus GN=Prodh PE=1 SV=2	1913.49	1812	2054.51	1791.99	1819.62	2123.97
Q8R4B8	19	3	89.6082	0.320747	0.216322	1.05104	0.14288	ALZ	GAL	121012	NLRP3_MOUSE NACHT_ LRR and PYD domains-containing protein 3 OS=Mus musculus GN=Nlrp3 PE=1 SV=1	2610.05	2296.57	2451.19	2330.7	2244.41	2425.41
Q6PA06	9	3	44.4918	0.004243	0.013331	1.06124	0.988348	GAL	ALZ	66851.6	ATLA2_MOUSE Atlastin-2 OS=Mus musculus GN=Atl2 PE=1 SV=1	1864.87	1891.4	1919.98	2027.52	1987.93	2008.4
O88487	9	3	43.9106	0.348024	0.229002	1.30581	0.131617	ALZ	GAL	68793.4	DC1I2_MOUSE Cytoplasmic dynein 1 intermediate chain 2 OS=Mus musculus GN=Dync1i2 PE=1 SV=1	1343.81	1995.28	2465.45	1014.9	1702.47	1727.82
Q6NXH9	20	3	103.036	0.361832	0.23439	1.29001	0.126474	ALZ	GAL	59538.8	K2C73_MOUSE Keratin_ type II cytoskeletal 73 OS=Mus musculus GN=Krt73 PE=1 SV=1	173.596	274.024	203.997	97.3961	170.572	237.156
Q9D7G4	4	3	20.273	0.017249	0.02993	1.22863	0.829554	ALZ	GAL	33396.2	EURL_MOUSE Protein EURL homolog OS=Mus musculus GN=Eurl PE=2 SV=1	2304.71	2274.74	2473.87	1830.66	1816.72	2093.41
O89112	9	3	48.3252	0.027315	0.040332	1.1159	0.721343	ALZ	GAL	46082.6	LANC1_MOUSE LanC-like protein 1 OS=Mus musculus GN=Lancl1 PE=1 SV=1	5515.81	5724.65	5736.54	5025.08	5355.21	4833.46
Q2NL51	18	3	97.5078	0.014194	0.027087	1.12319	0.867793	ALZ	GAL	52059.8	GSK3A_MOUSE Glycogen synthase kinase-3 alpha OS=Mus musculus GN=Gsk3a PE=1 SV=2	4904.93	4647.57	5063.27	4289.28	4444.28	4279.19
A2AUC9	9	3	40.4037	0.312769	0.213502	1.04334	0.146485	GAL	ALZ	68988.7	KLH41_MOUSE Kelch-like protein 41 OS=Mus musculus GN=Klhl41 PE=1 SV=1	2146.64	2021.36	2175.78	2236.82	2295.98	2085.93
Q9DA97	9	3	54.7017	0.006031	0.016157	1.3162	0.971636	ALZ	GAL	50267	SEP14_MOUSE Septin-14 OS=Mus musculus GN=Sept14 PE=1 SV=3	1193.63	1199.77	1363.93	980.738	973.523	900.425
Q9JLJ2	4	3	19.5534	0.007278	0.01801	1.12763	0.957399	GAL	ALZ	54484.3	AL9A1_MOUSE 4-trimethylaminobutyraldehyde dehydrogenase OS=Mus musculus GN=Aldh9a1 PE=1 SV=1	1676.23	1636.08	1547.35	1829.03	1814.64	1836.23
Q6P6L0	17	3	84.7306	0.003265	0.01171	2.65236	0.994697	ALZ	GAL	130343	FIL1L_MOUSE Filamin A-interacting protein 1-like OS=Mus musculus GN=Filip1l PE=1 SV=2	934.685	888.408	778.319	326.529	409.201	245.06
P16388	10	3	65.4989	0.053309	0.062355	1.10049	0.539079	GAL	ALZ	56865.8	KCNA1_MOUSE Potassium voltage-gated channel subfamily A member 1 OS=Mus musculus GN=Kcna1 PE=1 SV=1	2167.63	1997.48	2141.09	2201.85	2361.41	2376.63
P54227	9	3	69.1653	0.000737	0.005519	2.51955	0.999997	ALZ	GAL	17274.5	STMN1_MOUSE Stathmin OS=Mus musculus GN=Stmn1 PE=1 SV=2	11335	14361.8	13348.4	5357.19	5656.77	4482.93
A7XUY5	16	3	65.9947	0.043274	0.055057	1.18857	0.597056	GAL	ALZ	166603	SKIT5_MOUSE Selection and upkeep of intraepithelial T-cells protein 5 OS=Mus musculus GN=Skint5 PE=2 SV=1	1163.35	1108.65	1197.33	1426.26	1465.3	1231.97
Q9WV60	17	3	93.1417	0.74052	0.377849	1.00705	0.058977	ALZ	GAL	47223.6	GSK3B_MOUSE Glycogen synthase kinase-3 beta OS=Mus musculus GN=Gsk3b PE=1 SV=2	5276.45	5575.96	5578.26	5467.36	5451.27	5396.97
P59016	4	3	21.7622	0.001452	0.008191	1.23252	0.999805	GAL	ALZ	71210.7	VP33B_MOUSE Vacuolar protein sorting-associated protein 33B OS=Mus musculus GN=Vps33b PE=1 SV=1	454.863	468.225	480.092	555.042	598.426	575.985
Q7TNP2	17	3	110.243	0.007963	0.019206	1.4648	0.949025	ALZ	GAL	66618.7	2AAB_MOUSE Serine/threonine-protein phosphatase 2A 65 kDa regulatory subunit A beta isoform OS=Mus musculus GN=Ppp2r1b PE=1 SV=2	1152.6	1014.31	1270.5	840.565	728.773	777.34
Q61595	18	3	98.4646	0.099628	0.095692	1.07252	0.373019	GAL	ALZ	153163	KTN1_MOUSE Kinectin OS=Mus musculus GN=Ktn1 PE=1 SV=1	6699.88	6608.16	6582.45	7381.81	7282.98	6668.15
P61027	15	3	113.729	0.107249	0.09997	1.04237	0.354959	ALZ	GAL	22769.1	RAB10_MOUSE Ras-related protein Rab-10 OS=Mus musculus GN=Rab10 PE=1 SV=1	5855.43	6049.94	5982.11	5869.62	5762.67	5528.07
Q9WV34	15	3	85.8004	0.552549	0.313279	1.07602	0.08005	GAL	ALZ	61840.3	MPP2_MOUSE MAGUK p55 subfamily member 2 OS=Mus musculus GN=Mpp2 PE=1 SV=1	1601.63	1552.49	1064.67	1403.02	1572.88	1563.59
P60843	17	3	123.646	0.102202	0.096968	1.10402	0.366724	ALZ	GAL	46382.2	IF4A1_MOUSE Eukaryotic initiation factor 4A-I OS=Mus musculus GN=Eif4a1 PE=1 SV=1	2033.91	1859.36	1820.12	1626.07	1732.38	1816.62
Q06138	16	3	89.2838	0.357528	0.232726	1.08463	0.12804	GAL	ALZ	40014.1	CAB39_MOUSE Calcium-binding protein 39 OS=Mus musculus GN=Cab39 PE=1 SV=2	3408.84	2988.96	3912.56	3869.94	3513.77	3799.26
Q8C0E2	11	3	71.8585	0.001425	0.008118	1.35486	0.999822	ALZ	GAL	39181.7	VP26B_MOUSE Vacuolar protein sorting-associated protein 26B OS=Mus musculus GN=Vps26b PE=1 SV=1	5443.38	5437.64	5421.19	4196.44	4128.59	3707.37
O35465	4	3	21.4496	0.887284	0.425256	1.01407	0.05162	ALZ	GAL	43985.1	FKBP8_MOUSE Peptidyl-prolyl cis-trans isomerase FKBP8 OS=Mus musculus GN=Fkbp8 PE=1 SV=2	2656.49	2635.36	3208.65	2672.2	2624.3	3086.05
Q9WUL7	4	3	23.1647	0.034477	0.046932	1.14747	0.659605	ALZ	GAL	20657.6	ARL3_MOUSE ADP-ribosylation factor-like protein 3 OS=Mus musculus GN=Arl3 PE=1 SV=1	4744.58	4667.2	4749.94	3867.03	4002.18	4472.5
Q9Z1Z2	12	3	77.4617	0.048091	0.058265	1.24819	0.567706	GAL	ALZ	38727.4	STRAP_MOUSE Serine-threonine kinase receptor-associated protein OS=Mus musculus GN=Strap PE=1 SV=2	2387.13	2338.82	1892.47	2686.18	2650.9	2923.95
Q8CIZ8	12	3	59.9002	0.7491	0.380731	1.01034	0.058362	ALZ	GAL	322556	VWF_MOUSE von Willebrand factor OS=Mus musculus GN=Vwf PE=1 SV=2	1688.91	1623.27	1577.94	1612.8	1678.53	1548.73
O35593	3	3	21.5665	0.770359	0.387558	1.00682	0.056947	GAL	ALZ	34748.2	PSDE_MOUSE 26S proteasome non-ATPase regulatory subunit 14 OS=Mus musculus GN=Psmd14 PE=1 SV=2	3598.95	3576.29	3547.9	3455.67	3675.12	3665.44
Q9D593	10	3	62.9711	0.135285	0.11774	1.08993	0.300889	ALZ	GAL	26420.7	VATE2_MOUSE V-type proton ATPase subunit E 2 OS=Mus musculus GN=Atp6v1e2 PE=1 SV=1	1292.73	1301.91	1170.31	1082.58	1179.88	1191.86
Q99MI1	10	3	39.7018	0.229626	0.171621	1.17238	0.195666	GAL	ALZ	128559	RB6I2_MOUSE ELKS/Rab6-interacting/CAST family member 1 OS=Mus musculus GN=Erc1 PE=1 SV=1	440.864	632.233	619.679	679.608	621.805	683.162
P62858	3	3	21.8598	0.257274	0.187803	1.0537	0.176506	ALZ	GAL	7898.07	RS28_MOUSE 40S ribosomal protein S28 OS=Mus musculus GN=Rps28 PE=1 SV=1	5607.66	6140.24	5777.21	5505.08	5281.61	5845.25
P11679	12	3	69.9417	0.099181	0.095486	1.11875	0.374135	ALZ	GAL	54565.4	K2C8_MOUSE Keratin_ type II cytoskeletal 8 OS=Mus musculus GN=Krt8 PE=1 SV=4	1023.93	895.876	1032.41	918.156	846.016	874.692
P03888	4	3	30.1037	0.215039	0.163407	1.09776	0.20729	GAL	ALZ	36116.4	NU1M_MOUSE NADH-ubiquinone oxidoreductase chain 1 OS=Mus musculus GN=Mtnd1 PE=1 SV=3	4815.54	5669.87	5178.53	5582.2	6216.52	5396.54
Q8BLR2	14	3	77.9118	0.039205	0.050968	1.81845	0.624402	GAL	ALZ	63263.7	CPNE4_MOUSE Copine-4 OS=Mus musculus GN=Cpne4 PE=1 SV=1	315.946	549.377	309.825	641.717	843.672	651.556
P62827	13	3	107.985	0.029642	0.042324	1.11834	0.700043	GAL	ALZ	24594.2	RAN_MOUSE GTP-binding nuclear protein Ran OS=Mus musculus GN=Ran PE=1 SV=3	6602.39	6721.71	6679.58	7472.12	7874.94	7023.9
Q9DB41	13	3	77.0868	0.800149	0.397677	1.012	0.055206	GAL	ALZ	34793.4	GHC2_MOUSE Mitochondrial glutamate carrier 2 OS=Mus musculus GN=Slc25a18 PE=1 SV=4	621.625	598.618	689.91	656.31	662.633	614.127
Q9CZY3	11	3	75.4965	0.955593	0.445513	1.00023	0.050249	ALZ	GAL	16468.8	UB2V1_MOUSE Ubiquitin-conjugating enzyme E2 variant 1 OS=Mus musculus GN=Ube2v1 PE=1 SV=1	2787.4	2625.62	2635.26	2370.7	2715.43	2960.26
Q61387	3	3	22.4007	0.35615	0.232515	1.10397	0.128548	GAL	ALZ	12456.4	COX7R_MOUSE Cytochrome c oxidase subunit 7A-related protein_ mitochondrial OS=Mus musculus GN=Cox7a2l PE=1 SV=1	12557.3	11062.5	11633.9	13780.8	10947.6	14190.6
O55137;Q9QYR9	10	3	53.0734	0.013493	0.026179	1.51971	0.876867	GAL	ALZ	46364.2	ACOT1_MOUSE Acyl-coenzyme A thioesterase 1 OS=Mus musculus GN=Acot1 PE=1 SV=1	4809.95	5158.39	4487.35	7677.62	8186.73	6104.15
O88448	14	3	72.0255	0.241413	0.178796	1.06549	0.187077	GAL	ALZ	67061.6	KLC2_MOUSE Kinesin light chain 2 OS=Mus musculus GN=Klc2 PE=1 SV=1	71205.4	73514.7	80841.2	79842.1	83990.1	76501.4
Q64096	13	3	81.0281	0.029432	0.042127	1.45545	0.701913	GAL	ALZ	130539	MCF2L_MOUSE Guanine nucleotide exchange factor DBS OS=Mus musculus GN=Mcf2l PE=1 SV=2	562.699	576.977	426.018	718.935	854.401	705.458
Q5DU25	10	3	47.7658	0.001705	0.009036	1.52832	0.999575	ALZ	GAL	162699	IQEC2_MOUSE IQ motif and SEC7 domain-containing protein 2 OS=Mus musculus GN=Iqsec2 PE=1 SV=3	2215.81	2523.65	2220.49	1554.3	1589.67	1410.02
Q9D892	4	3	25.1886	0.005524	0.015737	1.08387	0.976908	GAL	ALZ	22239.2	ITPA_MOUSE Inosine triphosphate pyrophosphatase OS=Mus musculus GN=Itpa PE=1 SV=2	5720.2	5576.78	5863.78	6217.35	6221.82	6160.94
B0V2N1	12	3	61.7372	0.019487	0.032084	1.31859	0.803096	GAL	ALZ	213102	PTPRS_MOUSE Receptor-type tyrosine-protein phosphatase S OS=Mus musculus GN=Ptprs PE=1 SV=1	695.255	845.977	700.433	1031.6	1008.99	915.239
Q921H8	12	3	75.3941	0.540406	0.308793	1.038	0.082039	ALZ	GAL	44409.6	THIKA_MOUSE 3-ketoacyl-CoA thiolase A_ peroxisomal OS=Mus musculus GN=Acaa1a PE=1 SV=1	1572.34	1454.6	1641.7	1395.54	1476.48	1625.7
Q7TPV4	12	3	70.9285	0.014263	0.027087	1.56021	0.866905	GAL	ALZ	152950	MBB1A_MOUSE Myb-binding protein 1A OS=Mus musculus GN=Mybbp1a PE=1 SV=2	2242.44	2766.94	2420.52	4039.61	4314.56	3238.06
P50247	11	3	63.171	0.091529	0.090136	1.09229	0.394283	GAL	ALZ	48201.5	SAHH_MOUSE Adenosylhomocysteinase OS=Mus musculus GN=Ahcy PE=1 SV=3	3643.99	3730.52	4119.22	4089.34	4304.44	4160.77
O08547	3	3	24.3235	0.993458	0.455742	1.00122	0.050005	GAL	ALZ	24911.7	SC22B_MOUSE Vesicle-trafficking protein SEC22b OS=Mus musculus GN=Sec22b PE=1 SV=3	1546.98	1470.16	1545.9	1434.13	1614.16	1520.29
Q9JIK5	11	3	46.7879	0.076663	0.080561	1.17447	0.440239	GAL	ALZ	94178.6	DDX21_MOUSE Nucleolar RNA helicase 2 OS=Mus musculus GN=Ddx21 PE=1 SV=3	11257.1	10004.9	10205.8	11569.7	11647.8	13740.5
Q8VEH3	12	3	79.2038	0.311049	0.212788	1.06077	0.147282	GAL	ALZ	21618	ARL8A_MOUSE ADP-ribosylation factor-like protein 8A OS=Mus musculus GN=Arl8a PE=1 SV=1	3031.61	2901.08	2601.32	2881.17	3145.96	3025.49
Q8BNA6	11	3	38.4444	0.000379	0.004024	2.08236	1	ALZ	GAL	505319	FAT3_MOUSE Protocadherin Fat 3 OS=Mus musculus GN=Fat3 PE=1 SV=2	2145.87	1871.64	1933.86	963.26	862.974	1031.76
Q61701	3	3	16.9033	0.995063	0.455796	1.00246	0.050003	ALZ	GAL	42653.4	ELAV4_MOUSE ELAV-like protein 4 OS=Mus musculus GN=Elavl4 PE=1 SV=1	1436.51	1569.94	1313.39	1471.12	1469.73	1368.39
Q9Z0H4	11	3	54.6605	0.543543	0.309999	1.04518	0.081516	GAL	ALZ	54727.1	CELF2_MOUSE CUGBP Elav-like family member 2 OS=Mus musculus GN=Celf2 PE=1 SV=1	3608.82	3729.25	3019.38	3624.32	3780.49	3420.54
P07758;P22599;Q00896;Q00897	3	3	15.8402	0.265919	0.191829	1.10458	0.171169	ALZ	GAL	46173.8	A1AT1_MOUSE Alpha-1-antitrypsin 1-1 OS=Mus musculus GN=Serpina1a PE=1 SV=4	3424.29	3848.28	3744.66	3815.38	3123.26	3035.53
Q9WUX5	3	3	15.1212	0.073665	0.078288	1.29607	0.450828	ALZ	GAL	98118.9	MRVI1_MOUSE Protein MRVI1 OS=Mus musculus GN=Mrvi1 PE=1 SV=2	993.615	1026.88	879.421	865.849	758.174	613.443
Q3TDK6	13	3	79.291	0.624975	0.338431	1.01758	0.069978	GAL	ALZ	32328.2	ROGDI_MOUSE Protein rogdi homolog OS=Mus musculus GN=Rogdi PE=1 SV=2	4130.74	4189.01	4067.62	4001.64	4164.63	4438.9
Q8CHT0	4	3	20.5348	0.336947	0.223985	1.17247	0.136004	ALZ	GAL	62296.9	AL4A1_MOUSE Delta-1-pyrroline-5-carboxylate dehydrogenase_ mitochondrial OS=Mus musculus GN=Aldh4a1 PE=1 SV=3	959.99	1441.38	1393.51	1042.87	1107.15	1086.65
Q8VBV7	3	3	17.3308	0.694119	0.361921	1.0487	0.062754	ALZ	GAL	23312.7	CSN8_MOUSE COP9 signalosome complex subunit 8 OS=Mus musculus GN=Cops8 PE=1 SV=1	3049.32	3313.64	2458.93	2892.92	2943.78	2575.47
Q3TVA9	11	3	54.9144	0.005725	0.015996	1.12316	0.974867	GAL	ALZ	133812	CC136_MOUSE Coiled-coil domain-containing protein 136 OS=Mus musculus GN=Ccdc136 PE=1 SV=2	1567.65	1624.3	1670.23	1809.66	1860.45	1790.89
Q9CQJ6	3	3	10.8184	0.016729	0.029436	1.11157	0.835905	ALZ	GAL	22565.3	DENR_MOUSE Density-regulated protein OS=Mus musculus GN=Denr PE=1 SV=1	1192.04	1169.35	1209.57	1062.48	1028.94	1121.1
Q60902	12	3	60.0465	0.07731	0.080929	1.1814	0.438017	ALZ	GAL	99479.9	EP15R_MOUSE Epidermal growth factor receptor substrate 15-like 1 OS=Mus musculus GN=Eps15l1 PE=1 SV=3	954.274	898.903	1095.61	793.318	895.149	807.535
Q9Z1Z0	11	3	52.9131	0.018412	0.031032	1.09851	0.815629	ALZ	GAL	108067	USO1_MOUSE General vesicular transport factor p115 OS=Mus musculus GN=Uso1 PE=1 SV=2	1524.53	1621.06	1570.71	1390.06	1473.49	1429.79
Q99020	12	3	69.6311	0.466212	0.280196	1.0638	0.09655	ALZ	GAL	30945.4	ROAA_MOUSE Heterogeneous nuclear ribonucleoprotein A/B OS=Mus musculus GN=Hnrnpab PE=1 SV=1	2621.46	2927.53	2502.79	2786.04	2548.99	2233.85
Q6WVG3	13	3	81.0909	0.000762	0.005601	1.36933	0.999996	GAL	ALZ	36177.2	KCD12_MOUSE BTB/POZ domain-containing protein KCTD12 OS=Mus musculus GN=Kctd12 PE=1 SV=1	1059	1108.89	1022.16	1393.73	1517.21	1457.29
Q91YJ2	3	3	14.8221	0.99517	0.455796	1.00032	0.050003	GAL	ALZ	52062.8	SNX4_MOUSE Sorting nexin-4 OS=Mus musculus GN=Snx4 PE=1 SV=1	497.668	489.563	512.226	474.011	514.261	511.67
P61028	11	3	80.6159	0.932996	0.440461	1.00451	0.050569	GAL	ALZ	23774.2	RAB8B_MOUSE Ras-related protein Rab-8B OS=Mus musculus GN=Rab8b PE=1 SV=1	1307.75	1386.09	1254.94	1230.76	1378.44	1357.41
Q8K1S6	14	3	80.3568	0.586343	0.324896	1.08721	0.074989	GAL	ALZ	81521.4	SPIR2_MOUSE Protein spire homolog 2 OS=Mus musculus GN=Spire2 PE=1 SV=1	667.798	683.948	1417.59	1071.81	979.268	959.783
O55029	13	3	62.1138	0.10064	0.096268	1.47175	0.37052	ALZ	GAL	103305	COPB2_MOUSE Coatomer subunit beta' OS=Mus musculus GN=Copb2 PE=1 SV=2	1803.64	1618.16	1213.29	1344.97	828.206	976.194
Q9CQF9	15	3	73.4234	0.127339	0.112489	1.06722	0.314549	GAL	ALZ	56722.9	PCYOX_MOUSE Prenylcysteine oxidase OS=Mus musculus GN=Pcyox1 PE=1 SV=1	3671.22	3524	3370.92	3592.49	3886.02	3797.83
Q8BTI8	10	3	44.4118	0.031826	0.044411	1.20482	0.681172	ALZ	GAL	295696	SRRM2_MOUSE Serine/arginine repetitive matrix protein 2 OS=Mus musculus GN=Srrm2 PE=1 SV=3	1245.14	1156.37	1062.25	1002.95	895.236	976.742
Q8R2R9	10	3	52.4958	0.032105	0.044692	1.17604	0.67884	ALZ	GAL	47144.5	AP3M2_MOUSE AP-3 complex subunit mu-2 OS=Mus musculus GN=Ap3m2 PE=1 SV=1	2270.66	2222.95	1963.31	1820.1	1899.75	1770.54
Q80TB7	15	3	77.6735	0.332773	0.221841	1.02399	0.137722	GAL	ALZ	134877	ZSWM6_MOUSE Zinc finger SWIM domain-containing protein 6 OS=Mus musculus GN=Zswim6 PE=1 SV=3	1754.12	1804.07	1721.31	1852.57	1804.22	1749.37
Q9CW03	14	3	65.7782	0.636455	0.343355	1.01862	0.068632	ALZ	GAL	141955	SMC3_MOUSE Structural maintenance of chromosomes protein 3 OS=Mus musculus GN=Smc3 PE=1 SV=2	3119.05	3067.16	3416.33	3177.66	3125.01	3124.37
Q9D0M1	10	3	50.7518	0.029845	0.042457	1.26632	0.698252	ALZ	GAL	39717	KPRA_MOUSE Phosphoribosyl pyrophosphate synthase-associated protein 1 OS=Mus musculus GN=Prpsap1 PE=1 SV=1	939.934	942.171	768.749	704.29	671.475	717.59
Q80TV8	9	3	42.2602	0.702114	0.364301	1.0313	0.062046	ALZ	GAL	170254	CLAP1_MOUSE CLIP-associating protein 1 OS=Mus musculus GN=Clasp1 PE=1 SV=2	850.027	838.574	1024.01	866.646	877.927	885.721
Q9WTS6	14	3	79.2159	0.001375	0.007991	1.43788	0.999852	GAL	ALZ	307400	TEN3_MOUSE Teneurin-3 OS=Mus musculus GN=Tenm3 PE=1 SV=1	969.356	1017.02	995.017	1312.27	1519.39	1455.23
C0HKE4;C0HKE1;C0HKE2;C0HKE3;C0HKE5;C0HKE6;C0HKE7;C0HKE8;C0HKE9;Q8BFU2;Q8CGP5;Q8CGP6;Q8CGP7;Q8R1M2;Q64523;Q6GSS7	10	3	67.9629	0.177303	0.142815	1.06303	0.243839	ALZ	GAL	14135.5	H2A1E_MOUSE Histone H2A type 1-E OS=Mus musculus GN=Hist1h2ae PE=1 SV=1	131719	131452	139132	118942	126195	133313
Q80W21	11	3	91.0958	0.049458	0.059106	1.09005	0.559908	GAL	ALZ	25880.8	GSTM7_MOUSE Glutathione S-transferase Mu 7 OS=Mus musculus GN=Gstm7 PE=1 SV=1	1937.14	2003.24	2080.07	2157.95	2286.65	2118.01
Q8QZT2	9	3	50.3994	0.370329	0.238571	1.03988	0.123474	ALZ	GAL	28606.8	CCSAP_MOUSE Centriole_ cilia and spindle-associated protein OS=Mus musculus GN=Ccsap PE=1 SV=1	3107.1	3034.43	3067.22	3146.84	2965.22	2743.52
Q9R0N5	9	3	62.9938	0.002279	0.00995	2.10451	0.998534	ALZ	GAL	43415	SYT5_MOUSE Synaptotagmin-5 OS=Mus musculus GN=Syt5 PE=1 SV=1	1040.34	1124.37	823.777	462.612	520.178	437.249
Q6ZQ12	15	3	76.2807	0.201263	0.156616	1.06222	0.219433	ALZ	GAL	159378	NINL_MOUSE Ninein-like protein OS=Mus musculus GN=Ninl PE=1 SV=3	1458.52	1335.89	1317.19	1344.73	1243.5	1282.54
Q9CYZ2	3	3	17.0953	0.011389	0.023669	1.19252	0.904492	ALZ	GAL	24100	TPD54_MOUSE Tumor protein D54 OS=Mus musculus GN=Tpd52l2 PE=1 SV=1	1777.29	1639.2	1764.4	1496.15	1362.12	1486.21
P63276	13	3	88.168	0.045317	0.056703	1.17446	0.584234	ALZ	GAL	15581.1	RS17_MOUSE 40S ribosomal protein S17 OS=Mus musculus GN=Rps17 PE=1 SV=2	10492.8	11084	11310.3	10179.1	9325.1	8497.77
Q9D2Y5	9	3	50.7345	0.880891	0.423884	1.01044	0.051811	GAL	ALZ	36484.6	SNX20_MOUSE Sorting nexin-20 OS=Mus musculus GN=Snx20 PE=1 SV=2	1539.8	1443.78	1717.28	1463.48	1713.67	1572.79
Q9DBR4	3	3	13.7599	0.000813	0.005858	1.78092	0.999994	GAL	ALZ	84170.2	APBB2_MOUSE Amyloid-beta A4 precursor protein-binding family B member 2 OS=Mus musculus GN=Apbb2 PE=1 SV=2	19468.9	17273.8	20934.5	33753.2	32714.8	36250.7
P01942	16	3	117.045	0.003625	0.012343	1.17538	0.992637	ALZ	GAL	15142.2	HBA_MOUSE Hemoglobin subunit alpha OS=Mus musculus GN=Hba PE=1 SV=2	227502	245814	246182	205216	204312	202610
P10853;P10854;Q64475;Q64478;Q64525;Q6ZWY9;Q8CGP1;Q8CGP2;P70696	19	3	113.315	0.071125	0.076282	1.09651	0.46021	ALZ	GAL	13936.2	H2B1F_MOUSE Histone H2B type 1-F/J/L OS=Mus musculus GN=Hist1h2bf PE=1 SV=2	31433.9	30153	33226.3	29328.8	27412.2	29727.1
Q80WQ2	4	3	25.4721	0.007092	0.017789	1.27609	0.959617	ALZ	GAL	89074.2	VAC14_MOUSE Protein VAC14 homolog OS=Mus musculus GN=Vac14 PE=1 SV=1	1173.65	1089.44	1027.66	878.89	811.507	888.389
Q9CPU7	9	3	38.4442	0.109488	0.101652	1.10433	0.349972	ALZ	GAL	42074.3	FBX32_MOUSE F-box only protein 32 OS=Mus musculus GN=Fbxo32 PE=2 SV=1	6124.24	6467.94	6959.2	6044.6	6114.01	5545.65
Q8R5C5	14	3	106.946	0.248966	0.183112	1.04838	0.181911	GAL	ALZ	42395.5	ACTY_MOUSE Beta-centractin OS=Mus musculus GN=Actr1b PE=1 SV=1	6793.7	7041.78	6472.56	6829.24	7437.5	7023.81
Q9CQD1	15	3	107.346	0.836879	0.409452	1.00305	0.053431	GAL	ALZ	23826.8	RAB5A_MOUSE Ras-related protein Rab-5A OS=Mus musculus GN=Rab5a PE=1 SV=1	10011.1	9890.63	10364	10072.6	10207.7	10077.7
Q8BQP9	3	3	16.804	0.701699	0.364301	1.01532	0.062082	ALZ	GAL	29593.6	R7BP_MOUSE Regulator of G-protein signaling 7-binding protein OS=Mus musculus GN=Rgs7bp PE=1 SV=1	16387.2	16774.9	15198.6	16022	16330.3	15278.4
Q9R0N7	11	3	63.7391	0.047481	0.05807	1.11655	0.571253	ALZ	GAL	45814.6	SYT7_MOUSE Synaptotagmin-7 OS=Mus musculus GN=Syt7 PE=1 SV=1	6789.1	7301	6469.76	6329.33	6088.67	5995.75
A2AM05	10	3	33.6649	0.060885	0.067984	1.14285	0.502406	ALZ	GAL	161717	CNTLN_MOUSE Centlein OS=Mus musculus GN=Cntln PE=1 SV=1	2905.06	3160.41	2893.72	2803.21	2623	2413.14
P84089	3	3	18.5553	0.464429	0.279894	1.03129	0.096955	ALZ	GAL	12430	ERH_MOUSE Enhancer of rudimentary homolog OS=Mus musculus GN=Erh PE=1 SV=1	5845.31	5860.02	6508.33	5990.23	5795.95	5874.92
Q9CQW2	12	3	73.8926	0.006003	0.016154	1.34527	0.971936	GAL	ALZ	21767.2	ARL8B_MOUSE ADP-ribosylation factor-like protein 8B OS=Mus musculus GN=Arl8b PE=1 SV=1	1329.3	1362.33	1514.58	1890.69	2010.21	1757.57
Q9D7G0	11	3	71.6571	0.56772	0.318075	1.03925	0.077694	ALZ	GAL	35347.6	PRPS1_MOUSE Ribose-phosphate pyrophosphokinase 1 OS=Mus musculus GN=Prps1 PE=1 SV=4	697.972	756.846	633.146	706.342	661.723	641.038
P31650;O55192	11	3	67.8894	0.178345	0.143217	1.10212	0.242677	ALZ	GAL	71386.8	S6A11_MOUSE Sodium- and chloride-dependent GABA transporter 3 OS=Mus musculus GN=Slc6a11 PE=1 SV=2	9309.64	8852.66	9448.79	9060.99	8546.03	7445.69
P61164	13	3	100.016	0.968366	0.448103	1.00369	0.050126	GAL	ALZ	42727.9	ACTZ_MOUSE Alpha-centractin OS=Mus musculus GN=Actr1a PE=1 SV=1	9716.65	9486.8	9571.26	8933.35	9569.42	10378.1
Q3UYC0	10	3	53.8635	0.547186	0.311141	1.04474	0.080917	GAL	ALZ	56893.4	PPM1H_MOUSE Protein phosphatase 1H OS=Mus musculus GN=Ppm1h PE=1 SV=1	1663.93	1907.41	1500.02	1837.52	1763.26	1697.48
Q80WE4	13	3	66.2676	0.290246	0.20287	1.22972	0.157539	GAL	ALZ	205111	KI20B_MOUSE Kinesin-like protein KIF20B OS=Mus musculus GN=Kif20b PE=1 SV=3	176.738	203.44	143.872	178.648	272.326	193.459
Q9CPQ3	3	3	20.7111	0.004174	0.013223	1.06514	0.988869	ALZ	GAL	15536.8	TOM22_MOUSE Mitochondrial import receptor subunit TOM22 homolog OS=Mus musculus GN=Tomm22 PE=1 SV=3	6772.68	6911.51	6933.35	6543.03	6445.06	6368.55
P63137	16	3	98.595	0.005426	0.01561	1.25068	0.977887	GAL	ALZ	59424.8	GBRB2_MOUSE Gamma-aminobutyric acid receptor subunit beta-2 OS=Mus musculus GN=Gabrb2 PE=1 SV=2	1135.51	1237.03	1236.59	1528.74	1565.11	1420.02
Q9JHI5	15	3	85.5363	0.126813	0.112489	1.02827	0.315494	GAL	ALZ	46724.7	IVD_MOUSE Isovaleryl-CoA dehydrogenase_ mitochondrial OS=Mus musculus GN=Ivd PE=1 SV=1	3943.27	3798.12	3843.12	4007.76	4007.74	3896.5
Q8BRT1	10	3	58.591	0.406212	0.253169	1.03713	0.11204	GAL	ALZ	141652	CLAP2_MOUSE CLIP-associating protein 2 OS=Mus musculus GN=Clasp2 PE=1 SV=1	2191.69	2451.97	2255.88	2484.36	2308.03	2363.34
Q9Z1T6	10	3	51.4965	0.005957	0.016154	1.26699	0.972426	ALZ	GAL	239615	FYV1_MOUSE 1-phosphatidylinositol 3-phosphate 5-kinase OS=Mus musculus GN=Pikfyve PE=1 SV=3	6827.39	7273.33	7551.34	5768.66	5341.18	5979.5
Q99PL6	13	3	68.134	0.311848	0.213008	1.11632	0.146911	ALZ	GAL	50023.8	UBXN6_MOUSE UBX domain-containing protein 6 OS=Mus musculus GN=Ubxn6 PE=1 SV=1	3487.83	3616.43	2874.29	2646.25	3028.63	3263.89
Q9Z1N5	13	3	78.4594	0.67868	0.356898	1.02957	0.064191	GAL	ALZ	49491.7	DX39B_MOUSE Spliceosome RNA helicase Ddx39b OS=Mus musculus GN=Ddx39b PE=1 SV=1	3390.5	3620.68	3168.96	3642.5	3684.81	3153.83
Q61390	13	3	68.3547	0.002432	0.010256	1.6588	0.998113	ALZ	GAL	58698.1	TCPW_MOUSE T-complex protein 1 subunit zeta-2 OS=Mus musculus GN=Cct6b PE=1 SV=4	5701.93	5023.2	4685.13	2876.18	3039.22	3374.59
Q8K212	13	3	61.6212	0.946806	0.443931	1.00267	0.050358	ALZ	GAL	105229	PACS1_MOUSE Phosphofurin acidic cluster sorting protein 1 OS=Mus musculus GN=Pacs1 PE=1 SV=2	4166.1	3706.02	3973.55	4336.67	3573.81	3903.68
P25444	10	3	60.6128	0.000516	0.004493	1.09508	1	GAL	ALZ	31516.5	RS2_MOUSE 40S ribosomal protein S2 OS=Mus musculus GN=Rps2 PE=1 SV=3	5508.29	5675.95	5612.81	6148.97	6114.98	6130.21
P21271	10	3	55.1192	0.186542	0.148012	1.12889	0.233876	GAL	ALZ	212224	MYO5B_MOUSE Unconventional myosin-Vb OS=Mus musculus GN=Myo5b PE=1 SV=2	1214.13	1319.41	1014.8	1341.41	1374.44	1289.84
Q69Z99	10	3	47.5766	0.895699	0.428571	1.00847	0.051385	ALZ	GAL	64991.9	ZN512_MOUSE Zinc finger protein 512 OS=Mus musculus GN=Znf512 PE=2 SV=2	5738.78	5768.15	6533.06	5498.43	5948.94	6441.08
Q8R1I1	4	3	29.6214	0.735965	0.376834	1.01044	0.059313	ALZ	GAL	7445.54	QCR9_MOUSE Cytochrome b-c1 complex subunit 9 OS=Mus musculus GN=Uqcr10 PE=1 SV=1	11335.9	10782.6	11387.5	11581.5	10759.6	10818.8
P08003	12	3	71.8673	0.066117	0.072373	1.35014	0.479913	ALZ	GAL	72324.7	PDIA4_MOUSE Protein disulfide-isomerase A4 OS=Mus musculus GN=Pdia4 PE=1 SV=3	4736.09	4720.64	6646.6	3931.59	3905.95	4089.6
P05480	7	3	34.3645	0.002657	0.010846	1.30052	0.99738	GAL	ALZ	61158.1	SRC_MOUSE Neuronal proto-oncogene tyrosine-protein kinase Src OS=Mus musculus GN=Src PE=1 SV=4	900.354	900.127	865.969	1240.25	1132.18	1095.35
Q9QYF9	8	3	51.0791	0.324518	0.21758	1.043	0.141228	GAL	ALZ	42068.3	NDRG3_MOUSE Protein NDRG3 OS=Mus musculus GN=Ndrg3 PE=1 SV=1	3983.86	3759.71	3946.69	4018.32	3862.5	4312.15
Q9DBC7	7	3	38.5785	0.724033	0.373187	1.03525	0.060229	ALZ	GAL	43470.3	KAP0_MOUSE cAMP-dependent protein kinase type I-alpha regulatory subunit OS=Mus musculus GN=Prkar1a PE=1 SV=3	562.809	501.197	650.172	539.523	570.789	545.5
Q9D8W7	4	3	26.1184	0.875278	0.422259	1.09192	0.051988	ALZ	GAL	17267.7	OCAD2_MOUSE OCIA domain-containing protein 2 OS=Mus musculus GN=Ociad2 PE=1 SV=1	3186.97	1252.77	1500.5	2735.81	1468.13	1236.23
Q8BH43	5	3	27.6016	0.515125	0.299753	1.0863	0.086504	ALZ	GAL	54301.8	WASF2_MOUSE Wiskott-Aldrich syndrome protein family member 2 OS=Mus musculus GN=Wasf2 PE=1 SV=1	1697.67	1332.91	1606.62	1713.28	1302.43	1253.09
Q80T74	7	3	39.3615	0.328499	0.219871	1.03143	0.139518	ALZ	GAL	95215.1	KLH29_MOUSE Kelch-like protein 29 OS=Mus musculus GN=Klhl29 PE=2 SV=3	33061.9	33338.3	35489.1	31927.5	33119.9	33737.4
Q811L6	7	3	39.3729	0.015465	0.028242	1.16773	0.851613	ALZ	GAL	286514	MAST4_MOUSE Microtubule-associated serine/threonine-protein kinase 4 OS=Mus musculus GN=Mast4 PE=1 SV=3	2835.66	3203.57	3115.75	2643.8	2628.16	2568
Q921F4	7	3	35.9918	0.342635	0.226605	1.16466	0.133721	ALZ	GAL	64980.4	HNRLL_MOUSE Heterogeneous nuclear ribonucleoprotein L-like OS=Mus musculus GN=Hnrnpll PE=1 SV=3	1086.63	1169.39	787.537	832.309	823.497	957.447
P13542	8	3	41.1603	0.002283	0.00995	2.18247	0.998523	ALZ	GAL	223791	MYH8_MOUSE Myosin-8 OS=Mus musculus GN=Myh8 PE=2 SV=2	1312.98	1245.2	1321.79	708.962	589.296	479.537
Q6GQS1	5	3	21.5604	0.281087	0.198961	1.05865	0.162446	ALZ	GAL	52725.2	SCMC3_MOUSE Calcium-binding mitochondrial carrier protein SCaMC-3 OS=Mus musculus GN=Slc25a23 PE=1 SV=1	9755.37	9399.84	10618.1	9871.09	9257.74	8995.17
P47962	6	3	49.3177	0.077355	0.080929	1.08606	0.437863	GAL	ALZ	34628.8	RL5_MOUSE 60S ribosomal protein L5 OS=Mus musculus GN=Rpl5 PE=1 SV=3	2264.07	2236.59	2430.5	2400.38	2525.86	2601.41
P62192	7	3	42.2819	0.435624	0.267466	1.06027	0.103948	ALZ	GAL	49355.7	PRS4_MOUSE 26S proteasome regulatory subunit 4 OS=Mus musculus GN=Psmc1 PE=1 SV=1	1442.19	1561.52	1400.35	1516.53	1413.09	1224.11
Q8BHW2	9	3	48.1706	0.131992	0.115737	1.06177	0.306411	GAL	ALZ	43288.9	OSCP1_MOUSE Protein OSCP1 OS=Mus musculus GN=Oscp1 PE=1 SV=1	10117.5	9661.87	10539.7	10903.5	10972.8	10315.6
Q9JHW9	5	3	33.1381	0.487554	0.288948	1.05702	0.091919	GAL	ALZ	56898.8	AL1A3_MOUSE Aldehyde dehydrogenase family 1 member A3 OS=Mus musculus GN=Aldh1a3 PE=1 SV=1	613.647	608.477	728.961	696.469	629.74	736.131
B2RY56	5	3	20.3481	0.554822	0.313502	1.23176	0.079688	ALZ	GAL	99894.2	RBM25_MOUSE RNA-binding protein 25 OS=Mus musculus GN=Rbm25 PE=1 SV=2	285.254	593.189	578.888	359.757	452.028	371.348
Q8CC88	6	3	22.1791	0.002981	0.011195	2.39267	0.996077	ALZ	GAL	214505	VWA8_MOUSE von Willebrand factor A domain-containing protein 8 OS=Mus musculus GN=Vwa8 PE=1 SV=2	1671.62	1106.4	1516.19	649.164	595.422	550.153
O35658	6	3	32.647	0.006428	0.016814	1.09028	0.967282	GAL	ALZ	31355.1	C1QBP_MOUSE Complement component 1 Q subcomponent-binding protein_ mitochondrial OS=Mus musculus GN=C1qbp PE=1 SV=1	6208.66	6461.28	6347.13	6805.2	6854.95	7073.84
O88543	7	3	38.9873	0.101878	0.096928	1.04078	0.367504	ALZ	GAL	48402.5	CSN3_MOUSE COP9 signalosome complex subunit 3 OS=Mus musculus GN=Cops3 PE=1 SV=3	2026.45	1963.17	1988.48	1975.51	1867.47	1900.9
Q3UPH1	5	3	21.2534	0.952919	0.445116	1.01875	0.05028	ALZ	GAL	46354.8	PRRC1_MOUSE Protein PRRC1 OS=Mus musculus GN=Prrc1 PE=1 SV=1	350.166	442.684	291.156	306.012	385.008	373.033
Q9D0B8	5	3	20.2305	0.025942	0.039108	1.20797	0.734512	GAL	ALZ	45133.3	RIBC1_MOUSE RIB43A-like with coiled-coils protein 1 OS=Mus musculus GN=Ribc1 PE=2 SV=1	1010.25	1112.79	960.238	1326.68	1203.21	1194.61
Q91WJ8	5	3	28.26	0.002781	0.010923	1.26355	0.996916	ALZ	GAL	68710.8	FUBP1_MOUSE Far upstream element-binding protein 1 OS=Mus musculus GN=Fubp1 PE=1 SV=1	1462.11	1638.78	1572.85	1262.04	1212.44	1224.4
P56812	5	3	29.6365	0.000367	0.004024	1.27961	1	ALZ	GAL	14275.1	PDCD5_MOUSE Programmed cell death protein 5 OS=Mus musculus GN=Pdcd5 PE=1 SV=3	3088.65	3073.32	3229.39	2492.67	2371.92	2474.68
Q07417	8	3	43.5407	0.482513	0.287244	1.05878	0.092977	ALZ	GAL	45174.8	ACADS_MOUSE Short-chain specific acyl-CoA dehydrogenase_ mitochondrial OS=Mus musculus GN=Acads PE=1 SV=2	411.467	357.813	437.889	375.583	407.79	356.781
Q91YR7	7	3	34.5215	0.342373	0.226605	1.02692	0.133825	GAL	ALZ	107520	PRP6_MOUSE Pre-mRNA-processing factor 6 OS=Mus musculus GN=Prpf6 PE=1 SV=1	1758.89	1828.88	1837.89	1925.91	1849.09	1796.69
P02535	7	3	40.8071	0.479904	0.286412	1.19456	0.093533	GAL	ALZ	57941	K1C10_MOUSE Keratin_ type I cytoskeletal 10 OS=Mus musculus GN=Krt10 PE=1 SV=3	2442.6	3066.75	2008.9	2121.53	3830	3029.49
A2A699	5	3	27.159	0.883207	0.424332	1.0068	0.051741	GAL	ALZ	87829.4	F1712_MOUSE Protein FAM171A2 OS=Mus musculus GN=Fam171a2 PE=1 SV=1	786.177	712.316	633.107	727.679	687.229	731.178
Q8K4J6	4	3	20.8403	0.331616	0.221196	1.13522	0.138204	GAL	ALZ	102831	MKL1_MOUSE MKL/myocardin-like protein 1 OS=Mus musculus GN=Mkl1 PE=1 SV=2	1256.98	1243.56	873.545	1237.92	1214.26	1378.13
Q8C078	7	3	38.1804	0.527559	0.30368	1.02073	0.084252	ALZ	GAL	65359	KKCC2_MOUSE Calcium/calmodulin-dependent protein kinase kinase 2 OS=Mus musculus GN=Camkk2 PE=1 SV=2	1774.64	1665.8	1765.47	1627.58	1726.34	1746.27
Q64674	6	3	32.2705	0.787721	0.393847	1.02474	0.055899	GAL	ALZ	34565.3	SPEE_MOUSE Spermidine synthase OS=Mus musculus GN=Srm PE=1 SV=1	503.38	365.332	596.47	505.485	464.128	531.817
P70218	8	3	35.5258	0.101852	0.096928	1.18018	0.367567	ALZ	GAL	92732.5	M4K1_MOUSE Mitogen-activated protein kinase kinase kinase kinase 1 OS=Mus musculus GN=Map4k1 PE=1 SV=1	2664.46	2376.75	2316.72	1903.12	1969.7	2361.74
P62830	4	3	29.2394	0.865156	0.418298	1.00442	0.052329	GAL	ALZ	14979.5	RL23_MOUSE 60S ribosomal protein L23 OS=Mus musculus GN=Rpl23 PE=1 SV=1	14612	14781.9	16010	15180.3	15131.1	15293
P70335	8	3	41.7134	0.165903	0.136552	1.14346	0.257236	ALZ	GAL	159140	ROCK1_MOUSE Rho-associated protein kinase 1 OS=Mus musculus GN=Rock1 PE=1 SV=1	781.671	857.734	735.106	733.122	740.668	602.813
Q8C0N1	7	3	43.7223	0.077536	0.080929	1.13683	0.437245	ALZ	GAL	76381.2	KIF2B_MOUSE Kinesin-like protein KIF2B OS=Mus musculus GN=Kif2b PE=1 SV=1	4451.47	4179.35	4607.01	4063.72	4054.26	3526.49
P62307	4	3	25.8105	0.453073	0.275049	1.259	0.099611	GAL	ALZ	9782.26	RUXF_MOUSE Small nuclear ribonucleoprotein F OS=Mus musculus GN=Snrpf PE=1 SV=1	6213.08	6710.77	3623.8	4535.4	7785.48	8512.65
Q8BTW8	8	3	30.7722	0.003817	0.012632	1.09887	0.991398	ALZ	GAL	67022.1	CK5P1_MOUSE CDK5 regulatory subunit-associated protein 1 OS=Mus musculus GN=Cdk5rap1 PE=2 SV=2	1199.09	1184.14	1172.73	1056.68	1108.55	1070.76
O70310	8	3	44.4389	0.236609	0.176019	1.18409	0.190497	ALZ	GAL	57230.7	NMT1_MOUSE Glycylpeptide N-tetradecanoyltransferase 1 OS=Mus musculus GN=Nmt1 PE=1 SV=1	447.889	308.539	393.554	305.728	324.063	341.402
P62881	8	3	48.1712	0.218292	0.16502	1.09051	0.204594	GAL	ALZ	44648.9	GNB5_MOUSE Guanine nucleotide-binding protein subunit beta-5 OS=Mus musculus GN=Gnb5 PE=1 SV=1	3333.97	3331.55	3943.47	4045.03	3783.18	3740.95
Q8BQ48	8	3	41.0427	0.006756	0.017316	1.20847	0.963548	ALZ	GAL	274091	CE295_MOUSE Centrosomal protein of 295 kDa OS=Mus musculus GN=Cep295 PE=1 SV=3	813.196	838.202	841.228	688.22	645.133	729.284
Q8C547	7	3	36.0932	0.030255	0.04284	1.08573	0.694646	GAL	ALZ	226943	HTR5B_MOUSE HEAT repeat-containing protein 5B OS=Mus musculus GN=Heatr5b PE=1 SV=3	50878.6	50645.7	54096.5	56882.5	54840.2	57238.6
P45376	8	3	68.9438	0.211239	0.161359	1.03339	0.210519	GAL	ALZ	36074.4	ALDR_MOUSE Aldose reductase OS=Mus musculus GN=Akr1b1 PE=1 SV=3	7305.85	7233.93	7444.2	7808.61	7288.49	7620.9
P62245	7	3	39.8297	0.005712	0.015996	1.1772	0.974997	GAL	ALZ	14953.6	RS15A_MOUSE 40S ribosomal protein S15a OS=Mus musculus GN=Rps15a PE=1 SV=2	2175.89	2233.9	2177.71	2506.01	2512.77	2736.04
Q14BI2	8	3	41.6626	0.001887	0.009144	1.18671	0.99933	ALZ	GAL	97655.2	GRM2_MOUSE Metabotropic glutamate receptor 2 OS=Mus musculus GN=Grm2 PE=1 SV=2	797.188	760.163	816.469	652.97	672.716	674.649
Q791T5	6	3	31.9909	0.116358	0.105821	1.03619	0.335475	GAL	ALZ	41907.6	MTCH1_MOUSE Mitochondrial carrier homolog 1 OS=Mus musculus GN=Mtch1 PE=1 SV=1	3905.29	4003.78	4077.26	4114.86	4241.17	4064.08
P47964	6	3	35.5529	0.006206	0.016399	1.15503	0.96974	ALZ	GAL	12272.6	RL36_MOUSE 60S ribosomal protein L36 OS=Mus musculus GN=Rpl36 PE=3 SV=2	1940.74	1889.88	2062.85	1692.95	1681.15	1728.36
P26883	5	3	38.3543	0.038519	0.050606	1.3354	0.629268	ALZ	GAL	11979.7	FKB1A_MOUSE Peptidyl-prolyl cis-trans isomerase FKBP1A OS=Mus musculus GN=Fkbp1a PE=1 SV=2	9689.14	8904.1	11715.2	7926.92	6872.08	7897.23
Q8K301	7	3	31.4862	0.363005	0.234889	1.17166	0.126052	ALZ	GAL	67816.3	DDX52_MOUSE Probable ATP-dependent RNA helicase DDX52 OS=Mus musculus GN=Ddx52 PE=2 SV=2	2565.65	3202.57	2212.91	1999.42	2809.73	2002.64
Q9JJV2	7	3	49.9597	0.056982	0.06493	1.12616	0.520638	ALZ	GAL	15374.4	PROF2_MOUSE Profilin-2 OS=Mus musculus GN=Pfn2 PE=1 SV=3	27166.3	25136.3	28950.1	23732.5	23541.5	24876.4
A2AKB4	7	3	35.7245	0.981658	0.452461	1.00116	0.050042	ALZ	GAL	171604	FRPD1_MOUSE FERM and PDZ domain-containing protein 1 OS=Mus musculus GN=Frmpd1 PE=1 SV=1	1059.2	1024	928.981	1029.49	1058.38	920.824
Q8R480	4	3	29.8235	0.018668	0.031236	1.26662	0.812624	GAL	ALZ	75916.9	NUP85_MOUSE Nuclear pore complex protein Nup85 OS=Mus musculus GN=Nup85 PE=1 SV=1	572.301	686.907	620.318	762.086	772.403	846.149
Q99LB6	8	3	42.3349	0.477456	0.285681	1.03071	0.09406	GAL	ALZ	37791.9	MAT2B_MOUSE Methionine adenosyltransferase 2 subunit beta OS=Mus musculus GN=Mat2b PE=1 SV=1	1879.04	1853.58	2018.32	1870.4	2002.02	2055.13
Q8BVQ5	7	3	36.358	0.026597	0.039671	1.17937	0.728177	ALZ	GAL	42655.7	PPME1_MOUSE Protein phosphatase methylesterase 1 OS=Mus musculus GN=Ppme1 PE=1 SV=5	1259.03	1203.9	1295.31	974.61	1084.04	1127.99
Q5SUF2	8	3	46.702	0.045199	0.056703	1.21642	0.584956	GAL	ALZ	51849.4	LC7L3_MOUSE Luc7-like protein 3 OS=Mus musculus GN=Luc7l3 PE=1 SV=1	969.822	923.512	845.001	1008.6	1104.94	1217.41
P35283	8	3	54.073	0.21548	0.163636	1.07131	0.206921	ALZ	GAL	27670.8	RAB12_MOUSE Ras-related protein Rab-12 OS=Mus musculus GN=Rab12 PE=1 SV=3	8820.41	8890.37	10110.3	8544.8	8577.34	8847.1
Q6PHN9	9	3	69.4041	0.004122	0.013207	1.55323	0.989259	ALZ	GAL	23310.4	RAB35_MOUSE Ras-related protein Rab-35 OS=Mus musculus GN=Rab35 PE=1 SV=1	5306.15	5266.38	6565.27	3619.98	3627.45	3786.22
Q9CZM2	5	3	33.6023	0.012629	0.024957	1.11985	0.888152	ALZ	GAL	24260.2	RL15_MOUSE 60S ribosomal protein L15 OS=Mus musculus GN=Rpl15 PE=2 SV=4	4508.38	4846.99	4687.03	4208.53	4277.17	4053.79
Q80UQ2	5	3	33.5249	0.181831	0.145559	1.11404	0.238862	ALZ	GAL	41309	RASF6_MOUSE Ras association domain-containing protein 6 OS=Mus musculus GN=Rassf6 PE=1 SV=1	2097.57	2148.1	2279.14	1858.17	1790.52	2208.23
Q8JZS0	6	3	43.0532	0.583641	0.323823	1.01927	0.07537	GAL	ALZ	26106.8	LIN7A_MOUSE Protein lin-7 homolog A OS=Mus musculus GN=Lin7a PE=1 SV=2	2501.79	2721.55	2794.14	2745.29	2692.46	2734.24
Q60870	7	3	43.0308	0.162895	0.134646	1.06899	0.260997	ALZ	GAL	21278.8	REEP5_MOUSE Receptor expression-enhancing protein 5 OS=Mus musculus GN=Reep5 PE=1 SV=1	7474	7075.89	7984.06	6939.37	6885.58	7254.65
Q8BRH4	8	3	45.5964	0.321306	0.216322	1.08006	0.142633	GAL	ALZ	547829	KMT2C_MOUSE Histone-lysine N-methyltransferase 2C OS=Mus musculus GN=Kmt2c PE=1 SV=2	3321.71	3530.24	3648.6	3363.37	3861.18	4116.71
Q8BVW0	5	3	25.4802	0.013353	0.026026	1.10948	0.878682	ALZ	GAL	102692	GANC_MOUSE Neutral alpha-glucosidase C OS=Mus musculus GN=Ganc PE=1 SV=2	7304.58	6910.52	6847.17	6491.17	6189.29	6303.38
P84099	6	3	37.8462	0.085477	0.08617	1.14456	0.411791	ALZ	GAL	23580.1	RL19_MOUSE 60S ribosomal protein L19 OS=Mus musculus GN=Rpl19 PE=1 SV=1	7558.03	6559.3	7648.19	6749.37	6162.67	6104.44
P99028	6	3	37.0514	0.156791	0.13165	1.68401	0.268946	ALZ	GAL	10719.8	QCR6_MOUSE Cytochrome b-c1 complex subunit 6_ mitochondrial OS=Mus musculus GN=Uqcrh PE=1 SV=2	3012.74	6204.82	5067.32	1823.53	3068.03	3591.11
Q8VDC1	6	3	31.0936	0.059341	0.066921	1.1491	0.509461	ALZ	GAL	164161	FYCO1_MOUSE FYVE and coiled-coil domain-containing protein 1 OS=Mus musculus GN=Fyco1 PE=1 SV=1	5111.59	4751.68	5593.51	4416.82	4344.68	4689.71
Q9JKN6	5	3	26.2253	0.000314	0.003711	1.26541	1	ALZ	GAL	51869.6	NOVA1_MOUSE RNA-binding protein Nova-1 OS=Mus musculus GN=Nova1 PE=1 SV=2	3923.11	3847.71	3880.61	2973.68	3053.88	3180.1
Q9CQV6	6	3	23.9398	0.84833	0.413701	1.06341	0.052958	GAL	ALZ	14616.9	MLP3B_MOUSE Microtubule-associated proteins 1A/1B light chain 3B OS=Mus musculus GN=Map1lc3b PE=1 SV=3	1098.6	542.042	502.837	1140	540.065	599.344
P32848	8	3	52.3676	0.006562	0.017031	1.25582	0.965773	ALZ	GAL	11930.5	PRVA_MOUSE Parvalbumin alpha OS=Mus musculus GN=Pvalb PE=1 SV=3	7941.02	8026.38	8626.12	6954.38	6476.45	6152.72
P23927	8	3	44.3234	0.121888	0.109592	1.10218	0.324616	ALZ	GAL	20068.8	CRYAB_MOUSE Alpha-crystallin B chain OS=Mus musculus GN=Cryab PE=1 SV=2	846.268	869.259	799.645	696.319	803.625	782.046
P63028	5	3	36.914	0.238959	0.177315	1.06876	0.188811	GAL	ALZ	19576.3	TCTP_MOUSE Translationally-ALZled tumor protein OS=Mus musculus GN=Tpt1 PE=1 SV=1	7026.85	6475.14	7432.75	7791.94	7083.18	7499.02
Q3UGR5	8	3	48.2954	0.19282	0.152166	1.25085	0.227515	GAL	ALZ	28901.3	HDHD2_MOUSE Haloacid dehalogenase-like hydrolase domain-containing protein 2 OS=Mus musculus GN=Hdhd2 PE=1 SV=2	796.095	672.52	469.754	776.683	800.908	847.014
Q923T7	7	3	35.5068	0.080348	0.082653	1.48343	0.42788	ALZ	GAL	57990.7	TRIM7_MOUSE Tripartite motif-containing protein 7 OS=Mus musculus GN=Trim7 PE=2 SV=2	19039.1	16001.8	15732.2	9745.15	8978.4	15503.2
Q9DBR3	6	3	25.7382	0.02595	0.039108	1.127	0.734434	GAL	ALZ	76504.7	ARMC8_MOUSE Armadillo repeat-containing protein 8 OS=Mus musculus GN=Armc8 PE=1 SV=2	561.118	570.665	528.693	656.162	606.314	608.885
Q640R3	6	3	35.1029	6.39e-05	0.002389	1.23727	1	ALZ	GAL	46595	HECAM_MOUSE Hepatocyte cell adhesion molecule OS=Mus musculus GN=Hepacam PE=1 SV=2	7038.9	6905.44	7161.44	5728.47	5615.83	5714.06
P98086	8	3	45.7279	0.296111	0.205861	1.06979	0.154527	ALZ	GAL	26202.5	C1QA_MOUSE Complement C1q subcomponent subunit A OS=Mus musculus GN=C1qa PE=1 SV=2	1783.22	1585.93	1661.42	1599.78	1669.8	1432.81
Q01405	8	3	33.1985	0.13319	0.116462	1.02856	0.304381	GAL	ALZ	87074.4	SC23A_MOUSE Protein transport protein Sec23A OS=Mus musculus GN=Sec23a PE=1 SV=2	1899.83	1910.8	1916.81	1926.69	1943.65	2020.66
Q69ZU8	5	3	25.5584	0.124769	0.111326	1.05662	0.31922	GAL	ALZ	78837.4	ANKR6_MOUSE Ankyrin repeat domain-containing protein 6 OS=Mus musculus GN=Ankrd6 PE=1 SV=2	3972.15	3896.93	4168.24	4372.54	4080.99	4265.36
P36993	8	3	43.7456	0.092447	0.090658	1.28735	0.391754	GAL	ALZ	43422.4	PPM1B_MOUSE Protein phosphatase 1B OS=Mus musculus GN=Ppm1b PE=1 SV=1	663.143	591.65	579.819	912.894	806.016	642.884
Q571F8	5	3	26.4753	0.394346	0.247799	1.04549	0.115615	GAL	ALZ	67221.5	GLSL_MOUSE Glutaminase liver isoform_ mitochondrial OS=Mus musculus GN=Gls2 PE=1 SV=2	261.341	243.83	284.106	264.548	281.74	278.894
Q9R1R2	6	3	31.4203	0.099041	0.095486	1.07474	0.374484	ALZ	GAL	81915.1	TRIM3_MOUSE Tripartite motif-containing protein 3 OS=Mus musculus GN=Trim3 PE=1 SV=1	2079.08	2048.62	1892.08	1830.9	1927.17	1843.08
P70202	5	3	33.0401	0.026133	0.039282	1.1485	0.732658	GAL	ALZ	25663	LXN_MOUSE Latexin OS=Mus musculus GN=Lxn PE=1 SV=2	7549.31	7501.67	8458.08	9066.17	8801.95	9132.04
Q8BMK4	6	3	35.9656	0.270198	0.193964	1.05144	0.168629	GAL	ALZ	63749.2	CKAP4_MOUSE Cytoskeleton-associated protein 4 OS=Mus musculus GN=Ckap4 PE=1 SV=2	4640.44	4232.6	4846.5	4870.35	4777.4	4777.56
P62774	6	3	43.5823	0.619944	0.337561	1.02252	0.070588	ALZ	GAL	13031.9	MTPN_MOUSE Myotrophin OS=Mus musculus GN=Mtpn PE=1 SV=2	8800.21	8068.88	8832.7	8807.56	7963.9	8364.33
Q80UW2	5	3	33.4956	0.307011	0.21155	1.0397	0.149183	GAL	ALZ	33961.1	FBX2_MOUSE F-box only protein 2 OS=Mus musculus GN=Fbxo2 PE=1 SV=1	7158.84	7144.2	7563.67	7660.26	7883.44	7191.19
Q8BIW1	5	3	26.4922	0.080987	0.083119	1.11632	0.425809	ALZ	GAL	50923.9	PRUN1_MOUSE Exopolyphosphatase PRUNE1 OS=Mus musculus GN=Prune1 PE=1 SV=1	919.543	1013.8	1054.62	901.207	922.555	852.854
Q9JII5	5	3	33.8251	0.077207	0.080929	1.10087	0.43837	ALZ	GAL	43442.4	DAZP1_MOUSE DAZ-associated protein 1 OS=Mus musculus GN=Dazap1 PE=1 SV=2	4164.76	4056	3749.85	3761.65	3660.82	3451.27
Q9CQ69	8	3	28.576	0.105291	0.098696	1.04126	0.359436	ALZ	GAL	9768.27	QCR8_MOUSE Cytochrome b-c1 complex subunit 8 OS=Mus musculus GN=Uqcrq PE=1 SV=3	9192.19	9487.67	9740.29	8930.17	9142.67	9221.08
Q9QUM9	8	3	46.7118	0.008195	0.019653	1.05274	0.946122	ALZ	GAL	27828.7	PSA6_MOUSE Proteasome subunit alpha type-6 OS=Mus musculus GN=Psma6 PE=1 SV=1	4947.87	4828.41	4867.87	4660.03	4566.77	4683.67
Q9CX86	5	3	35.0073	0.000433	0.004143	1.26622	1	ALZ	GAL	30701.5	ROA0_MOUSE Heterogeneous nuclear ribonucleoprotein A0 OS=Mus musculus GN=Hnrnpa0 PE=1 SV=1	5015.03	5191.23	5283.11	4134.35	4149.23	3949.19
Q9CRY7	5	3	28.4532	0.029281	0.042065	1.09027	0.703266	ALZ	GAL	36266.1	GDPD1_MOUSE Glycerophosphodiester phosphodiesterase domain-containing protein 1 OS=Mus musculus GN=Gdpd1 PE=1 SV=1	4158.55	4057.73	4421.41	3846.87	3851.11	3893.36
Q9EPU0	5	3	26.9071	0.000399	0.004105	1.58436	1	ALZ	GAL	125279	RENT1_MOUSE Regulator of nonsense transcripts 1 OS=Mus musculus GN=Upf1 PE=1 SV=2	3371.7	2993.18	3283.41	2102.92	1951.79	2035
P55088	6	3	38.3245	0.053943	0.062665	1.11797	0.535802	GAL	ALZ	34892.4	AQP4_MOUSE Aquaporin-4 OS=Mus musculus GN=Aqp4 PE=1 SV=2	4038.93	4196.02	4101.82	4609.11	4280.64	4902.37
Q9CWM4	5	3	14.5229	0.59958	0.330167	1.02319	0.073185	GAL	ALZ	14254.6	PFD1_MOUSE Prefoldin subunit 1 OS=Mus musculus GN=Pfdn1 PE=1 SV=1	1870.4	1917.4	2152.3	2016.78	2014.78	2046.27
Q9D379	5	3	21.2956	0.329703	0.220423	1.05988	0.139008	GAL	ALZ	52747.7	HYEP_MOUSE Epoxide hydrolase 1 OS=Mus musculus GN=Ephx1 PE=1 SV=2	1714.6	1626.35	1626.35	1636.14	1709.8	1918.81
P84104	9	3	55.2191	0.00215	0.009619	1.33774	0.998839	ALZ	GAL	19557.7	SRSF3_MOUSE Serine/arginine-rich splicing factor 3 OS=Mus musculus GN=Srsf3 PE=1 SV=1	4337.14	4178.88	4544.09	3452.17	3073.55	3237.07
Q4VAE3	6	3	30.2406	0.515129	0.299753	1.03523	0.086504	GAL	ALZ	25203.3	TMM65_MOUSE Transmembrane protein 65 OS=Mus musculus GN=Tmem65 PE=1 SV=1	3321.95	3303.83	3717.22	3688.14	3666.98	3352.24
Q03145	6	3	31.7139	0.273411	0.19579	1.07922	0.166763	GAL	ALZ	110335	EPHA2_MOUSE Ephrin type-A receptor 2 OS=Mus musculus GN=Epha2 PE=1 SV=3	1869.25	1952.04	2088.72	2319.68	2102.15	1956.39
P56716	6	3	34.9412	0.057937	0.065826	1.10394	0.516052	GAL	ALZ	236841	RP1_MOUSE Oxygen-regulated protein 1 OS=Mus musculus GN=Rp1 PE=1 SV=2	721.643	683.797	698.259	787.607	724.274	810.475
Q9R0X4;Q32MW3	6	3	34.3375	0.088951	0.088644	1.18767	0.401557	ALZ	GAL	50845.7	ACOT9_MOUSE Acyl-coenzyme A thioesterase 9_ mitochondrial OS=Mus musculus GN=Acot9 PE=1 SV=1	4846.9	5074.41	6110.53	4632.79	4285.65	4580.1
Q9CR26	7	3	48.4913	0.700032	0.363959	1.01496	0.062228	ALZ	GAL	34198.4	VTA1_MOUSE Vacuolar protein sorting-associated protein VTA1 homolog OS=Mus musculus GN=Vta1 PE=1 SV=1	2413.65	2438.17	2574.89	2577.55	2312.55	2427.16
P56391	6	3	53.3152	0.015857	0.028537	1.29236	0.846699	ALZ	GAL	10299.6	CX6B1_MOUSE Cytochrome c oxidase subunit 6B1 OS=Mus musculus GN=Cox6b1 PE=1 SV=2	5184.78	5883.91	6018.6	4047.7	4481.17	4692.94
Q8BXR5	5	3	25.4252	0.164363	0.135572	1.04448	0.259149	ALZ	GAL	202438	NALCN_MOUSE Sodium leak channel non-selective protein OS=Mus musculus GN=Nalcn PE=1 SV=2	3191.85	3040.5	3007.26	2921.49	2873.47	3051.15
Q62417	5	3	23.8126	0.021114	0.033782	1.91224	0.784732	GAL	ALZ	144040	SRBS1_MOUSE Sorbin and SH3 domain-containing protein 1 OS=Mus musculus GN=Sorbs1 PE=1 SV=2	519.147	626.216	516.698	1159.31	1262.43	756.523
Q9DBL1	5	3	26.0983	0.545352	0.310707	1.02885	0.081217	GAL	ALZ	48330.4	ACDSB_MOUSE Short/branched chain specific acyl-CoA dehydrogenase_ mitochondrial OS=Mus musculus GN=Acadsb PE=1 SV=1	2586.15	2804.72	2701.3	2868.55	2872.47	2584.63
O55026	7	3	38.8437	0.002126	0.00957	1.22184	0.998891	GAL	ALZ	54946.8	ENTP2_MOUSE Ectonucleoside triphosphate diphosphohydrolase 2 OS=Mus musculus GN=Entpd2 PE=1 SV=2	770.909	837.389	790.221	949.952	983.467	997.19
O09114	6	3	29.9366	0.538113	0.308085	1.07483	0.082426	ALZ	GAL	21237.2	PTGDS_MOUSE Prostaglandin-H2 D-isomerase OS=Mus musculus GN=Ptgds PE=1 SV=1	1815.43	2306.02	1837.19	1660.29	1772.17	2111.33
P61759	4	3	21.9694	0.367479	0.237259	1.12529	0.124467	GAL	ALZ	22606.8	PFD3_MOUSE Prefoldin subunit 3 OS=Mus musculus GN=Vbp1 PE=1 SV=2	1720.47	1772.18	1290.37	1560.55	1910.21	1911.52
Q8BIE6	5	3	23.6408	0.266566	0.191829	1.153	0.17078	ALZ	GAL	114450	FRM4A_MOUSE FERM domain-containing protein 4A OS=Mus musculus GN=Frmd4a PE=1 SV=2	3057.61	2424.99	3014.42	2723.94	2078.29	2567.27
Q6ZWV3;P86048	8	3	44.8107	0.147812	0.12583	1.05279	0.28148	ALZ	GAL	25060.2	RL10_MOUSE 60S ribosomal protein L10 OS=Mus musculus GN=Rpl10 PE=1 SV=3	2834.86	2646.21	2815.9	2604.13	2556.39	2720.46
Q8VED9	5	3	32.287	0.697346	0.363279	1.01677	0.062465	GAL	ALZ	19183.8	LEGL_MOUSE Galectin-related protein OS=Mus musculus GN=Lgalsl PE=1 SV=1	5495.7	5440.5	5098.92	5743.09	5162.95	5397.94
Q9R1Q9	6	3	32.8418	0.054279	0.062706	1.20348	0.534077	GAL	ALZ	51121.7	VAS1_MOUSE V-type proton ATPase subunit S1 OS=Mus musculus GN=Atp6ap1 PE=1 SV=1	1218.55	1227.63	1044.27	1496.84	1418	1285.86
Q62433	9	3	58.2419	0.010636	0.022845	1.3235	0.914434	GAL	ALZ	43465	NDRG1_MOUSE Protein NDRG1 OS=Mus musculus GN=Ndrg1 PE=1 SV=1	1751.46	1491.96	1726.84	2349.79	2124.85	2103.49
Q9CQH3	8	3	58.3201	0.160058	0.133491	1.14237	0.264637	GAL	ALZ	21767.2	NDUB5_MOUSE NADH dehydrogenase [ubiquinone] 1 beta subcomplex subunit 5_ mitochondrial OS=Mus musculus GN=Ndufb5 PE=1 SV=1	7740.32	8000.06	9908.54	9687.11	10178.5	9434.88
Q8K389	6	3	30.0386	0.315081	0.214579	1.11892	0.145424	GAL	ALZ	207200	CK5P2_MOUSE CDK5 regulatory subunit-associated protein 2 OS=Mus musculus GN=Cdk5rap2 PE=1 SV=3	702.446	488.658	540.578	642.052	653.132	642.428
Q6ZWV7	4	3	31.3586	0.078755	0.081689	1.06111	0.433138	ALZ	GAL	14552.6	RL35_MOUSE 60S ribosomal protein L35 OS=Mus musculus GN=Rpl35 PE=1 SV=1	6411.26	6106.84	6648.6	6074	5986.92	6001.94
Q8C729	6	3	26.7285	0.774059	0.38868	1.04074	0.056715	ALZ	GAL	58985.8	F126B_MOUSE Protein FAM126B OS=Mus musculus GN=Fam126b PE=1 SV=1	744.426	710.824	967.228	713.787	782.87	830.983
Q8K4G5	4	3	15.5465	0.851298	0.414803	1.02903	0.052841	ALZ	GAL	98686.8	ABLM1_MOUSE Actin-binding LIM protein 1 OS=Mus musculus GN=Ablim1 PE=1 SV=1	430.233	531.66	605.062	505.383	584.119	433.248
P61222	6	3	26.5231	0.059464	0.066973	1.14712	0.508894	GAL	ALZ	68283.9	ABCE1_MOUSE ATP-binding cassette sub-family E member 1 OS=Mus musculus GN=Abce1 PE=1 SV=1	1379.86	1412.24	1193.8	1554.21	1499.84	1518.24
Q9D2P8	6	3	35.684	0.754763	0.382278	1.0115	0.057971	ALZ	GAL	19596.5	MOBP_MOUSE Myelin-associated oligodendrocyte basic protein OS=Mus musculus GN=Mobp PE=1 SV=1	2003.29	2006.44	2052.26	1851.93	2078.99	2062.19
Q8BWM0	4	3	22.6143	0.058126	0.065968	1.06021	0.515156	GAL	ALZ	43609	PGES2_MOUSE Prostaglandin E synthase 2 OS=Mus musculus GN=Ptges2 PE=1 SV=3	9575.12	9306.49	9762.72	9976.73	9918	10474.1
P62751	4	3	24.2157	0.924762	0.437768	1.00531	0.050718	ALZ	GAL	17695.1	RL23A_MOUSE 60S ribosomal protein L23a OS=Mus musculus GN=Rpl23a PE=1 SV=1	4117.76	3657.55	4059.86	3915.93	3726.08	4130.64
P47791	7	3	40.4036	0.245913	0.181209	1.06818	0.183969	ALZ	GAL	54290.1	GSHR_MOUSE Glutathione reductase_ mitochondrial OS=Mus musculus GN=Gsr PE=1 SV=3	3070.66	2817.02	3296.44	2836.86	2938.22	2822.86
P40336	8	3	54.3642	0.00678	0.017316	1.15461	0.963277	ALZ	GAL	38227.9	VP26A_MOUSE Vacuolar protein sorting-associated protein 26A OS=Mus musculus GN=Vps26a PE=1 SV=1	4038.68	3719.24	3897.86	3295.28	3458.97	3340.78
Q9D478	6	3	26.0606	0.015072	0.027897	1.39685	0.856582	ALZ	GAL	74834.9	ODF2L_MOUSE Outer dense fiber protein 2-like OS=Mus musculus GN=Odf2l PE=2 SV=1	447.011	408.81	449.286	359.111	298.266	276.942
Q8BKC5	7	3	37.9071	0.09096	0.089753	1.18415	0.395865	ALZ	GAL	125074	IPO5_MOUSE Importin-5 OS=Mus musculus GN=Ipo5 PE=1 SV=3	3298.22	3001.36	3375.08	2407.11	3057.61	2705.39
P97479	9	3	41.4156	0.075925	0.080106	1.15954	0.442797	ALZ	GAL	257163	MYO7A_MOUSE Unconventional myosin-VIIa OS=Mus musculus GN=Myo7a PE=1 SV=2	1399.03	1569.64	1318.38	1206.29	1315.79	1175.12
P57776	8	3	49.7907	0.000507	0.004493	1.1968	1	ALZ	GAL	31407.1	EF1D_MOUSE Elongation factor 1-delta OS=Mus musculus GN=Eef1d PE=1 SV=3	7328.55	6993.09	7309.72	6083.74	6068.77	5921.81
P70398	8	3	42.0639	0.002496	0.010394	1.36089	0.99792	ALZ	GAL	294247	USP9X_MOUSE Probable ubiquitin carboxyl-terminal hydrolase FAF-X OS=Mus musculus GN=Usp9x PE=1 SV=2	593.353	594.17	542.435	395.841	432.18	443.17
Q9CQZ6	6	3	44.0044	0.263185	0.190806	1.17524	0.172827	GAL	ALZ	11692.2	NDUB3_MOUSE NADH dehydrogenase [ubiquinone] 1 beta subcomplex subunit 3 OS=Mus musculus GN=Ndufb3 PE=1 SV=1	1003.45	1160.43	1089.79	1340.16	1463.86	1019.8
Q9CQM9	5	3	33.0574	0.01465	0.027464	1.15843	0.861954	ALZ	GAL	38063.6	GLRX3_MOUSE Glutaredoxin-3 OS=Mus musculus GN=Glrx3 PE=1 SV=1	12682.9	12445.3	13794.8	11323.6	10845.2	11431
B1AVH7	4	3	21.2851	0.023105	0.03598	1.26383	0.76327	GAL	ALZ	105172	TBD2A_MOUSE TBC1 domain family member 2A OS=Mus musculus GN=Tbc1d2 PE=2 SV=1	592.185	632.646	565.759	680.263	756.942	825.797
Q5SVR0	7	3	40.4201	0.112008	0.103334	1.28665	0.344517	GAL	ALZ	142806	TBC9B_MOUSE TBC1 domain family member 9B OS=Mus musculus GN=Tbc1d9b PE=1 SV=1	4899.49	4452.59	4906.72	7502.82	5728.09	5115.24
Q99K51	7	3	33.4396	0.002901	0.011072	1.16925	0.996427	GAL	ALZ	71255.3	PLST_MOUSE Plastin-3 OS=Mus musculus GN=Pls3 PE=1 SV=3	2436.27	2584.36	2399.96	2881.93	2939.18	2855.43
P70206	6	3	31.1267	0.391365	0.246706	1.14826	0.116544	GAL	ALZ	214293	PLXA1_MOUSE Plexin-A1 OS=Mus musculus GN=Plxna1 PE=1 SV=1	858.13	906.68	670.513	753.334	962.091	1080.95
Q8K386	8	3	58.0446	0.064958	0.071439	1.11926	0.484719	ALZ	GAL	24603.6	RAB15_MOUSE Ras-related protein Rab-15 OS=Mus musculus GN=Rab15 PE=1 SV=1	4770.48	4641.88	4510.76	3903.23	4043.84	4492.56
Q9WVR4	7	3	35.2482	0.653362	0.348448	1.02234	0.066761	GAL	ALZ	74142	FXR2_MOUSE Fragile X mental retardation syndrome-related protein 2 OS=Mus musculus GN=Fxr2 PE=1 SV=1	2908.78	3202.54	3261.7	3024.34	3206.11	3351.95
Q922J3	8	3	45.5837	0.061899	0.068879	1.13895	0.497881	ALZ	GAL	156442	CLIP1_MOUSE CAP-Gly domain-containing linker protein 1 OS=Mus musculus GN=Clip1 PE=1 SV=1	990.252	1073.12	906.522	878.606	852.06	876.896
Q56A07	6	3	33.4684	0.28332	0.200064	1.24378	0.161226	ALZ	GAL	24570	SCN2B_MOUSE Sodium channel subunit beta-2 OS=Mus musculus GN=Scn2b PE=1 SV=1	3896.8	4641.39	2738.96	2890.37	2970.6	3205.9
Q99KE1	4	3	16.4457	0.003152	0.011433	1.39415	0.995271	ALZ	GAL	66483.5	MAOM_MOUSE NAD-dependent malic enzyme_ mitochondrial OS=Mus musculus GN=Me2 PE=1 SV=1	7819.87	8343.48	8838.66	5798.42	5691.76	6443.35
Q9WV69	8	3	45.2707	0.016346	0.029098	1.22668	0.84062	ALZ	GAL	45639.5	DEMA_MOUSE Dematin OS=Mus musculus GN=Dmtn PE=1 SV=1	10702.7	10154.8	10443.8	8958.47	7685.72	8872.94
P47806	6	3	28.954	0.524115	0.302593	1.05871	0.084865	GAL	ALZ	120271	GLI1_MOUSE Zinc finger protein GLI1 OS=Mus musculus GN=Gli1 PE=1 SV=4	1817.27	1622.31	1444.12	1708.78	1575.77	1885.86
Q6P5D3	10	3	48.421	0.195377	0.153561	1.1119	0.225012	ALZ	GAL	157588	DHX57_MOUSE Putative ATP-dependent RNA helicase DHX57 OS=Mus musculus GN=Dhx57 PE=1 SV=2	1945.1	2009.31	2337.98	1788.8	1852.61	2017.71
F8VPU2	8	3	40.8088	0.06374	0.070498	1.09528	0.489872	ALZ	GAL	119674	FARP1_MOUSE FERM_ RhoGEF and pleckstrin domain-containing protein 1 OS=Mus musculus GN=Farp1 PE=1 SV=1	2812.96	2547.93	2838.64	2521.24	2503.87	2461.14
Q9JMF3	4	3	20.4221	0.370636	0.238637	1.05807	0.123368	ALZ	GAL	8036.43	GBG13_MOUSE Guanine nucleotide-binding protein G(I)/G(S)/G(O) subunit gamma-13 OS=Mus musculus GN=Gng13 PE=1 SV=1	2096.13	2027.6	2359.61	1953.08	2159.58	2014.85
Q9CQX8	4	3	41.8825	0.001265	0.007578	1.27672	0.999905	ALZ	GAL	11100.8	RT36_MOUSE 28S ribosomal protein S36_ mitochondrial OS=Mus musculus GN=Mrps36 PE=1 SV=1	16658	18189.5	18103.4	13853	13585.7	14035.4
P30658	6	3	33.0651	0.081508	0.083507	1.15328	0.424135	ALZ	GAL	55203.3	CBX2_MOUSE Chromobox protein homolog 2 OS=Mus musculus GN=Cbx2 PE=1 SV=2	2928.63	2759.72	3182	2608.01	2344.48	2738.94
Q9D7X3	6	3	39.6297	0.089365	0.088825	1.11334	0.40037	ALZ	GAL	20700.3	DUS3_MOUSE Dual specificity protein phosphatase 3 OS=Mus musculus GN=Dusp3 PE=1 SV=1	4087.31	3488.13	3858.41	3371.59	3477.08	3421.24
P47199	6	3	31.9772	0.140624	0.121263	1.1839	0.29232	GAL	ALZ	35553.8	QOR_MOUSE Quinone oxidoreductase OS=Mus musculus GN=Cryz PE=1 SV=1	1095.09	1140.64	1251.47	1189.85	1367.64	1571.01
P61089	8	3	60.0892	0.01069	0.022867	1.17449	0.913727	ALZ	GAL	17194.9	UBE2N_MOUSE Ubiquitin-conjugating enzyme E2 N OS=Mus musculus GN=Ube2n PE=1 SV=1	5735.97	6344.06	5758.83	4936.4	5097.41	5154.82
Q80U23	7	3	37.2527	0.059655	0.066995	1.21279	0.508011	ALZ	GAL	54608.5	SNPH_MOUSE Syntaphilin OS=Mus musculus GN=Snph PE=1 SV=3	1834.07	1734.35	1837.5	1379.31	1711.79	1366.33
Q61206	6	3	39.0771	0.620921	0.337727	1.07572	0.070468	ALZ	GAL	25752.5	PA1B2_MOUSE Platelet-activating factor acetylhydrolase IB subunit beta OS=Mus musculus GN=Pafah1b2 PE=1 SV=2	1607.35	1979.82	2173.97	1402.17	2013.25	1940.19
Q8VC28	7	3	37.6024	0.127127	0.112489	1.05662	0.314929	ALZ	GAL	37628.1	AK1CD_MOUSE Aldo-keto reductase family 1 member C13 OS=Mus musculus GN=Akr1c13 PE=1 SV=2	2075.01	2045.99	2091.9	1999.05	2029.13	1851.75
P30415	8	3	36.0056	0.000633	0.00491	1.54222	0.999999	GAL	ALZ	164533	NKTR_MOUSE NK-tumor recognition protein OS=Mus musculus GN=Nktr PE=1 SV=4	3304.72	3208.9	3352.3	5109.75	5422.83	4682.82
O88958	4	3	20.813	0.029406	0.042127	1.15995	0.702153	GAL	ALZ	32720.5	GNPI1_MOUSE Glucosamine-6-phosphate isomerase 1 OS=Mus musculus GN=Gnpda1 PE=1 SV=3	1937.23	1824.78	2058.69	2181.39	2379.29	2191.06
Q9CXS4	4	3	24.5864	0.651393	0.348337	1.03485	0.066972	ALZ	GAL	27997.3	CENPV_MOUSE Centromere protein V OS=Mus musculus GN=Cenpv PE=1 SV=2	3676.14	4290.84	4446.38	3781.29	4165.82	4048.25
P35288	6	3	34.3048	0.824883	0.405997	1.02129	0.053968	GAL	ALZ	26906.4	RAB23_MOUSE Ras-related protein Rab-23 OS=Mus musculus GN=Rab23 PE=1 SV=2	1393.35	1323.19	1321.57	1509.23	1198.75	1416.07
Q6PGG2	7	3	36.7246	0.225695	0.169411	1.05124	0.198684	GAL	ALZ	108743	GMIP_MOUSE GEM-interacting protein OS=Mus musculus GN=Gmip PE=1 SV=1	795.131	787.34	830.835	873.754	867.841	795.373
Q9JKB1;P58321	6	3	35.4339	0.478616	0.286082	1.02571	0.093809	GAL	ALZ	26322.8	UCHL3_MOUSE Ubiquitin carboxyl-terminal hydrolase isozyme L3 OS=Mus musculus GN=Uchl3 PE=1 SV=2	3693.99	3664.68	3586.68	3911.04	3530.42	3785.25
Q8BFZ9;Q91X78	7	3	42.2114	0.035215	0.047603	1.21202	0.653847	GAL	ALZ	38100.7	ERLN2_MOUSE Erlin-2 OS=Mus musculus GN=Erlin2 PE=1 SV=1	3749.99	4160.46	3531.96	4271.6	4764.17	4832.61
Q5GH66	6	3	33.4429	0.382489	0.242921	1.05839	0.119386	ALZ	GAL	75546.1	XKR5_MOUSE XK-related protein 5 OS=Mus musculus GN=Xkr5 PE=2 SV=1	2374.27	2326.2	2749.45	2339.47	2418.61	2280.87
Q3UTH8	7	3	35.9333	0.017323	0.02993	1.29839	0.828657	GAL	ALZ	61497.4	ARHG9_MOUSE Rho guanine nucleotide exchange factor 9 OS=Mus musculus GN=Arhgef9 PE=1 SV=1	1390.29	1358.07	1147.05	1767.58	1693.81	1596.37
Q91VR7	5	3	41.0445	0.000748	0.005561	1.21307	0.999996	GAL	ALZ	14329.5	MLP3A_MOUSE Microtubule-associated proteins 1A/1B light chain 3A OS=Mus musculus GN=Map1lc3a PE=1 SV=1	4489.93	4587.2	4515.41	5288.79	5549.29	5650.55
Q9DCR2	4	3	23.7097	0.772892	0.388261	1.01792	0.056788	GAL	ALZ	21960.2	AP3S1_MOUSE AP-3 complex subunit sigma-1 OS=Mus musculus GN=Ap3s1 PE=1 SV=2	8728.66	7488.58	8372.96	7846.95	8940.72	8243.11
Q7TPM6	6	3	28.1729	0.110342	0.1022	1.06693	0.348105	GAL	ALZ	55981.4	FSD1_MOUSE Fibronectin type III and SPRY domain-containing protein 1 OS=Mus musculus GN=Fsd1 PE=1 SV=1	1560.96	1469.03	1488.42	1585.86	1548.07	1686.91
Q923A2	6	3	36.9058	0.136325	0.118117	1.10316	0.299184	GAL	ALZ	70863.9	SPDLY_MOUSE Protein Spindly OS=Mus musculus GN=Spdl1 PE=1 SV=2	346.23	314.25	329.732	373.292	333.465	385.603
Q5PR73	8	3	53.7264	0.019264	0.031895	1.17488	0.805673	ALZ	GAL	22840.2	DIRA2_MOUSE GTP-binding protein Di-Ras2 OS=Mus musculus GN=Diras2 PE=1 SV=1	3018.68	2924.03	3303.55	2712.12	2521.08	2636.79
Q9QXV0	6	3	39.2111	9.92e-05	0.002389	2.1519	1	ALZ	GAL	27327.3	PCSK1_MOUSE ProSAAS OS=Mus musculus GN=Pcsk1n PE=1 SV=2	3927.62	4482.1	4418.71	2030.8	2044.16	1886.48
Q91ZU6	14	4	61.2619	0.041129	0.052905	1.17044	0.611156	GAL	ALZ	839409	DYST_MOUSE Dystonin OS=Mus musculus GN=Dst PE=1 SV=2	1493.16	1530.57	1427.6	1597.05	1887.04	1725.91
Q9WV80	14	4	70.4977	0.000856	0.006017	1.42624	0.999991	ALZ	GAL	59066.3	SNX1_MOUSE Sorting nexin-1 OS=Mus musculus GN=Snx1 PE=1 SV=1	4674.26	4817.52	5322.87	3478.67	3470.81	3437.72
O35864	12	4	67.493	0.035775	0.048082	1.11079	0.649545	GAL	ALZ	37777	CSN5_MOUSE COP9 signalosome complex subunit 5 OS=Mus musculus GN=Cops5 PE=1 SV=3	2533.56	2594.35	2423.27	2707.65	2948.54	2731.62
O70589	8	4	53.2548	0.020195	0.032715	1.42729	0.79501	ALZ	GAL	106021	CSKP_MOUSE Peripheral plasma membrane protein CASK OS=Mus musculus GN=Cask PE=1 SV=2	2533.39	3251.6	3046.45	1970.37	2305.82	1911.39
Q9D6M3	13	4	92.56	0.02005	0.032569	1.15881	0.79666	ALZ	GAL	35126.7	GHC1_MOUSE Mitochondrial glutamate carrier 1 OS=Mus musculus GN=Slc25a22 PE=1 SV=1	16695.2	16163.2	16920.1	15158.7	13340.6	14457.2
Q5I012	5	4	23.6556	0.003044	0.011285	2.4275	0.995792	ALZ	GAL	117764	S38AA_MOUSE Putative sodium-coupled neutral amino acid transporter 10 OS=Mus musculus GN=Slc38a10 PE=1 SV=2	12510.4	12144.5	13187.7	5957.09	5766.56	3865.49
P21803	5	4	20.9338	0.162239	0.134294	1.17309	0.26183	ALZ	GAL	93067.6	FGFR2_MOUSE Fibroblast growth factor receptor 2 OS=Mus musculus GN=Fgfr2 PE=1 SV=4	5062.75	4246.39	4361.77	3350.5	3924.41	4378.88
Q9CZ30	6	4	38.3289	0.170843	0.139148	1.08251	0.25127	GAL	ALZ	44957.7	OLA1_MOUSE Obg-like ATPase 1 OS=Mus musculus GN=Ola1 PE=1 SV=1	7720.03	8038.39	6840.72	8246.52	8058.72	8158.47
P60766	6	4	57.979	0.684848	0.358561	1.03087	0.063606	GAL	ALZ	21600.8	CDC42_MOUSE Cell division ALZ protein 42 homolog OS=Mus musculus GN=Cdc42 PE=1 SV=2	10763.2	10893.1	11383	12407	11537.9	10114.2
P62806	13	4	98.4448	0.655954	0.349145	1.02608	0.066485	ALZ	GAL	11367.4	H4_MOUSE Histone H4 OS=Mus musculus GN=Hist1h4a PE=1 SV=2	73777.3	72558.8	81940.5	71254.6	71386.5	79834.3
Q9DCV7	16	4	94.1962	0.125661	0.11195	1.08527	0.317585	ALZ	GAL	50708.9	K2C7_MOUSE Keratin_ type II cytoskeletal 7 OS=Mus musculus GN=Krt7 PE=1 SV=1	3176.47	3258.46	3527.57	2919.32	3216.77	3043.7
Q9CPP6	6	4	48.3747	0.962029	0.446955	1.00162	0.050182	ALZ	GAL	13416.8	NDUA5_MOUSE NADH dehydrogenase [ubiquinone] 1 alpha subcomplex subunit 5 OS=Mus musculus GN=Ndufa5 PE=1 SV=3	6030.9	6644.93	6574.07	6556.53	6821.7	5840.63
Q91VW5	14	4	66.7991	0.031719	0.044314	1.14678	0.682076	ALZ	GAL	258990	GOGA4_MOUSE Golgin subfamily A member 4 OS=Mus musculus GN=Golga4 PE=1 SV=2	1916.29	1978.51	2035.12	1596.8	1820.1	1754.05
Q791V5	7	4	42.5687	0.007861	0.019074	1.14948	0.950292	GAL	ALZ	34126.5	MTCH2_MOUSE Mitochondrial carrier homolog 2 OS=Mus musculus GN=Mtch2 PE=1 SV=1	8919.93	8911.8	8593.33	9659.31	10176.7	10539
O55022	7	4	45.7416	0.014754	0.027527	1.04982	0.86062	ALZ	GAL	21808.3	PGRC1_MOUSE Membrane-associated progesterone receptor component 1 OS=Mus musculus GN=Pgrmc1 PE=1 SV=4	9267.25	9450.05	9193.27	8884.01	8721.37	8980.68
O35685	14	4	73.628	9.08e-05	0.002389	1.30923	1	ALZ	GAL	38358.1	NUDC_MOUSE Nuclear migration protein nudC OS=Mus musculus GN=Nudc PE=1 SV=1	3965.69	4099.06	3943.8	3130.06	3015.1	3027.04
P49025	5	4	26.0987	0.004125	0.013207	1.30814	0.989237	ALZ	GAL	237443	CTRO_MOUSE Citron Rho-interacting kinase OS=Mus musculus GN=Cit PE=1 SV=3	7195.71	6573.81	7065.95	5251.9	5005.44	5670.18
Q4VA53	13	4	73.79	0.755427	0.382448	1.03445	0.057925	ALZ	GAL	165674	PDS5B_MOUSE Sister chromatid cohesion protein PDS5 homolog B OS=Mus musculus GN=Pds5b PE=1 SV=1	1586.2	1359.18	1685.33	1237.73	1765.97	1472.79
Q8K1Z0	6	4	27.5119	0.008698	0.020359	1.7084	0.939728	ALZ	GAL	35253.7	COQ9_MOUSE Ubiquinone biosynthesis protein COQ9_ mitochondrial OS=Mus musculus GN=Coq9 PE=1 SV=1	8371.61	6831.14	7820.23	4212.58	3900.9	5362.83
Q9EQU5	8	4	48.371	0.009277	0.021329	1.0763	0.932268	GAL	ALZ	33377.8	SET_MOUSE Protein SET OS=Mus musculus GN=Set PE=1 SV=1	3360.87	3417.8	3450.32	3767.75	3639.17	3602.5
Q8BW75	16	4	88.0726	0.01169	0.024038	1.11244	0.900512	GAL	ALZ	59071.1	AOFB_MOUSE Amine oxidase [flavin-containing] B OS=Mus musculus GN=Maob PE=1 SV=4	3093.14	3046.28	3099.65	3346.39	3342.94	3588.61
Q01768	14	4	115.706	0.013362	0.026026	1.1631	0.878564	GAL	ALZ	17477.2	NDKB_MOUSE Nucleoside diphosphate kinase B OS=Mus musculus GN=Nme2 PE=1 SV=1	3169.44	3450.32	3344.51	3667.34	3963.7	3958.38
Q8JZP2	14	4	82.6381	0.083362	0.084663	1.06454	0.41828	GAL	ALZ	63542.8	SYN3_MOUSE Synapsin-3 OS=Mus musculus GN=Syn3 PE=1 SV=2	14172.9	14911	15537	15759.5	15683.6	16057.6
Q8K4S1	7	4	46.5235	0.150174	0.127007	1.40251	0.27808	GAL	ALZ	258412	PLCE1_MOUSE 1-phosphatidylinositol 4_5-bisphosphate phosphodiesterase epsilon-1 OS=Mus musculus GN=Plce1 PE=1 SV=3	1261.14	701.072	694.036	1405.13	1091.67	1228.62
P35293	12	4	74.7138	0.003383	0.011946	1.07291	0.994058	ALZ	GAL	23320.3	RAB18_MOUSE Ras-related protein Rab-18 OS=Mus musculus GN=Rab18 PE=1 SV=2	5072.1	5089.64	5189.24	4853.44	4728.66	4725.67
Q8CIN4	15	4	98.9997	0.018065	0.030623	1.26194	0.819749	GAL	ALZ	58215.6	PAK2_MOUSE Serine/threonine-protein kinase PAK 2 OS=Mus musculus GN=Pak2 PE=1 SV=1	465.717	559.313	480.354	661.806	616.038	621.858
P13020	11	4	56.0742	0.055545	0.06379	1.28629	0.527696	GAL	ALZ	86340.9	GELS_MOUSE Gelsolin OS=Mus musculus GN=Gsn PE=1 SV=3	3424.78	3700.05	2813.73	4322.75	4591.15	3870
P07310	14	4	81.0301	0.053955	0.062665	1.12151	0.535739	ALZ	GAL	43273.2	KCRM_MOUSE Creatine kinase M-type OS=Mus musculus GN=Ckm PE=1 SV=1	4448.12	4537.97	4949.28	4133.09	4338.1	3954.32
P50580	14	4	70.3436	0.003506	0.01218	1.65427	0.993353	GAL	ALZ	44041.1	PA2G4_MOUSE Proliferation-associated protein 2G4 OS=Mus musculus GN=Pa2g4 PE=1 SV=3	1303.46	1310.41	1239.59	2071.64	2440.75	1862.3
Q5U458	14	4	68.411	0.029136	0.042012	1.1973	0.704568	ALZ	GAL	63575.3	DJC11_MOUSE DnaJ homolog subfamily C member 11 OS=Mus musculus GN=Dnajc11 PE=1 SV=2	7465.19	8541.61	8063.07	6556.52	7195.31	6351.68
Q80VP1	7	4	43.1702	0.001716	0.009036	1.31807	0.999563	ALZ	GAL	60326.2	EPN1_MOUSE Epsin-1 OS=Mus musculus GN=Epn1 PE=1 SV=3	10278.6	10027.1	10774.5	8322.81	7748	7509.32
Q6ZQK5	8	4	39.6861	0.213889	0.162851	1.06888	0.208258	ALZ	GAL	88294.4	ACAP2_MOUSE Arf-GAP with coiled-coil_ ANK repeat and PH domain-containing protein 2 OS=Mus musculus GN=Acap2 PE=1 SV=2	661.423	569.529	620.613	577.869	584.051	570.332
O88441	8	4	38.3591	0.242738	0.179663	1.12767	0.186153	GAL	ALZ	30100.3	MTX2_MOUSE Metaxin-2 OS=Mus musculus GN=Mtx2 PE=1 SV=1	2113.92	2572.06	2031.24	2536.73	2745.75	2292.31
Q4G0F8	11	4	55.1297	0.309947	0.212415	1.08343	0.147797	ALZ	GAL	122964	UBN1_MOUSE Ubinuclein-1 OS=Mus musculus GN=Ubn1 PE=2 SV=1	709.085	682.072	791.447	677.13	607.092	730.304
P26369	7	4	44.8188	0.019052	0.031744	1.13235	0.808126	GAL	ALZ	53859.3	U2AF2_MOUSE Splicing factor U2AF 65 kDa subunit OS=Mus musculus GN=U2af2 PE=1 SV=3	3109.62	3015.07	3037.25	3577.09	3550.36	3247.09
Q9CXW3	13	4	60.312	0.010905	0.023025	1.27701	0.910884	GAL	ALZ	26624.3	CYBP_MOUSE Calcyclin-binding protein OS=Mus musculus GN=Cacybp PE=1 SV=1	3083.5	3260.87	3669.09	4431.05	4201.48	4154.79
P56376	6	4	41.6045	0.099197	0.095486	1.07329	0.374096	ALZ	GAL	11240.7	ACYP1_MOUSE Acylphosphatase-1 OS=Mus musculus GN=Acyp1 PE=1 SV=2	6789.35	7290.31	7419.47	6572.92	6531.93	6926.19
Q91YI0	14	4	68.0472	0.387497	0.245168	1.07655	0.117768	GAL	ALZ	51910.4	ARLY_MOUSE Argininosuccinate lyase OS=Mus musculus GN=Asl PE=1 SV=1	1937.8	1787.13	2346.09	2235.97	2194.92	2104.91
O08810	7	4	36.0944	0.835724	0.409263	1.02095	0.053481	GAL	ALZ	110330	U5S1_MOUSE 116 kDa U5 small nuclear ribonucleoprotein component OS=Mus musculus GN=Eftud2 PE=1 SV=1	1185.43	1241.66	1071.65	1274.62	1264.33	1033.08
P14131	7	4	46.8516	0.258026	0.188186	1.03716	0.176031	GAL	ALZ	16559.4	RS16_MOUSE 40S ribosomal protein S16 OS=Mus musculus GN=Rps16 PE=1 SV=4	2101.83	2101.14	2277.05	2217.07	2223.76	2279.98
Q8QZY1	12	4	61.4209	0.034044	0.046505	1.20978	0.663032	GAL	ALZ	66841.1	EIF3L_MOUSE Eukaryotic translation initiation factor 3 subunit L OS=Mus musculus GN=Eif3l PE=1 SV=1	3365.59	3095.27	3808.18	4153.12	4216.74	4053.38
P23242	7	4	48.5395	0.000933	0.006388	1.68529	0.999984	ALZ	GAL	43517.7	CXA1_MOUSE Gap junction alpha-1 protein OS=Mus musculus GN=Gja1 PE=1 SV=2	4907.2	4531.77	4520.57	2830.25	2969.15	2483.76
Q61425	9	4	57.0296	0.007871	0.019074	1.51329	0.95016	GAL	ALZ	34635	HCDH_MOUSE Hydroxyacyl-coenzyme A dehydrogenase_ mitochondrial OS=Mus musculus GN=Hadh PE=1 SV=2	3883.83	4130.06	4905.13	6683.97	6940.48	5925.73
Q9Z204	12	4	70.6595	0.52582	0.303277	1.0163	0.084561	GAL	ALZ	34441.9	HNRPC_MOUSE Heterogeneous nuclear ribonucleoproteins C1/C2 OS=Mus musculus GN=Hnrnpc PE=1 SV=1	6863.9	6684.66	7038.12	7200.51	6772.89	6948.88
Q64433	7	4	57.2979	0.641057	0.344719	1.01163	0.06811	ALZ	GAL	10962.7	CH10_MOUSE 10 kDa heat shock protein_ mitochondrial OS=Mus musculus GN=Hspe1 PE=1 SV=2	13302.8	13545.8	13690.2	13946.2	13167.5	12959.2
Q9WTP7	13	4	88.6733	0.073037	0.077832	1.11679	0.453113	ALZ	GAL	25483.4	KAD3_MOUSE GTP:AMP phosphotransferase AK3_ mitochondrial OS=Mus musculus GN=Ak3 PE=1 SV=3	2205.38	2446.7	2519.92	2228.11	2097.19	2096.68
P57080	14	4	70.4592	0.002301	0.009991	2.2846	0.998477	ALZ	GAL	122219	UBP25_MOUSE Ubiquitin carboxyl-terminal hydrolase 25 OS=Mus musculus GN=Usp25 PE=1 SV=2	3177.08	3132.29	3157	1531.87	1543.69	1067.99
Q4ACU6	14	4	70.1667	0.000144	0.002779	2.14347	1	ALZ	GAL	185968	SHAN3_MOUSE SH3 and multiple ankyrin repeat domains protein 3 OS=Mus musculus GN=Shank3 PE=1 SV=3	3229.89	3118.05	3561.56	1479.66	1654.38	1489.07
Q06185	6	4	45.1052	0.002541	0.010523	1.18101	0.997776	ALZ	GAL	8235.62	ATP5I_MOUSE ATP synthase subunit e_ mitochondrial OS=Mus musculus GN=Atp5i PE=1 SV=2	21775.8	22013.9	22251.5	17820.8	18745.7	19352.6
P0CG50;P0CG49;P62983;P62984	15	4	89.7431	0.003103	0.011336	1.69287	0.995511	ALZ	GAL	82664.3	UBC_MOUSE Polyubiquitin-C OS=Mus musculus GN=Ubc PE=1 SV=2	38825	43775.6	41064.1	28165.9	22396.7	22487.8
Q62283	4	4	22.2058	0.352057	0.230471	1.02871	0.130079	ALZ	GAL	28171.5	TSN7_MOUSE Tetraspanin-7 OS=Mus musculus GN=Tspan7 PE=1 SV=2	6990.33	6750.66	7188.41	6830.26	6986.36	6528.59
Q3TEA8	13	4	88.2991	0.534947	0.306874	1.04756	0.082966	GAL	ALZ	61094.8	HP1B3_MOUSE Heterochromatin protein 1-binding protein 3 OS=Mus musculus GN=Hp1bp3 PE=1 SV=1	2490.28	2454.11	2998.49	2705.17	2651.52	2963.91
Q99MN1	7	4	39.2449	0.030606	0.04312	1.16444	0.691589	GAL	ALZ	68296	SYK_MOUSE Lysine--tRNA ligase OS=Mus musculus GN=Kars PE=1 SV=1	2009.76	2214.41	2103.76	2464.85	2607.82	2295.86
P24549	15	4	88.7145	0.134553	0.117366	1.08983	0.3021	GAL	ALZ	55095.2	AL1A1_MOUSE Retinal dehydrogenase 1 OS=Mus musculus GN=Aldh1a1 PE=1 SV=5	1603.13	1668.46	1626.96	1866.07	1843.83	1628.67
P42125	12	4	79.622	0.003445	0.012009	1.13118	0.993711	GAL	ALZ	32535.7	ECI1_MOUSE Enoyl-CoA delta isomerase 1_ mitochondrial OS=Mus musculus GN=Eci1 PE=1 SV=2	2355.19	2414.33	2438.34	2652.38	2693.58	2807.45
Q9WVJ2	12	4	68.781	0.070581	0.075908	1.07292	0.462271	GAL	ALZ	43151.6	PSD13_MOUSE 26S proteasome non-ATPase regulatory subunit 13 OS=Mus musculus GN=Psmd13 PE=1 SV=1	3233.88	3244.68	3379.74	3401.36	3479.51	3696.24
P61021	12	4	97.3583	0.003091	0.011336	1.08336	0.995569	ALZ	GAL	23935	RAB5B_MOUSE Ras-related protein Rab-5B OS=Mus musculus GN=Rab5b PE=1 SV=1	7490.24	7245.87	7388.9	6902.07	6807.87	6712.59
Q8R574	13	4	73.5964	0.005142	0.015242	1.22547	0.980634	GAL	ALZ	41280	KPRB_MOUSE Phosphoribosyl pyrophosphate synthase-associated protein 2 OS=Mus musculus GN=Prpsap2 PE=1 SV=1	3051.41	2698.42	2803.05	3506.89	3521.86	3452.5
Q9CZT8	11	4	86.0775	0.349905	0.229851	1.10959	0.130896	ALZ	GAL	24985.1	RAB3B_MOUSE Ras-related protein Rab-3B OS=Mus musculus GN=Rab3b PE=1 SV=1	7386.03	8052.81	6360.93	6471.37	7387.91	5787.33
Q8CGK7	14	4	95.0427	0.169259	0.138332	1.11578	0.253156	GAL	ALZ	44821.8	GNAL_MOUSE Guanine nucleotide-binding protein G(olf) subunit alpha OS=Mus musculus GN=Gnal PE=1 SV=1	1742.12	2093.74	1680.61	2070.07	2040.92	2044.2
P97441	8	4	69.0563	0.064497	0.071095	1.08938	0.486654	GAL	ALZ	42280.4	ZNT3_MOUSE Zinc transporter 3 OS=Mus musculus GN=Slc30a3 PE=1 SV=1	1856.84	1895.42	2061.51	2154.2	2112.52	2066.65
Q9CQI3	9	4	65.3943	0.170094	0.138649	1.11628	0.252158	GAL	ALZ	16894.2	GMFB_MOUSE Glia maturation factor beta OS=Mus musculus GN=Gmfb PE=1 SV=3	4965.47	4776.66	4595.03	4856.35	5194.33	5953.65
P52503	9	4	56.3598	0.079039	0.081912	1.07712	0.43219	ALZ	GAL	13190.9	NDUS6_MOUSE NADH dehydrogenase [ubiquinone] iron-sulfur protein 6_ mitochondrial OS=Mus musculus GN=Ndufs6 PE=1 SV=2	6903	6867.14	6414.01	6504.53	6067.54	6167.02
Q9CZ42	5	4	28.3858	0.115153	0.105084	1.11587	0.337934	GAL	ALZ	37116.4	NNRD_MOUSE ATP-dependent (S)-NAD(P)H-hydrate dehydratase OS=Mus musculus GN=Naxd PE=1 SV=1	2223.41	2333	1954.33	2439.48	2339.62	2486.01
Q8BW96	12	4	68.8538	0.264873	0.191436	1.08261	0.1718	ALZ	GAL	43318	KCC1D_MOUSE Calcium/calmodulin-dependent protein kinase type 1D OS=Mus musculus GN=Camk1d PE=1 SV=2	2040.12	2169.52	2249.17	1773.02	2121.31	2071.62
Q91VI7	7	4	35.7618	0.649788	0.347972	1.03354	0.067146	ALZ	GAL	51527.3	RINI_MOUSE Ribonuclease inhibitor OS=Mus musculus GN=Rnh1 PE=1 SV=1	2655.43	2701.92	2355.19	2582.02	2653.64	2226.59
Q8CDK2	5	4	28.7397	0.016343	0.029098	1.15225	0.840653	ALZ	GAL	100242	CBPC2_MOUSE Cytosolic carboxypeptidase 2 OS=Mus musculus GN=Agbl2 PE=1 SV=1	56679.1	54444.4	59828.9	48535.3	48119.4	51709.1
Q9CPU0	6	4	40.7826	0.5573	0.314352	1.03462	0.079297	GAL	ALZ	20980.7	LGUL_MOUSE Lactoylglutathione lyase OS=Mus musculus GN=Glo1 PE=1 SV=3	3675.54	3797.11	4435.64	4154.13	4117.7	4048.78
P63011	14	4	142.62	0.196224	0.154124	1.03755	0.224193	ALZ	GAL	25198	RAB3A_MOUSE Ras-related protein Rab-3A OS=Mus musculus GN=Rab3a PE=1 SV=1	57608.2	57653.9	59588.7	56424.2	58098.9	54000.2
Q8BXK8	14	4	84.5004	1.47e-05	0.001928	6.21333	1	ALZ	GAL	95380.7	AGAP1_MOUSE Arf-GAP with GTPase_ ANK repeat and PH domain-containing protein 1 OS=Mus musculus GN=Agap1 PE=1 SV=1	5486.48	5505.26	6508.41	864.921	939.149	1012.48
Q8R1A4	13	4	61.7748	0.238681	0.177222	1.09253	0.189009	ALZ	GAL	243321	DOCK7_MOUSE Dedicator of cytokinesis protein 7 OS=Mus musculus GN=Dock7 PE=1 SV=3	1944.17	1998.26	2341.53	1965.07	1950.63	1836.02
Q924M7	7	4	37.6768	0.728605	0.374552	1.01012	0.059872	ALZ	GAL	47259.4	MPI_MOUSE Mannose-6-phosphate isomerase OS=Mus musculus GN=Mpi PE=1 SV=1	1759.27	1652.86	1754.2	1651.24	1753.41	1709.91
O08914	7	4	43.9953	0.702103	0.364301	1.01521	0.062047	GAL	ALZ	64248	FAAH1_MOUSE Fatty-acid amide hydrolase 1 OS=Mus musculus GN=Faah PE=1 SV=1	2701.09	2864.94	3024.5	2815.59	3016.33	2889.29
Q69ZK9	14	4	75.4712	0.53726	0.307748	1.01981	0.082571	ALZ	GAL	91559.4	NLGN2_MOUSE Neuroligin-2 OS=Mus musculus GN=Nlgn2 PE=1 SV=2	1904.93	1975.45	1875.77	1790.47	1903.79	1950.11
P46664	5	4	29.5534	0.2083	0.15994	1.07092	0.213078	GAL	ALZ	50420.3	PURA2_MOUSE Adenylosuccinate synthetase isozyme 2 OS=Mus musculus GN=Adss PE=1 SV=2	1151.48	1244.76	1090.94	1301.95	1190.06	1242.48
Q9DAS9	9	4	71.8693	0.009712	0.021743	1.15991	0.92659	GAL	ALZ	8111.31	GBG12_MOUSE Guanine nucleotide-binding protein G(I)/G(S)/G(O) subunit gamma-12 OS=Mus musculus GN=Gng12 PE=1 SV=3	14644.6	15044.2	15509.6	16949.3	17039.9	18436.7
Q9Z1R2	8	4	44.429	0.016614	0.0294	1.33353	0.83732	ALZ	GAL	121551	BAG6_MOUSE Large proline-rich protein BAG6 OS=Mus musculus GN=Bag6 PE=1 SV=1	1881.19	1868.34	2007.55	1647.1	1341.86	1328.21
P52760	5	4	43.5348	0.024368	0.037351	1.11457	0.750202	GAL	ALZ	14312.5	RIDA_MOUSE 2-iminobutanoate/2-iminopropanoate deaminase OS=Mus musculus GN=Rida PE=1 SV=3	22913.3	21668	22819.4	24406.4	24414.4	26302.1
Q922D8	13	4	72.5265	0.019253	0.031895	1.13909	0.805795	GAL	ALZ	101884	C1TC_MOUSE C-1-tetrahydrofolate synthase_ cytoplasmic OS=Mus musculus GN=Mthfd1 PE=1 SV=4	2678.16	2790.67	2530.22	2983.01	2971.92	3156.76
P13705	13	4	66.1727	0.009718	0.021743	1.20312	0.926517	GAL	ALZ	124386	MSH3_MOUSE DNA mismatch repair protein Msh3 OS=Mus musculus GN=Msh3 PE=2 SV=3	1469.55	1660.2	1486.24	1848.27	1821.12	1884.17
Q9D8W5	13	4	60.4878	0.523389	0.302323	1.01898	0.084995	ALZ	GAL	53294.5	PSD12_MOUSE 26S proteasome non-ATPase regulatory subunit 12 OS=Mus musculus GN=Psmd12 PE=1 SV=4	4998.42	5134.91	4837.37	4843.19	5096.85	4751.81
Q99JB2	13	4	72.6117	0.441108	0.269454	1.02229	0.10255	GAL	ALZ	38499	STML2_MOUSE Stomatin-like protein 2_ mitochondrial OS=Mus musculus GN=Stoml2 PE=1 SV=1	2779.36	2908.25	2928.54	2928.37	3040.21	2839.59
Q9ES00	13	4	69.3843	0.298361	0.207055	1.15851	0.153398	ALZ	GAL	134630	UBE4B_MOUSE Ubiquitin conjugation factor E4 B OS=Mus musculus GN=Ube4b PE=1 SV=3	583.283	584.528	779.626	615.636	486.761	578.581
Q9CYG7	6	4	31.3279	0.684913	0.358561	1.03121	0.0636	ALZ	GAL	34677.3	TOM34_MOUSE Mitochondrial import receptor subunit TOM34 OS=Mus musculus GN=Tomm34 PE=1 SV=1	2542.04	2639.31	3101.03	2730.1	2624.41	2677.23
Q8BYM5	12	4	63.9432	0.00529	0.015393	1.14905	0.979217	ALZ	GAL	91675.3	NLGN3_MOUSE Neuroligin-3 OS=Mus musculus GN=Nlgn3 PE=1 SV=2	31754.5	31890.8	33732.7	27608	28012.7	29126
Q9EQF6	12	4	68.2374	0.35767	0.232726	1.04724	0.127988	ALZ	GAL	62086.8	DPYL5_MOUSE Dihydropyrimidinase-related protein 5 OS=Mus musculus GN=Dpysl5 PE=1 SV=1	6095.49	6057.67	6834.47	5887.8	5984.36	6258.89
P29758	11	4	64.4457	0.148625	0.126154	1.03907	0.280301	GAL	ALZ	48753.8	OAT_MOUSE Ornithine aminotransferase_ mitochondrial OS=Mus musculus GN=Oat PE=1 SV=1	4158.13	4099.32	3909.15	4166.47	4169.67	4305.79
Q91VW3	5	4	33.5834	0.037894	0.050013	1.14563	0.633774	ALZ	GAL	10533.8	SH3L3_MOUSE SH3 domain-binding glutamic acid-rich-like protein 3 OS=Mus musculus GN=Sh3bgrl3 PE=1 SV=1	3501	3812.43	4037.66	3278.58	3231.56	3398
P59999	9	4	63.9719	0.100125	0.095933	1.10328	0.371788	GAL	ALZ	19781.1	ARPC4_MOUSE Actin-related protein 2/3 complex subunit 4 OS=Mus musculus GN=Arpc4 PE=1 SV=3	5573.9	5972.67	6312.93	6329.86	6421.99	6952.24
Q9DAR7	11	4	41.6352	0.487617	0.288948	1.08556	0.091906	GAL	ALZ	39102.3	DCPS_MOUSE m7GpppX diphosphatase OS=Mus musculus GN=Dcps PE=1 SV=1	1499.17	1502.44	2135.04	1889.89	1967.45	1718.81
O88700	11	4	64.2667	0.09187	0.090321	1.17796	0.393338	GAL	ALZ	160248	BLM_MOUSE Bloom syndrome protein homolog OS=Mus musculus GN=Blm PE=1 SV=1	2887.54	3375.09	2907.53	3671.58	3889.57	3240.95
P60904	6	4	36.2525	0.015211	0.028036	1.19828	0.854815	ALZ	GAL	22899.1	DNJC5_MOUSE DnaJ homolog subfamily C member 5 OS=Mus musculus GN=Dnajc5 PE=1 SV=1	8350.77	8819.47	8269.58	7499.45	7182.27	6548.56
P55200	12	4	61.3088	0.409781	0.255258	1.0525	0.111002	ALZ	GAL	434440	KMT2A_MOUSE Histone-lysine N-methyltransferase 2A OS=Mus musculus GN=Kmt2a PE=1 SV=3	583.197	600.966	509.954	544.463	546.464	518.688
Q9WTU6	15	4	82.9544	0.314733	0.214466	1.09125	0.145583	ALZ	GAL	48645.5	MK09_MOUSE Mitogen-activated protein kinase 9 OS=Mus musculus GN=Mapk9 PE=1 SV=2	520.841	493.663	426.731	431.791	410.356	478.579
Q3UPL0	14	4	74.3634	0.005128	0.015239	1.16604	0.980766	ALZ	GAL	134596	SC31A_MOUSE Protein transport protein Sec31A OS=Mus musculus GN=Sec31a PE=1 SV=2	2963.83	2841.7	2809.68	2368.34	2559.48	2460.63
P51410	5	4	29.124	0.132753	0.116229	1.03209	0.305119	GAL	ALZ	21995.5	RL9_MOUSE 60S ribosomal protein L9 OS=Mus musculus GN=Rpl9 PE=2 SV=2	2749.28	2729.65	2878.89	2859.41	2885.61	2881.01
P20108	6	4	38.0996	0.173298	0.140754	1.0452	0.248398	GAL	ALZ	28355.2	PRDX3_MOUSE Thioredoxin-dependent peroxide reductase_ mitochondrial OS=Mus musculus GN=Prdx3 PE=1 SV=1	7972.24	7931.07	8540.7	8724.95	8368.61	8455.2
Q9CRB9	13	4	68.5815	0.424459	0.262302	1.06661	0.106898	ALZ	GAL	26562.7	MIC19_MOUSE MICOS complex subunit Mic19 OS=Mus musculus GN=Chchd3 PE=1 SV=1	4450.54	5059.73	5124.94	4055.43	4894.77	4771.06
Q91VY5	7	4	25.7079	0.012138	0.024358	1.16236	0.894606	GAL	ALZ	123315	KDM4B_MOUSE Lysine-specific demethylase 4B OS=Mus musculus GN=Kdm4b PE=2 SV=1	2058.74	2029.47	2172.02	2296.76	2462.8	2517.07
P11404	6	4	59.8332	0.338489	0.224431	1.04399	0.135379	ALZ	GAL	14818.9	FABPH_MOUSE Fatty acid-binding protein_ heart OS=Mus musculus GN=Fabp3 PE=1 SV=5	7966.64	7763.94	8437.56	8150.21	7692.37	7307.24
Q9D312	6	4	31.0191	0.220957	0.166603	1.1021	0.202432	GAL	ALZ	49091.3	K1C20_MOUSE Keratin_ type I cytoskeletal 20 OS=Mus musculus GN=Krt20 PE=1 SV=1	2493.79	3021.39	3081.73	3254.92	3164.23	3055.5
Q03157	7	4	36.2748	0.02887	0.041694	1.2487	0.706968	GAL	ALZ	73435.4	APLP1_MOUSE Amyloid-like protein 1 OS=Mus musculus GN=Aplp1 PE=1 SV=1	3834.62	3599.9	3556.89	4133.79	4488.47	5102.7
P62900	5	4	31.6851	0.0417	0.053404	1.0937	0.607337	ALZ	GAL	14462.9	RL31_MOUSE 60S ribosomal protein L31 OS=Mus musculus GN=Rpl31 PE=1 SV=1	20951.7	21620.5	22739.7	19419.9	20636.8	19659.5
Q61937	12	4	91.7083	0.939447	0.442434	1.00355	0.050464	ALZ	GAL	32731.2	NPM_MOUSE Nucleophosmin OS=Mus musculus GN=Npm1 PE=1 SV=1	7341.45	7596.56	6836.7	7461.25	7287.23	6949.1
Q922Q1	9	4	54.8392	0.008273	0.019761	2.38262	0.945131	ALZ	GAL	38821.7	MARC2_MOUSE Mitochondrial amidoxime reducing component 2 OS=Mus musculus GN=Marc2 PE=1 SV=1	6725	8365.5	7167.66	2154.79	3459.98	3727.12
Q9JI46	6	4	39.6483	0.521756	0.301828	1.04167	0.085289	GAL	ALZ	19257.7	NUDT3_MOUSE Diphosphoinositol polyphosphate phosphohydrolase 1 OS=Mus musculus GN=Nudt3 PE=1 SV=1	9073.45	8258.63	9496.94	9325.07	8648.54	9973.45
Q9QZE7	8	4	41.6804	0.091487	0.090136	1.07578	0.394398	GAL	ALZ	33040.6	TSNAX_MOUSE Translin-associated protein X OS=Mus musculus GN=Tsnax PE=1 SV=1	1611.84	1554.58	1525.81	1777.99	1618.81	1651.02
Q3UHF7	9	4	45.0085	0.097733	0.094626	1.21827	0.377792	GAL	ALZ	268758	ZEP2_MOUSE Transcription factor HIVEP2 OS=Mus musculus GN=Hivep2 PE=1 SV=1	1280.48	1468.66	1179	1652.17	1735.85	1397.53
Q9DCW4	9	4	81.8801	0.006433	0.016814	1.12012	0.967224	ALZ	GAL	27851.4	ETFB_MOUSE Electron transfer flavoprotein subunit beta OS=Mus musculus GN=Etfb PE=1 SV=3	7755.73	7912.81	7697.61	7204.27	6937.97	6718.12
P00405	12	4	101.798	0.259916	0.189141	1.03125	0.174845	GAL	ALZ	26147.6	COX2_MOUSE Cytochrome c oxidase subunit 2 OS=Mus musculus GN=Mtco2 PE=1 SV=1	47873.5	47368.1	51018.2	50458.8	50648.1	49723.4
Q99LF4	9	4	54.5513	0.084923	0.08595	1.22761	0.413471	GAL	ALZ	55762.7	RTCB_MOUSE tRNA-splicing ligase RtcB homolog OS=Mus musculus GN=Rtcb PE=1 SV=1	1656.53	1978.44	1661.75	2226.82	2380.34	1895.16
P54728	7	4	37.9469	0.016402	0.029113	1.38956	0.83993	ALZ	GAL	43569.7	RD23B_MOUSE UV excision repair protein RAD23 homolog B OS=Mus musculus GN=Rad23b PE=1 SV=2	2066.39	2163.88	2107.76	1591.02	1687.17	1282.98
O88990	31	4	198.764	0.000148	0.002779	1.15619	1	ALZ	GAL	103670	ACTN3_MOUSE Alpha-actinin-3 OS=Mus musculus GN=Actn3 PE=2 SV=1	1162.68	1154.53	1167.02	986.766	1020.79	1006
Q03137	10	4	50.3956	0.037896	0.050013	1.12883	0.633756	GAL	ALZ	111411	EPHA4_MOUSE Ephrin type-A receptor 4 OS=Mus musculus GN=Epha4 PE=1 SV=2	1188.59	1149.82	1275.11	1427.17	1309.74	1342.14
Q64442	7	4	37.9412	0.900707	0.430252	1.00381	0.051255	GAL	ALZ	38819.8	DHSO_MOUSE Sorbitol dehydrogenase OS=Mus musculus GN=Sord PE=1 SV=3	3258.32	3558.88	3293.98	3297.59	3490.3	3361.84
Q9QYI3	8	4	41.2183	0.08414	0.085305	1.12177	0.415869	ALZ	GAL	57274.3	DNJC7_MOUSE DnaJ homolog subfamily C member 7 OS=Mus musculus GN=Dnajc7 PE=1 SV=2	3330.48	3615.91	3168.98	3019.4	3164.41	2833.54
Q9JIS8	18	4	93.3382	0.035131	0.047545	1.24152	0.654494	ALZ	GAL	121822	S12A4_MOUSE Solute carrier family 12 member 4 OS=Mus musculus GN=Slc12a4 PE=1 SV=2	9511.61	8751.46	9245.04	6845.02	6924.03	8387.76
Q8BLK9	17	4	92.1811	0.014392	0.027199	1.08743	0.865251	GAL	ALZ	116852	KS6C1_MOUSE Ribosomal protein S6 kinase delta-1 OS=Mus musculus GN=Rps6kc1 PE=1 SV=2	8650.86	9105.51	9021.85	9883.22	9766.79	9469.43
Q9WV18	9	4	54.2477	0.347298	0.228813	1.01908	0.131898	GAL	ALZ	109300	GABR1_MOUSE Gamma-aminobutyric acid type B receptor subunit 1 OS=Mus musculus GN=Gabbr1 PE=1 SV=1	3516.74	3481.81	3537.7	3590.92	3677.11	3469.27
O08756	9	4	62.7452	0.012221	0.024482	1.22526	0.893516	GAL	ALZ	27532.7	HCD2_MOUSE 3-hydroxyacyl-CoA dehydrogenase type-2 OS=Mus musculus GN=Hsd17b10 PE=1 SV=4	4605.03	4205.32	4380.85	5146.16	5208.44	5808.09
Q9QY15	10	4	61.2992	0.524785	0.30283	1.05261	0.084745	GAL	ALZ	55389.6	DDX25_MOUSE ATP-dependent RNA helicase DDX25 OS=Mus musculus GN=Ddx25 PE=1 SV=2	1382.06	1673.38	1823.95	1715.39	1747.27	1673.42
Q08509	8	4	40.3027	0.075531	0.079835	1.26752	0.444177	ALZ	GAL	92079.5	EPS8_MOUSE Epidermal growth factor receptor kinase substrate 8 OS=Mus musculus GN=Eps8 PE=1 SV=2	1057.72	1054.85	803.592	723.718	806.695	770.27
Q60829	4	4	35.8589	0.000407	0.004105	3.10523	1	ALZ	GAL	21894.6	PPR1B_MOUSE Protein phosphatase 1 regulatory subunit 1B OS=Mus musculus GN=Ppp1r1b PE=1 SV=2	7928.68	8897.64	9141.02	2673.7	3303.76	2384.98
Q78IK2	4	4	30.9999	0.075695	0.079936	1.11031	0.443601	GAL	ALZ	6438.56	USMG5_MOUSE Up-regulated during skeletal muscle growth protein 5 OS=Mus musculus GN=Usmg5 PE=1 SV=1	23061.7	24519.2	26357.5	28253.7	27597.9	26242.6
Q9CQI6	7	4	51.7439	0.176734	0.142455	1.14045	0.244477	GAL	ALZ	16058	COTL1_MOUSE Coactosin-like protein OS=Mus musculus GN=Cotl1 PE=1 SV=3	4212.7	4754.4	3595.35	4938.43	4810.14	4578.33
Q3TMH2	8	4	48.3082	0.787571	0.393847	1.02158	0.055907	GAL	ALZ	48060.5	SCRN3_MOUSE Secernin-3 OS=Mus musculus GN=Scrn3 PE=1 SV=1	3187.55	3456.88	3083.23	3187.89	3692.67	3057.03
Q6ZQ18	7	4	35.2975	0.000892	0.006167	1.57887	0.999988	GAL	ALZ	93433.1	EFR3B_MOUSE Protein EFR3 homolog B OS=Mus musculus GN=Efr3b PE=1 SV=2	445.211	502.988	446.727	741.9	770.511	689.996
Q91XL9	9	4	54.8424	0.506392	0.296761	1.20632	0.088155	GAL	ALZ	109278	OSBL1_MOUSE Oxysterol-binding protein-related protein 1 OS=Mus musculus GN=Osbpl1a PE=1 SV=2	1960.52	2368.53	2283.4	1710.13	3093.7	3172.9
Q61166	10	4	51.2379	0.921689	0.436951	1.00671	0.050778	ALZ	GAL	30187.3	MARE1_MOUSE Microtubule-associated protein RP/EB family member 1 OS=Mus musculus GN=Mapre1 PE=1 SV=3	8561.23	8835.1	7627.4	8252.63	8559.5	8044.81
P08414	7	4	45.1257	0.948203	0.444304	1.2234	0.050339	ALZ	GAL	53083.9	KCC4_MOUSE Calcium/calmodulin-dependent protein kinase type IV OS=Mus musculus GN=Camk4 PE=1 SV=2	18.6604	724.468	712.698	19.9714	574.865	595.143
Q61990	10	4	70.7731	0.010491	0.022734	1.15372	0.916348	ALZ	GAL	38621	PCBP2_MOUSE Poly(rC)-binding protein 2 OS=Mus musculus GN=Pcbp2 PE=1 SV=1	14753	14796.6	16011.9	12756.4	13479.3	13255.3
Q08642	7	4	36.2568	0.000374	0.004024	2.36637	1	GAL	ALZ	76991.1	PADI2_MOUSE Protein-arginine deiminase type-2 OS=Mus musculus GN=Padi2 PE=1 SV=2	1249.8	1526.84	1582.29	3397.17	3304.95	3612.72
P20917	12	4	73.6888	0.00715	0.017843	1.10366	0.958933	GAL	ALZ	70115.2	MAG_MOUSE Myelin-associated glycoprotein OS=Mus musculus GN=Mag PE=1 SV=2	3973.69	4200.87	3975.42	4489.63	4413.81	4506.06
P63037;Q8CC21	8	4	51.2505	0.051096	0.060587	1.07644	0.550847	GAL	ALZ	45609.6	DNJA1_MOUSE DnaJ homolog subfamily A member 1 OS=Mus musculus GN=Dnaja1 PE=1 SV=1	4540.3	4656.08	4615.63	4918.89	5191.8	4757.16
P47753	8	4	45.6567	0.020441	0.032975	1.15604	0.792243	GAL	ALZ	33110.9	CAZA1_MOUSE F-actin-capping protein subunit alpha-1 OS=Mus musculus GN=Capza1 PE=1 SV=4	2738.97	2550.26	2778.05	3013.14	3024.53	3288.43
Q8CG76	10	4	59.5073	0.000119	0.00249	1.29591	1	GAL	ALZ	41068.4	ARK72_MOUSE Aflatoxin B1 aldehyde reductase member 2 OS=Mus musculus GN=Akr7a2 PE=1 SV=3	1339.58	1376.88	1335.54	1702.23	1787.65	1761.14
Q5DQR4	16	4	91.6451	0.208422	0.15994	1.13736	0.21297	GAL	ALZ	133669	STB5L_MOUSE Syntaxin-binding protein 5-like OS=Mus musculus GN=Stxbp5l PE=1 SV=1	866.635	960.572	768.277	992.735	1076.43	882.843
Q921G7	11	4	64.131	0.136719	0.118371	1.09872	0.298541	GAL	ALZ	68946.4	ETFD_MOUSE Electron transfer flavoprotein-ubiquinone oxidoreductase_ mitochondrial OS=Mus musculus GN=Etfdh PE=1 SV=1	1207.4	1086.93	1235.96	1293.41	1364.62	1220.79
Q9D023	7	4	66.3631	0.115446	0.105258	1.17335	0.337333	GAL	ALZ	14343	MPC2_MOUSE Mitochondrial pyruvate carrier 2 OS=Mus musculus GN=Mpc2 PE=1 SV=1	2259.75	2454.18	2400.25	2418.39	3112.16	2816.85
Q8BGD9	9	4	51.563	0.00054	0.004605	2.4418	1	ALZ	GAL	69011.1	IF4B_MOUSE Eukaryotic translation initiation factor 4B OS=Mus musculus GN=Eif4b PE=1 SV=1	1581.15	1378.44	1465.49	514.516	670.268	627.436
Q9JK48	10	4	49.6326	0.038934	0.050808	1.31513	0.626318	GAL	ALZ	41140.5	SHLB1_MOUSE Endophilin-B1 OS=Mus musculus GN=Sh3glb1 PE=1 SV=1	1904.16	1577.86	1567.92	1939.16	2367.94	2334.24
Q9CX34	10	4	51.0104	0.553401	0.313458	1.02773	0.079913	GAL	ALZ	38444.1	SGT1_MOUSE Protein SGT1 homolog OS=Mus musculus GN=Sugt1 PE=1 SV=3	2166.93	2185.91	2151.52	2167.28	2404.94	2112.51
Q9CY27	7	4	35.1078	0.652539	0.348444	1.05659	0.066849	ALZ	GAL	36489.7	TECR_MOUSE Very-long-chain enoyl-CoA reductase OS=Mus musculus GN=Tecr PE=1 SV=1	5879.41	5747.04	7669.06	6280.11	6231.43	5750.47
P14106	9	4	46.8558	0.543845	0.309999	1.0211	0.081466	ALZ	GAL	26945.5	C1QB_MOUSE Complement C1q subcomponent subunit B OS=Mus musculus GN=C1qb PE=1 SV=2	12087.6	11887	12765	11597.8	11847.9	12534.9
Q922F4	38	4	349.967	0.122837	0.110022	1.12426	0.322819	GAL	ALZ	50546.7	TBB6_MOUSE Tubulin beta-6 chain OS=Mus musculus GN=Tubb6 PE=1 SV=1	1387.44	1443.96	1399.12	1418.01	1721.95	1616.23
Q9QZD5	8	4	41.3186	0.010436	0.022698	1.2164	0.917081	GAL	ALZ	71207.6	RAE2_MOUSE Rab proteins geranylgeranyltransferase component A 2 OS=Mus musculus GN=Chml PE=2 SV=2	617.071	592.197	598.461	694.589	711.098	793.232
P70268	8	4	49.8039	0.045902	0.056973	1.18978	0.580666	ALZ	GAL	105152	PKN1_MOUSE Serine/threonine-protein kinase N1 OS=Mus musculus GN=Pkn1 PE=1 SV=3	11340.7	10729.5	12387.5	10195.9	8833.14	9932.39
Q99KX1	7	4	48.2006	0.079379	0.082119	1.12788	0.431062	ALZ	GAL	28112.4	MLF2_MOUSE Myeloid leukemia factor 2 OS=Mus musculus GN=Mlf2 PE=1 SV=1	1166.01	997.383	1081.81	919.565	960.739	996.952
Q8VE47	7	4	42.1611	0.020082	0.032577	1.54494	0.796294	GAL	ALZ	45303.2	UBA5_MOUSE Ubiquitin-like modifier-activating enzyme 5 OS=Mus musculus GN=Uba5 PE=1 SV=2	1853.19	1911.73	2693.37	3261.94	3366.84	3348.91
Q99N28	9	4	62.5218	0.848071	0.413701	1.00575	0.052968	GAL	ALZ	43363.6	CADM3_MOUSE Cell adhesion molecule 3 OS=Mus musculus GN=Cadm3 PE=1 SV=1	4320.86	4701.78	4522.69	4449.14	4480.9	4693.2
Q9R1P1	10	4	65.7103	0.011662	0.024022	1.07465	0.900886	GAL	ALZ	23250.1	PSB3_MOUSE Proteasome subunit beta type-3 OS=Mus musculus GN=Psmb3 PE=1 SV=1	9163.02	9194.28	8811.37	9620.73	9906.82	9669.21
P21460	4	4	35.1503	0.439085	0.268359	1.09622	0.103062	ALZ	GAL	15759	CYTC_MOUSE Cystatin-C OS=Mus musculus GN=Cst3 PE=1 SV=2	8999.92	6556.8	8170.17	7583.8	6869.36	7191.07
P10126	24	4	205.969	0.000218	0.0034	1.43212	1	ALZ	GAL	50456.1	EF1A1_MOUSE Elongation factor 1-alpha 1 OS=Mus musculus GN=Eef1a1 PE=1 SV=3	53085	52555.4	55959.7	37257	39091.2	36491.6
Q9R0U0	4	4	22.4987	0.645845	0.346814	1.06625	0.067577	GAL	ALZ	31357.6	SRS10_MOUSE Serine/arginine-rich splicing factor 10 OS=Mus musculus GN=Srsf10 PE=1 SV=2	1245	1462.53	935.059	1444.81	1324.49	1114.59
Q8VD37	23	4	133.877	0.73453	0.376438	1.00932	0.059421	GAL	ALZ	86519.3	SGIP1_MOUSE SH3-containing GRB2-like protein 3-interacting protein 1 OS=Mus musculus GN=Sgip1 PE=1 SV=1	2415.17	2469.75	2514.11	2388.94	2572.51	2506.57
Q6R0H7;P63094	23	4	132.042	0.073811	0.0783	1.0378	0.450301	GAL	ALZ	122589	GNAS1_MOUSE Guanine nucleotide-binding protein G(s) subunit alpha isoforms XLas OS=Mus musculus GN=Gnas PE=1 SV=1	7396.04	7365.13	7665.04	7775.41	7631.5	7867.09
Q8BFZ6	4	4	21.5914	0.005478	0.015683	1.13986	0.977367	GAL	ALZ	27006.9	IDI2_MOUSE Isopentenyl-diphosphate delta-isomerase 2 OS=Mus musculus GN=Idi2 PE=2 SV=1	7485.09	7796.02	7329.91	8477.89	8862.7	8432.78
Q9Z2U0	9	4	54.1859	0.005944	0.016154	1.33897	0.972573	GAL	ALZ	28026	PSA7_MOUSE Proteasome subunit alpha type-7 OS=Mus musculus GN=Psma7 PE=1 SV=1	8445.65	8593.72	10037.3	12091.4	12218.9	11944.7
A2AQP0	9	4	38.8376	0.325483	0.218101	1.06532	0.14081	ALZ	GAL	222638	MYH7B_MOUSE Myosin-7B OS=Mus musculus GN=Myh7b PE=3 SV=1	1035.78	1214.2	1085.32	1027.06	1102.4	1001.33
O70251	4	4	29.4393	0.032511	0.045097	1.23825	0.675464	GAL	ALZ	24864.8	EF1B_MOUSE Elongation factor 1-beta OS=Mus musculus GN=Eef1b PE=1 SV=5	1683.89	1935.5	2003.33	2278.97	2502.83	2180.54
Q61151	9	4	50.953	0.032387	0.044978	1.10093	0.676492	GAL	ALZ	55112.7	2A5E_MOUSE Serine/threonine-protein phosphatase 2A 56 kDa regulatory subunit epsilon isoform OS=Mus musculus GN=Ppp2r5e PE=1 SV=3	6562.25	7043.72	6903.38	7211.16	7667.41	7700.72
Q8R4E6	8	4	50.998	0.002167	0.009659	2.24514	0.998801	ALZ	GAL	40166.1	PURG_MOUSE Purine-rich element-binding protein gamma OS=Mus musculus GN=Purg PE=1 SV=1	2388.21	2477.53	2463.72	1171.45	1240.23	852.91
Q8R5M8	9	4	54.742	9.48e-05	0.002389	1.32286	1	ALZ	GAL	50244.8	CADM1_MOUSE Cell adhesion molecule 1 OS=Mus musculus GN=Cadm1 PE=1 SV=2	5795.64	5835.2	5995.8	4315.81	4521.36	4487.49
P0C6F1	8	4	39.7679	0.273967	0.195824	1.12147	0.166444	GAL	ALZ	514588	DYH2_MOUSE Dynein heavy chain 2_ axonemal OS=Mus musculus GN=Dnah2 PE=1 SV=1	1902.54	2069.76	1499.36	2009.14	2101.2	2025.94
Q8BGU5	8	4	57.0349	0.082754	0.084266	1.11135	0.420181	ALZ	GAL	39908.1	CCNY_MOUSE Cyclin-Y OS=Mus musculus GN=Ccny PE=1 SV=1	3045.49	2959.86	3363.56	2710.12	2782.33	2937.77
Q8BX70	7	4	35.8953	0.266515	0.191829	1.03488	0.170811	ALZ	GAL	422428	VP13C_MOUSE Vacuolar protein sorting-associated protein 13C OS=Mus musculus GN=Vps13c PE=1 SV=2	5800.81	6264.94	6118.08	5704.04	5920.97	5945.94
O35085	8	4	41.2488	0.770277	0.387558	1.03207	0.056952	GAL	ALZ	58889.6	ARX_MOUSE Homeobox protein ARX OS=Mus musculus GN=Arx PE=1 SV=3	970.671	1045.1	620.821	868.718	1006.71	845.725
P15331	19	4	112.503	0.178084	0.143149	1.12012	0.242966	GAL	ALZ	54381.7	PERI_MOUSE Peripherin OS=Mus musculus GN=Prph PE=1 SV=2	8904.13	9712.98	9184.21	9146.4	10761.3	11233.2
Q924N4	20	4	113.559	0.051166	0.060609	1.08317	0.550466	ALZ	GAL	128610	S12A6_MOUSE Solute carrier family 12 member 6 OS=Mus musculus GN=Slc12a6 PE=1 SV=2	3668.47	3776.09	3605.92	3558.92	3253.88	3389.13
Q61016	8	4	65.1527	0.003946	0.012872	1.23514	0.990523	GAL	ALZ	7593.75	GBG7_MOUSE Guanine nucleotide-binding protein G(I)/G(S)/G(O) subunit gamma-7 OS=Mus musculus GN=Gng7 PE=1 SV=2	7355.67	8163.82	7954.75	9980.54	9566.44	9446.86
O54988	9	4	52.3851	0.015987	0.028683	1.13084	0.845071	GAL	ALZ	142141	SLK_MOUSE STE20-like serine/threonine-protein kinase OS=Mus musculus GN=Slk PE=1 SV=2	1561.12	1600.34	1661.47	1882.53	1838.65	1732.8
Q64487	20	4	105.937	0.940754	0.442871	1.00337	0.050444	GAL	ALZ	215608	PTPRD_MOUSE Receptor-type tyrosine-protein phosphatase delta OS=Mus musculus GN=Ptprd PE=1 SV=3	1436.11	1351.66	1060.21	1412.9	1284.82	1163.22
P10630	20	4	139.229	0.014033	0.026868	1.1037	0.869875	GAL	ALZ	46630.5	IF4A2_MOUSE Eukaryotic initiation factor 4A-II OS=Mus musculus GN=Eif4a2 PE=1 SV=2	2481.59	2305.31	2354.41	2650.56	2652.03	2579.26
Q9CR57	8	4	41.5647	0.837133	0.409452	1.00955	0.05342	ALZ	GAL	23678.2	RL14_MOUSE 60S ribosomal protein L14 OS=Mus musculus GN=Rpl14 PE=1 SV=3	4623.08	4721.19	5188.54	4924.6	4798.39	4672.31
Q99KB8	9	4	51.5102	0.661604	0.351582	1.04559	0.065894	ALZ	GAL	34540.4	GLO2_MOUSE Hydroxyacylglutathione hydrolase_ mitochondrial OS=Mus musculus GN=Hagh PE=1 SV=2	1686.28	1598.39	1870.98	1951.69	1371.02	1608.12
P19536	10	4	57.4348	0.071957	0.076999	1.1754	0.457096	ALZ	GAL	14098	COX5B_MOUSE Cytochrome c oxidase subunit 5B_ mitochondrial OS=Mus musculus GN=Cox5b PE=1 SV=1	5402.93	4948.36	5931.73	4930.09	4289.32	4633.77
Q9CPR4	5	4	31.0692	0.055464	0.06379	1.21288	0.528099	GAL	ALZ	21651.3	RL17_MOUSE 60S ribosomal protein L17 OS=Mus musculus GN=Rpl17 PE=1 SV=3	1379.47	1767.52	1481.01	1870.43	1844.6	1898.19
P53986	6	4	29.1	0.00213	0.00957	1.22919	0.998881	ALZ	GAL	53894.6	MOT1_MOUSE Monocarboxylate transporter 1 OS=Mus musculus GN=Slc16a1 PE=1 SV=1	2164.86	2229.6	2250.44	1861.53	1837.14	1707.25
P84096	5	4	33.683	0.175454	0.142012	1.06225	0.245925	GAL	ALZ	21764.7	RHOG_MOUSE Rho-related GTP-binding protein RhoG OS=Mus musculus GN=Rhog PE=1 SV=1	5732.38	5951.91	6359.41	6170.52	6358.3	6638.16
Q9CQJ8	6	4	40.8324	0.058176	0.065968	1.13636	0.514921	GAL	ALZ	22269.2	NDUB9_MOUSE NADH dehydrogenase [ubiquinone] 1 beta subcomplex subunit 9 OS=Mus musculus GN=Ndufb9 PE=1 SV=3	1869.68	1642.43	1877.66	2124.49	2030.92	1969.29
Q3UIU2	10	4	66.0988	0.000315	0.003711	1.2261	1	GAL	ALZ	15515.1	NDUB6_MOUSE NADH dehydrogenase [ubiquinone] 1 beta subcomplex subunit 6 OS=Mus musculus GN=Ndufb6 PE=1 SV=3	6978.19	7361.85	7222.15	8693.2	8936.75	8807.45
P42227	6	4	34.1813	0.000789	0.005726	1.2434	0.999995	ALZ	GAL	88852.4	STAT3_MOUSE Signal transducer and activator of transcription 3 OS=Mus musculus GN=Stat3 PE=1 SV=2	925.383	961.709	966.372	772.913	785.644	736.332
P62812	11	4	50.5571	0.015482	0.028242	1.2243	0.8514	ALZ	GAL	51981.9	GBRA1_MOUSE Gamma-aminobutyric acid receptor subunit alpha-1 OS=Mus musculus GN=Gabra1 PE=1 SV=1	2397.19	2215.47	2494.95	1976.03	2027.42	1802
Q99KK7	17	4	91.9071	0.547445	0.311141	1.076	0.080874	ALZ	GAL	83297	DPP3_MOUSE Dipeptidyl peptidase 3 OS=Mus musculus GN=Dpp3 PE=1 SV=2	2200.47	2306.02	2673.43	1864.9	2095.1	2712.79
P34884	6	4	41.9596	0.761683	0.384615	1.01711	0.057506	GAL	ALZ	12675.4	MIF_MOUSE Macrophage migration inhibitory factor OS=Mus musculus GN=Mif PE=1 SV=2	5483.88	5338.2	6440.69	6061	5662.6	5834.59
Q9JLN9	15	4	76.6215	0.877157	0.422991	1.01522	0.051928	GAL	ALZ	290843	MTOR_MOUSE Serine/threonine-protein kinase mTOR OS=Mus musculus GN=Mtor PE=1 SV=2	5260.87	5638.34	5409.32	6201.33	4959.43	5395.97
P11031	4	4	27.5457	0.665996	0.35325	1.03307	0.065445	ALZ	GAL	14427.5	TCP4_MOUSE Activated RNA polymerase II transcriptional coactivator p15 OS=Mus musculus GN=Sub1 PE=1 SV=3	6023.83	6174.99	7250.25	6594.32	6227.64	6004.54
P62754	8	4	46.5104	0.006778	0.017316	1.10759	0.963291	ALZ	GAL	28851.8	RS6_MOUSE 40S ribosomal protein S6 OS=Mus musculus GN=Rps6 PE=1 SV=1	7979.22	7962.37	8354.61	7490.64	7231.89	7213.62
Q80SW1	16	4	107.382	0.467693	0.280702	1.05385	0.096215	GAL	ALZ	60035.1	SAHH2_MOUSE S-adenosylhomocysteine hydrolase-like protein 1 OS=Mus musculus GN=Ahcyl1 PE=1 SV=1	6039.72	6384.22	5455.29	6513.83	6614.38	5713.77
Q9CYR0	9	4	57.0613	0.105142	0.098636	1.04978	0.359781	ALZ	GAL	17376	SSBP_MOUSE Single-stranded DNA-binding protein_ mitochondrial OS=Mus musculus GN=Ssbp1 PE=1 SV=1	4058.38	4145.37	3888.29	3776.01	3943.3	3799.3
Q80VY2	4	4	19.7824	0.065186	0.071555	1.16014	0.483763	GAL	ALZ	33689	INKA2_MOUSE PAK4-inhibitor INKA2 OS=Mus musculus GN=Fam212b PE=2 SV=1	1327.98	1278.53	1443.1	1713.26	1506.73	1478.13
Q9QZM0;Q99NB8	12	4	90.1058	0.010871	0.023025	1.27011	0.911332	ALZ	GAL	67351.2	UBQL2_MOUSE Ubiquilin-2 OS=Mus musculus GN=Ubqln2 PE=1 SV=2	3754.24	3822.46	4006.66	3351.45	2890.73	2877.82
Q8VHL1	6	4	33.3166	0.204569	0.158162	1.06555	0.216406	ALZ	GAL	40848.6	SETD7_MOUSE Histone-lysine N-methyltransferase SETD7 OS=Mus musculus GN=Setd7 PE=1 SV=2	3720.83	3481.81	3983.29	3582.13	3421.21	3494.51
Q9CZJ2	17	4	82.9941	0.803754	0.39896	1.02509	0.055014	ALZ	GAL	76860.8	HS12B_MOUSE Heat shock 70 kDa protein 12B OS=Mus musculus GN=Hspa12b PE=1 SV=1	722.539	657.261	828.977	649.609	712.18	792.931
Q62000	6	4	31.1733	0.017895	0.030423	3.25968	0.821781	GAL	ALZ	34354.3	MIME_MOUSE Mimecan OS=Mus musculus GN=Ogn PE=1 SV=1	707.047	833.573	660.535	2875.28	3023.94	1275.83
P50153	6	4	45.8174	0.019504	0.032084	1.13008	0.802905	ALZ	GAL	8575.84	GBG4_MOUSE Guanine nucleotide-binding protein G(I)/G(S)/G(O) subunit gamma-4 OS=Mus musculus GN=Gng4 PE=1 SV=1	4293.76	4123.2	4250.29	3959.94	3583.55	3665.66
Q8CHP8	9	4	52.9831	1.74e-05	0.001959	1.27716	1	GAL	ALZ	34997	PGP_MOUSE Glycerol-3-phosphate phosphatase OS=Mus musculus GN=Pgp PE=1 SV=1	6667.63	6508.73	6592.66	8431.06	8514.62	8302.49
A2AQW0	15	4	71.8668	0.000143	0.002779	1.67274	1	ALZ	GAL	150582	M3K15_MOUSE Mitogen-activated protein kinase kinase kinase 15 OS=Mus musculus GN=Map3k15 PE=1 SV=1	2975.95	3054.12	2953.35	1838.7	1863.51	1668.26
Q9JIA1	14	4	94.9032	0.013805	0.026552	1.0949	0.872809	GAL	ALZ	64385.2	LGI1_MOUSE Leucine-rich glioma-inactivated protein 1 OS=Mus musculus GN=Lgi1 PE=1 SV=1	7508.75	7378.27	7779.13	8417.67	8372.81	8026.69
Q00493	11	4	62.274	0.179025	0.143412	1.07442	0.241924	GAL	ALZ	53655.1	CBPE_MOUSE Carboxypeptidase E OS=Mus musculus GN=Cpe PE=1 SV=2	4520.84	5101.64	4590.5	5304.33	5076.29	4890.16
Q8R164	10	4	63.7221	0.095512	0.092884	1.13785	0.383538	GAL	ALZ	33079.1	BPHL_MOUSE Valacyclovir hydrolase OS=Mus musculus GN=Bphl PE=1 SV=1	2940.55	3155.21	3296.4	3798.29	3655.24	3233.32
Q6P1F6;Q8BG02	15	4	94.0239	0.000153	0.002834	1.14518	1	ALZ	GAL	52205.4	2ABA_MOUSE Serine/threonine-protein phosphatase 2A 55 kDa regulatory subunit B alpha isoform OS=Mus musculus GN=Ppp2r2a PE=1 SV=1	7826.29	7817.91	8029.11	6837.59	6939.53	6895
Q9EP69	11	4	60.3393	0.476293	0.285278	1.03455	0.094312	ALZ	GAL	67514.2	SAC1_MOUSE Phosphatidylinositide phosphatase SAC1 OS=Mus musculus GN=Sacm1l PE=1 SV=1	2189.64	2337.38	2268.64	2016.99	2250.41	2301.3
Q91WM1	6	4	37.4973	0.002678	0.010861	1.93455	0.997304	ALZ	GAL	74389.1	STRBP_MOUSE Spermatid perinuclear RNA-binding protein OS=Mus musculus GN=Strbp PE=1 SV=1	2538.63	2042.43	2379.71	1283.2	1024.44	1290.5
P51557	7	4	30.9845	0.943669	0.443384	1.00836	0.050402	ALZ	GAL	31911.7	STAR_MOUSE Steroidogenic acute regulatory protein_ mitochondrial OS=Mus musculus GN=Star PE=1 SV=1	2162.88	1837.82	2325.53	1954.86	1990.38	2328.53
P13541	15	4	75.9143	0.309524	0.212415	1.07819	0.147995	ALZ	GAL	224874	MYH3_MOUSE Myosin-3 OS=Mus musculus GN=Myh3 PE=2 SV=2	781.615	879.326	941.202	843.341	755.995	814.101
Q9QUI0	10	4	53.7586	0.001901	0.009144	1.26334	0.999308	ALZ	GAL	22124.4	RHOA_MOUSE Transforming protein RhoA OS=Mus musculus GN=Rhoa PE=1 SV=1	6919.63	7249.41	7390.04	5420.15	5728.21	5916.73
Q9JL62	6	4	32.5985	0.015219	0.028036	1.13799	0.854718	GAL	ALZ	23860.8	GLTP_MOUSE Glycolipid transfer protein OS=Mus musculus GN=Gltp PE=1 SV=3	5866.85	6187.41	5836.37	6680.32	6549.88	7129.12
P31254	18	4	83.0581	0.007975	0.019206	1.5082	0.948868	GAL	ALZ	119464	UBA1Y_MOUSE Ubiquitin-like modifier-activating enzyme 1 Y OS=Mus musculus GN=Uba1y PE=1 SV=2	667.356	641.985	764.973	1118.76	1095.91	913.815
P36916	7	4	32.3583	0.286889	0.201635	1.07379	0.159308	GAL	ALZ	69398.5	GNL1_MOUSE Guanine nucleotide-binding protein-like 1 OS=Mus musculus GN=Gnl1 PE=1 SV=4	1100.74	1292.07	1071.98	1255.81	1264.5	1200.14
Q922R8	8	4	46.822	0.013347	0.026026	1.22445	0.878754	ALZ	GAL	48499.6	PDIA6_MOUSE Protein disulfide-isomerase A6 OS=Mus musculus GN=Pdia6 PE=1 SV=3	9343.01	9354.86	10403.5	7938.86	7478.6	8349.5
Q8R0A5	10	4	48.5309	0.878565	0.423495	1.07906	0.051884	ALZ	GAL	22525.6	TCAL3_MOUSE Transcription elongation factor A protein-like 3 OS=Mus musculus GN=Tceal3 PE=1 SV=2	5929.89	2529.41	2965.3	5214.85	2641.29	2731.44
Q9D1X0	5	4	30.6143	0.910977	0.432965	1.01162	0.051007	ALZ	GAL	24795.7	NOL3_MOUSE Nucleolar protein 3 OS=Mus musculus GN=Nol3 PE=1 SV=1	1240.13	1003.2	1061.25	1130.64	1029.95	1106.03
Q6P9L4	7	4	30.1633	0.804355	0.399089	1.00856	0.054983	GAL	ALZ	79811.9	UBP49_MOUSE Ubiquitin carboxyl-terminal hydrolase 49 OS=Mus musculus GN=Usp49 PE=2 SV=1	2856.72	2848.79	3082.78	2997.65	2834.84	3030.98
P80317	17	4	107.712	0.754569	0.382278	1.01139	0.057984	GAL	ALZ	58460.6	TCPZ_MOUSE T-complex protein 1 subunit zeta OS=Mus musculus GN=Cct6a PE=1 SV=3	4520.25	4351.61	4614.26	4520.33	4343.4	4776.02
Q62277	8	4	52.6401	0.322715	0.217119	1.02358	0.142014	GAL	ALZ	34309.8	SYPH_MOUSE Synaptophysin OS=Mus musculus GN=Syp PE=1 SV=2	33324.6	33717.1	35187	34490.7	35761.5	34386.8
P28352	9	4	46.0335	0.265457	0.191739	1.04039	0.171447	ALZ	GAL	35889.6	APEX1_MOUSE DNA-(apurinic or apyrimidinic site) lyase OS=Mus musculus GN=Apex1 PE=1 SV=2	5631.27	5611.51	5263.76	5065.64	5405.83	5394.29
Q64133	9	4	37.769	0.656163	0.349145	1.03593	0.066463	GAL	ALZ	60172.3	AOFA_MOUSE Amine oxidase [flavin-containing] A OS=Mus musculus GN=Maoa PE=1 SV=3	762.16	891.46	816.564	898.654	898.981	761.308
P47809	11	4	59.2675	0.35223	0.230471	1.02322	0.130014	ALZ	GAL	44569.9	MP2K4_MOUSE Dual specificity mitogen-activated protein kinase kinase 4 OS=Mus musculus GN=Map2k4 PE=1 SV=2	9034.58	8927.14	9559.03	8978.47	9015.54	8902.14
Q6NZL0	9	4	47.4278	0.019815	0.032323	1.12538	0.799332	GAL	ALZ	103822	SOGA3_MOUSE Protein SOGA3 OS=Mus musculus GN=Soga3 PE=1 SV=2	4778.5	5135.56	5300.76	5628.92	5783.18	5710.38
Q6PB44	10	4	50.4388	0.879666	0.423851	1.00842	0.051849	ALZ	GAL	186072	PTN23_MOUSE Tyrosine-protein phosphatase non-receptor type 23 OS=Mus musculus GN=Ptpn23 PE=1 SV=2	1511.43	1332.71	1380.37	1389.71	1320.05	1479.49
Q6P9K8	5	4	27.0116	0.001175	0.007457	2.62374	0.999937	ALZ	GAL	151066	CSKI1_MOUSE Caskin-1 OS=Mus musculus GN=Caskin1 PE=1 SV=2	1680.51	1488.62	1437.5	706.555	561.648	487.546
Q921M7	10	4	72.0901	0.713667	0.369147	1.01601	0.061066	GAL	ALZ	37061.2	FA49B_MOUSE Protein FAM49B OS=Mus musculus GN=Fam49b PE=1 SV=1	7988.93	7499.21	8074.34	7813.82	7645.1	8480.87
Q6PDN3	7	4	43.4603	0.032668	0.04526	1.353	0.674171	GAL	ALZ	215549	MYLK_MOUSE Myosin light chain kinase_ smooth muscle OS=Mus musculus GN=Mylk PE=1 SV=3	44947.2	43414.5	51974.5	55700.4	61943.1	72232
Q8K400	5	4	27.6741	0.949855	0.444468	1.005	0.050318	ALZ	GAL	129248	STXB5_MOUSE Syntaxin-binding protein 5 OS=Mus musculus GN=Stxbp5 PE=1 SV=3	1557.7	1709.22	1457.92	1537.23	1650.49	1513.62
Q99KV1	5	4	27.4163	0.049221	0.058963	1.14035	0.56124	GAL	ALZ	40840.2	DJB11_MOUSE DnaJ homolog subfamily B member 11 OS=Mus musculus GN=Dnajb11 PE=1 SV=1	2250.17	1969.47	2173.4	2512.23	2310.03	2468.04
P57680	10	4	39.705	0.116625	0.105838	1.20078	0.334935	GAL	ALZ	113973	EVC_MOUSE Ellis-van Creveld syndrome protein homolog OS=Mus musculus GN=Evc PE=1 SV=2	1772.35	1362.8	1717.69	1780.08	2067.26	1979.85
Q3THK7	8	4	41.2126	0.481377	0.287144	1.03636	0.093218	ALZ	GAL	77464.9	GUAA_MOUSE GMP synthase [glutamine-hydrolyzing] OS=Mus musculus GN=Gmps PE=1 SV=2	2529.24	2256.29	2364.3	2348.02	2393.08	2157.9
Q3UUI3	4	4	22.4343	0.14624	0.12513	1.04234	0.283786	GAL	ALZ	26259.4	THEM4_MOUSE Acyl-coenzyme A thioesterase THEM4 OS=Mus musculus GN=Them4 PE=1 SV=1	3496.07	3576.78	3677.65	3864.32	3642.34	3699.02
Q9D3D9	6	4	42.6068	0.041748	0.053407	1.21023	0.607018	ALZ	GAL	17600.1	ATPD_MOUSE ATP synthase subunit delta_ mitochondrial OS=Mus musculus GN=Atp5d PE=1 SV=1	27202.5	27208.4	31622.3	24932.7	24291.6	21864.2
P84075	16	4	139.157	0.021992	0.034711	1.1382	0.775129	GAL	ALZ	22541.5	HPCA_MOUSE Neuron-specific calcium-binding protein hippocalcin OS=Mus musculus GN=Hpca PE=1 SV=2	7369.87	8091.97	8134.34	8787.9	9238.03	8831.27
B2RSH2	15	4	126.928	0.309596	0.212415	1.03889	0.147961	ALZ	GAL	40931.4	GNAI1_MOUSE Guanine nucleotide-binding protein G(i) subunit alpha-1 OS=Mus musculus GN=Gnai1 PE=1 SV=1	16989.3	15659.3	16845.1	15706.3	15439.5	16495
P67984	4	4	25.2407	0.079824	0.08236	1.07833	0.429596	GAL	ALZ	14816	RL22_MOUSE 60S ribosomal protein L22 OS=Mus musculus GN=Rpl22 PE=1 SV=2	4363.12	4724.97	4805.85	5098.28	4872.06	5011.91
Q3TC72	9	4	56.1091	0.377971	0.241445	1.01295	0.120878	GAL	ALZ	35089.6	FAHD2_MOUSE Fumarylacetoacetate hydrolase domain-containing protein 2A OS=Mus musculus GN=Fahd2 PE=1 SV=1	2698.36	2781.75	2663.3	2746.41	2763.39	2739.09
Q6NVD0	5	4	25.4442	0.588881	0.326121	1.01796	0.074636	GAL	ALZ	352351	FREM2_MOUSE FRAS1-related extracellular matrix protein 2 OS=Mus musculus GN=Frem2 PE=1 SV=2	2225.46	2445.7	2443	2425.62	2383.54	2432.77
O35633	5	4	30.6307	0.063177	0.069941	1.10232	0.492294	ALZ	GAL	58350.7	VIAAT_MOUSE Vesicular inhibitory amino acid transporter OS=Mus musculus GN=Slc32a1 PE=1 SV=3	2913.78	3067.05	3195.61	2659.57	2746.11	2918.97
Q61696;P17879	26	5	194.904	0.031492	0.044102	1.17397	0.683993	GAL	ALZ	70364.4	HS71A_MOUSE Heat shock 70 kDa protein 1A OS=Mus musculus GN=Hspa1a PE=1 SV=2	11735.5	10775	11315.3	13657.3	13905.1	12147.8
P99024	61	5	540.151	0.001838	0.009114	1.15076	0.999404	ALZ	GAL	50127.2	TBB5_MOUSE Tubulin beta-5 chain OS=Mus musculus GN=Tubb5 PE=1 SV=1	94480.9	93596.8	99191	82148.5	83806.2	83679.8
P39054	32	5	242.225	0.555764	0.313731	1.03315	0.079538	GAL	ALZ	98487.6	DYN2_MOUSE Dynamin-2 OS=Mus musculus GN=Dnm2 PE=1 SV=2	5933.99	6224.51	5344.45	6076.43	6285.43	5721.35
P68033;P62737;P63268;P68134	32	5	328.183	0.068737	0.074474	1.09167	0.469395	ALZ	GAL	42361.2	ACTC_MOUSE Actin_ alpha cardiac muscle 1 OS=Mus musculus GN=Actc1 PE=1 SV=1	34421.9	35070.8	35989.1	32253.3	30324.5	34046.9
Q8CJ19	24	5	122.379	0.059908	0.067214	1.23182	0.506847	ALZ	GAL	224919	MICA3_MOUSE [F-actin]-methionine sulfoxide oxidase MICAL3 OS=Mus musculus GN=Mical3 PE=1 SV=2	1442.1	1319.15	1132.26	1127.08	1025.94	1007.77
Q8R429	27	5	165.015	0.103071	0.097397	1.08245	0.364645	GAL	ALZ	110794	AT2A1_MOUSE Sarcoplasmic/endoplasmic reticulum calcium ATPase 1 OS=Mus musculus GN=Atp2a1 PE=1 SV=1	3824.54	3904.64	3850.75	4272.27	4378.23	3884.16
P22315	7	5	32.0817	0.289379	0.202419	1.0742	0.157993	GAL	ALZ	47700.7	HEMH_MOUSE Ferrochelatase_ mitochondrial OS=Mus musculus GN=Fech PE=1 SV=2	2939.35	3124.15	3126.21	3446.22	3473.24	2952.13
Q60692	6	5	44.909	0.136083	0.118033	1.10936	0.299579	GAL	ALZ	25606.9	PSB6_MOUSE Proteasome subunit beta type-6 OS=Mus musculus GN=Psmb6 PE=1 SV=3	6645.02	6509.38	6848.74	7753.15	7793.88	6643.73
Q8VHH5	13	5	60.0066	0.093555	0.091362	1.15621	0.388743	GAL	ALZ	98934.8	AGAP3_MOUSE Arf-GAP with GTPase_ ANK repeat and PH domain-containing protein 3 OS=Mus musculus GN=Agap3 PE=1 SV=1	5471.06	5560.75	6075.06	5966.87	7258.33	6553.98
Q91W97	30	5	163.686	0.249934	0.183709	1.0952	0.181266	GAL	ALZ	103571	HKDC1_MOUSE Putative hexokinase HKDC1 OS=Mus musculus GN=Hkdc1 PE=2 SV=1	2698.93	3080.49	2502.35	3126.96	3121.19	2822.09
E9PUL5	8	5	54.4478	0.068219	0.07405	1.31718	0.471437	ALZ	GAL	36094.9	PRRT2_MOUSE Proline-rich transmembrane protein 2 OS=Mus musculus GN=Prrt2 PE=1 SV=1	12137.2	15135.4	15447.8	9159.6	11486.1	11787.6
P33175	33	5	191.929	0.01494	0.027697	1.34912	0.858256	GAL	ALZ	117817	KIF5A_MOUSE Kinesin heavy chain isoform 5A OS=Mus musculus GN=Kif5a PE=1 SV=3	2632.05	2425.2	2182.24	3139.3	3578.76	3048.92
Q64737	12	5	63.1136	0.090634	0.089633	1.18221	0.396779	GAL	ALZ	108701	PUR2_MOUSE Trifunctional purine biosynthetic protein adenosine-3 OS=Mus musculus GN=Gart PE=1 SV=3	770.898	762.699	611.115	852.086	816.457	866.956
A2ALS5	14	5	63.9364	0.005659	0.015927	1.14098	0.975541	GAL	ALZ	73946.7	RPGP1_MOUSE Rap1 GTPase-activating protein 1 OS=Mus musculus GN=Rap1gap PE=1 SV=2	3614.66	3411.6	3484.1	4080.8	3859	4052.3
P35979	6	5	26.596	0.076287	0.080342	1.0335	0.441539	GAL	ALZ	17975.7	RL12_MOUSE 60S ribosomal protein L12 OS=Mus musculus GN=Rpl12 PE=1 SV=2	6545.55	6624.46	6804.91	6824.11	6989.31	6830.69
P01831	12	5	114.732	0.011387	0.023669	1.16452	0.904521	ALZ	GAL	18308.1	THY1_MOUSE Thy-1 membrane glycoprotein OS=Mus musculus GN=Thy1 PE=1 SV=1	126674	128806	136851	115805	106797	114301
E9Q394	23	5	113.221	0.461877	0.278788	1.05997	0.097541	GAL	ALZ	307626	AKP13_MOUSE A-kinase anchor protein 13 OS=Mus musculus GN=Akap13 PE=1 SV=1	1359.68	1228.99	1179.42	1315.25	1210.72	1468.1
Q9ESN6	13	5	74.5723	0.015528	0.028242	1.17719	0.850821	ALZ	GAL	82471.7	TRIM2_MOUSE Tripartite motif-containing protein 2 OS=Mus musculus GN=Trim2 PE=1 SV=1	2281.75	2157.67	2468.22	1931.91	1946.98	1989.01
P61294	20	5	147.878	0.044521	0.056286	1.09846	0.589161	GAL	ALZ	23575.8	RAB6B_MOUSE Ras-related protein Rab-6B OS=Mus musculus GN=Rab6b PE=1 SV=1	9985.66	10599.7	11137.4	11734	11702.6	11409.5
O08528	23	5	118.995	0.016773	0.029436	1.17019	0.835364	ALZ	GAL	104018	HXK2_MOUSE Hexokinase-2 OS=Mus musculus GN=Hk2 PE=1 SV=1	4420.64	4753.47	4606.56	3680.46	3961.83	4134.17
P48453	18	5	137.052	0.311863	0.213008	1.05385	0.146904	ALZ	GAL	59857.9	PP2BB_MOUSE Serine/threonine-protein phosphatase 2B catalytic subunit beta isoform OS=Mus musculus GN=Ppp3cb PE=1 SV=2	13172.2	13410.8	14655.2	12636.7	12630.6	13863.7
Q8JZQ9	16	5	79.2918	0.044409	0.056256	1.49318	0.589864	GAL	ALZ	91769.5	EIF3B_MOUSE Eukaryotic translation initiation factor 3 subunit B OS=Mus musculus GN=Eif3b PE=1 SV=1	534.281	768.259	501.947	803.017	928.786	962.621
P20444	20	5	125.588	0.01576	0.028493	1.13902	0.847914	ALZ	GAL	77992.6	KPCA_MOUSE Protein kinase C alpha type OS=Mus musculus GN=Prkca PE=1 SV=3	1914.03	1909.69	1741.67	1621.86	1653.94	1610.33
P62270	15	5	86.3446	0.460365	0.278306	1.01754	0.097891	ALZ	GAL	17718.7	RS18_MOUSE 40S ribosomal protein S18 OS=Mus musculus GN=Rps18 PE=1 SV=3	10959.2	10821.7	11488.3	10669.4	11020.9	11005.4
Q91W50	15	5	68.158	0.053997	0.062665	1.07316	0.535521	GAL	ALZ	89646.1	CSDE1_MOUSE Cold shock domain-containing protein E1 OS=Mus musculus GN=Csde1 PE=1 SV=1	1810.95	1891.3	1941.73	2073.14	1958.53	2025.2
Q8K4Z3	7	5	51.5006	0.29935	0.207495	1.04842	0.152906	GAL	ALZ	31315.1	NNRE_MOUSE NAD(P)H-hydrate epimerase OS=Mus musculus GN=Naxe PE=1 SV=1	11139.7	11080.8	12206.7	11473	12140.2	12480.9
Q9Z0P5	14	5	90.6408	0.003244	0.011694	1.4605	0.994806	ALZ	GAL	39699.1	TWF2_MOUSE Twinfilin-2 OS=Mus musculus GN=Twf2 PE=1 SV=1	998.16	1138.44	1181.62	744.461	724.125	803.394
Q9CY58	15	5	90.8157	0.169242	0.138332	1.07699	0.253176	ALZ	GAL	44828.2	PAIRB_MOUSE Plasminogen activator inhibitor 1 RNA-binding protein OS=Mus musculus GN=Serbp1 PE=1 SV=2	6046.21	6207.27	6458.22	6122.87	5907.89	5343.37
P68040	15	5	92.0788	0.000299	0.003711	1.2567	1	ALZ	GAL	35533	RACK1_MOUSE Receptor of activated protein C kinase 1 OS=Mus musculus GN=Rack1 PE=1 SV=3	11158.2	10858.8	10581.2	8852.07	8565.88	8521.62
Q63844	16	5	110.347	0.985535	0.453711	1.00076	0.050026	GAL	ALZ	43408.7	MK03_MOUSE Mitogen-activated protein kinase 3 OS=Mus musculus GN=Mapk3 PE=1 SV=5	7674.04	7615.22	7082.93	7097.41	7522.98	7768.79
P62821	16	5	124.469	0.669971	0.354714	1.00577	0.065045	GAL	ALZ	22905.9	RAB1A_MOUSE Ras-related protein Rab-1A OS=Mus musculus GN=Rab1A PE=1 SV=3	16746.1	16694	16991.3	16949.3	16565.2	17207.9
Q9QZ88	7	5	30.3751	0.252763	0.185279	1.03077	0.179406	GAL	ALZ	20666.8	VPS29_MOUSE Vacuolar protein sorting-associated protein 29 OS=Mus musculus GN=Vps29 PE=1 SV=1	3719.46	3705.05	3503.35	3815.88	3665.57	3782.66
Q80YE7	16	5	82.151	0.108004	0.100434	1.05497	0.353262	ALZ	GAL	163324	DAPK1_MOUSE Death-associated protein kinase 1 OS=Mus musculus GN=Dapk1 PE=1 SV=3	6008.85	6057.44	6091.76	5579.99	6038.72	5593.23
Q91WQ3	14	5	69.4488	0.026711	0.039691	1.13676	0.727081	GAL	ALZ	59447.6	SYYC_MOUSE Tyrosine--tRNA ligase_ cytoplasmic OS=Mus musculus GN=Yars PE=1 SV=3	3481.57	3675.27	3316.18	4134.19	3952.54	3818.59
Q9QUR7	8	5	52.2065	0.006203	0.016399	1.40059	0.969769	ALZ	GAL	18484.5	PIN1_MOUSE Peptidyl-prolyl cis-trans isomerase NIMA-interacting 1 OS=Mus musculus GN=Pin1 PE=1 SV=1	4710.54	4832.71	4809.24	3821.75	3363.35	3062.38
P63216	7	5	49.2703	0.000273	0.003547	1.84336	1	ALZ	GAL	8532.89	GBG3_MOUSE Guanine nucleotide-binding protein G(I)/G(S)/G(O) subunit gamma-3 OS=Mus musculus GN=Gng3 PE=1 SV=1	26302.9	28392.2	26674.4	13984.8	16071.4	14085.8
P97351	15	5	110.12	0.517458	0.300682	1.04999	0.086073	ALZ	GAL	30113	RS3A_MOUSE 40S ribosomal protein S3a OS=Mus musculus GN=Rps3a PE=1 SV=3	2817.65	2345.52	2438.09	2575.9	2282.18	2381.3
Q8BGH2	16	5	87.2802	0.002665	0.010846	1.06676	0.997351	GAL	ALZ	52263.2	SAM50_MOUSE Sorting and assembly machinery component 50 homolog OS=Mus musculus GN=Samm50 PE=1 SV=1	5720.46	5828.39	5870.85	6176.5	6141.37	6264.73
Q5SYD0	16	5	80.0242	0.059285	0.066921	1.08901	0.509719	GAL	ALZ	116880	MYO1D_MOUSE Unconventional myosin-Id OS=Mus musculus GN=Myo1d PE=1 SV=1	4771.64	4584.85	4977.39	5119.15	5436.25	5054.34
Q8BIJ6	17	5	103.965	0.991277	0.455099	1.00021	0.05001	GAL	ALZ	113945	SYIM_MOUSE Isoleucine--tRNA ligase_ mitochondrial OS=Mus musculus GN=Iars2 PE=1 SV=1	4701.14	4804.03	4580.19	4613.12	4654.94	4820.31
Q9WU78	14	5	76.2497	0.001119	0.007223	1.28281	0.999952	ALZ	GAL	96594.6	PDC6I_MOUSE Programmed cell death 6-interacting protein OS=Mus musculus GN=Pdcd6ip PE=1 SV=3	4306.51	4040.66	4095.14	3360.16	3106.8	3232.33
O88643	19	5	132.218	0.006756	0.017316	1.22922	0.96355	ALZ	GAL	61079.3	PAK1_MOUSE Serine/threonine-protein kinase PAK 1 OS=Mus musculus GN=Pak1 PE=1 SV=1	6095.07	5948.94	6209.15	5014.77	5237.97	4596.61
Q71M36	8	5	42.7769	0.043582	0.055268	1.12949	0.595086	ALZ	GAL	61090.2	CSPG5_MOUSE Chondroitin sulfate proteoglycan 5 OS=Mus musculus GN=Cspg5 PE=1 SV=2	4235.78	4453.64	4732.39	4098.06	3755.99	4029.05
P53994	15	5	141.22	0.068211	0.07405	1.06289	0.471473	GAL	ALZ	23718.7	RAB2A_MOUSE Ras-related protein Rab-2A OS=Mus musculus GN=Rab2a PE=1 SV=1	25405.2	24568	26413.1	26609.6	27768.5	26812.3
Q9QXY6	21	5	133.408	0.007946	0.019206	1.45965	0.949239	ALZ	GAL	60878.2	EHD3_MOUSE EH domain-containing protein 3 OS=Mus musculus GN=Ehd3 PE=1 SV=2	1546.99	1850.57	1630.84	1047.22	1268.14	1129.59
P33173	21	5	113.653	0.504089	0.295879	1.02505	0.0886	ALZ	GAL	193265	KIF1A_MOUSE Kinesin-like protein KIF1A OS=Mus musculus GN=Kif1a PE=1 SV=2	10688.1	10130.8	11281.3	10514.6	10236.9	10564.3
Q3TRM8	23	5	129.303	0.001022	0.006885	1.37115	0.999972	ALZ	GAL	101812	HXK3_MOUSE Hexokinase-3 OS=Mus musculus GN=Hk3 PE=1 SV=2	12914.5	13632.6	14590.9	10090.5	10112.4	9799.62
Q148V7	13	5	69.4565	0.080242	0.082645	1.05445	0.428227	GAL	ALZ	135442	K1468_MOUSE LisH domain and HEAT repeat-containing protein KIAA1468 OS=Mus musculus GN=Kiaa1468 PE=1 SV=1	3220.07	3322.88	3208.26	3413.84	3550.89	3317.45
P84084	22	5	183.557	0.809299	0.40103	1.01167	0.054727	ALZ	GAL	20643.8	ARF5_MOUSE ADP-ribosylation factor 5 OS=Mus musculus GN=Arf5 PE=1 SV=2	11787.5	11074.2	12512.6	11877.9	11967.7	11120.8
P48725	13	5	68.1264	0.422	0.260921	1.15195	0.107567	GAL	ALZ	332202	PCNT_MOUSE Pericentrin OS=Mus musculus GN=Pcnt PE=1 SV=2	975.66	1188.31	624.138	983.027	1120.98	1107.76
Q8CHH9	20	5	137.738	0.399512	0.250182	1.11007	0.114035	ALZ	GAL	50154.6	SEPT8_MOUSE Septin-8 OS=Mus musculus GN=Sept8 PE=1 SV=4	5664.95	6618.58	6898.35	4670.3	6480.18	6129.36
P21278	13	5	93.8456	0.00281	0.010923	1.28635	0.996801	ALZ	GAL	42309.4	GNA11_MOUSE Guanine nucleotide-binding protein subunit alpha-11 OS=Mus musculus GN=Gna11 PE=1 SV=1	6061.84	6323.17	6822.28	5059.54	5057.58	4814.46
Q6PCP5	7	5	36.7386	0.18355	0.146634	1.08269	0.237021	ALZ	GAL	32988.6	MFF_MOUSE Mitochondrial fission factor OS=Mus musculus GN=Mff PE=1 SV=1	3146.46	3416.9	3446.93	3028.89	2893.86	3322.99
Q91ZJ5	20	5	112.249	0.04707	0.057878	1.08918	0.573675	ALZ	GAL	57150.5	UGPA_MOUSE UTP--glucose-1-phosphate uridylyltransferase OS=Mus musculus GN=Ugp2 PE=1 SV=3	4166.95	4018.33	4352.2	3929.64	3692.2	3889.09
P99027	7	5	59.3501	0.001041	0.006907	1.69383	0.999969	ALZ	GAL	11650.9	RLA2_MOUSE 60S acidic ribosomal protein P2 OS=Mus musculus GN=Rplp2 PE=1 SV=3	18210.6	19070.8	18748.1	12268.6	10861.7	9948.18
Q6PHZ2	21	5	196.609	0.597895	0.329862	1.01003	0.073409	GAL	ALZ	56996.8	KCC2D_MOUSE Calcium/calmodulin-dependent protein kinase type II subunit delta OS=Mus musculus GN=Camk2d PE=1 SV=1	18271.3	18521	17571.1	18019.3	18365.7	18523.7
Q0VGY8	18	5	96.0208	0.327636	0.219418	1.31941	0.139886	GAL	ALZ	202972	TANC1_MOUSE Protein TANC1 OS=Mus musculus GN=Tanc1 PE=1 SV=2	506.593	673.303	466.757	469.517	853.887	849.199
P45591	13	5	102.467	0.006112	0.016298	1.34652	0.970766	GAL	ALZ	18823.7	COF2_MOUSE Cofilin-2 OS=Mus musculus GN=Cfl2 PE=1 SV=1	18330.2	18736.3	20223.2	27387.3	26354.6	23399.8
Q9D1G1	16	5	127.481	0.323646	0.21758	1.02779	0.141607	ALZ	GAL	22358.3	RAB1B_MOUSE Ras-related protein Rab-1B OS=Mus musculus GN=Rab1b PE=1 SV=1	9668.35	10039.1	9913.97	9230.91	9963.57	9625.91
Q8R0W0	17	5	99.0096	0.813191	0.401257	1.01529	0.05453	GAL	ALZ	726105	EPIPL_MOUSE Epiplakin OS=Mus musculus GN=Eppk1 PE=1 SV=2	2694.53	2207.11	2356.05	2632.26	2342.39	2394
P62880;P29387	19	5	142.838	0.014591	0.027442	1.16433	0.862702	ALZ	GAL	38072.5	GBB2_MOUSE Guanine nucleotide-binding protein G(I)/G(S)/G(T) subunit beta-2 OS=Mus musculus GN=Gnb2 PE=1 SV=3	18452.2	19613.8	20518.3	16649.1	17412.7	16254.1
Q9ER00	10	5	62.6546	0.025636	0.038836	1.10208	0.737513	ALZ	GAL	31309.4	STX12_MOUSE Syntaxin-12 OS=Mus musculus GN=Stx12 PE=1 SV=1	6373.97	6525.89	6001.77	5626.17	5665.6	5859.13
P68181	17	5	118.569	0.126353	0.11231	1.1526	0.316326	GAL	ALZ	40879	KAPCB_MOUSE cAMP-dependent protein kinase catalytic subunit beta OS=Mus musculus GN=Prkacb PE=1 SV=2	5700.11	6081.41	4846.19	6329.63	6789.07	6046.39
Q9JM52	14	5	74.6619	0.016447	0.02915	1.37908	0.839369	ALZ	GAL	147979	MINK1_MOUSE Misshapen-like kinase 1 OS=Mus musculus GN=Mink1 PE=1 SV=3	1013.49	1164.44	1308.49	883.97	846.872	797.237
P28474	9	5	42.9567	0.273935	0.195824	1.12829	0.166462	GAL	ALZ	40346.2	ADHX_MOUSE Alcohol dehydrogenase class-3 OS=Mus musculus GN=Adh5 PE=1 SV=3	4226.19	4331.76	3371.89	4450.99	4942.82	4066.47
P58774	14	5	96.9946	0.204053	0.158041	1.03182	0.216874	GAL	ALZ	32950.8	TPM2_MOUSE Tropomyosin beta chain OS=Mus musculus GN=Tpm2 PE=1 SV=1	4855.4	4782.32	4729.6	5040.31	4755.7	5028.53
P39688	11	5	58.3919	0.353829	0.231258	1.05334	0.129413	GAL	ALZ	61188.2	FYN_MOUSE Tyrosine-protein kinase Fyn OS=Mus musculus GN=Fyn PE=1 SV=4	1048.11	1167.61	1230.23	1246.38	1219.46	1163.93
Q8R0A7	9	5	52.654	0.005172	0.015281	1.15859	0.980346	ALZ	GAL	46774.7	K0513_MOUSE Uncharacterized protein KIAA0513 OS=Mus musculus GN=Kiaa0513 PE=1 SV=1	5531.61	5758.22	5604.5	5095.17	4745.62	4740.97
E9Q414	11	5	46.9236	0.045816	0.056955	2.69306	0.581188	GAL	ALZ	510802	APOB_MOUSE Apolipoprotein B-100 OS=Mus musculus GN=Apob PE=1 SV=1	4611.52	7635.34	2054.58	12042.8	14959.7	11512
P23198;P83917	8	5	55.1669	0.967064	0.448033	1.00095	0.050137	GAL	ALZ	21026.5	CBX3_MOUSE Chromobox protein homolog 3 OS=Mus musculus GN=Cbx3 PE=1 SV=2	3416.26	3543.11	3883.89	3469.27	3738.18	3646.05
Q9D1T0	10	5	65.5015	0.386351	0.244708	1.03932	0.118135	GAL	ALZ	69956.4	LIGO1_MOUSE Leucine-rich repeat and immunoglobulin-like domain-containing nogo receptor-interacting protein 1 OS=Mus musculus GN=Lingo1 PE=1 SV=1	5244.37	5161.7	5882.57	5590.78	5668.76	5669.53
Q925N0	12	5	86.6576	0.011794	0.02412	1.11533	0.899137	GAL	ALZ	37499.7	SFXN5_MOUSE Sideroflexin-5 OS=Mus musculus GN=Sfxn5 PE=1 SV=2	16841.1	16726.6	17658	18944.5	19687.4	18501.5
P62748	12	5	104.723	0.526851	0.303423	1.02031	0.084377	ALZ	GAL	22452.3	HPCL1_MOUSE Hippocalcin-like protein 1 OS=Mus musculus GN=Hpcal1 PE=1 SV=2	4397.83	4688.55	4529.96	4266.76	4614.7	4463.83
Q9D4J1	11	5	77.4351	0.25339	0.185539	1.04425	0.178998	GAL	ALZ	27170.9	EFHD1_MOUSE EF-hand domain-containing protein D1 OS=Mus musculus GN=Efhd1 PE=1 SV=1	1110.52	1121.03	1042.37	1115.41	1192.72	1110.69
Q9WTT4	12	5	99.3912	0.887316	0.425256	1.0064	0.051619	ALZ	GAL	13708.5	VATG2_MOUSE V-type proton ATPase subunit G 2 OS=Mus musculus GN=Atp6v1g2 PE=1 SV=1	11308.3	11367	12553.5	11610.1	11541.1	11853.7
P35803	14	5	108.346	0.381555	0.242728	1.05747	0.119692	ALZ	GAL	37008.2	GPM6B_MOUSE Neuronal membrane glycoprotein M6-b OS=Mus musculus GN=Gpm6b PE=1 SV=2	9757.42	9804.16	11419.4	9828.92	10017.7	9450.56
O35927	10	5	52.996	0.006621	0.017147	1.11623	0.965097	ALZ	GAL	136083	CTND2_MOUSE Catenin delta-2 OS=Mus musculus GN=Ctnnd2 PE=1 SV=1	3191.38	3042.51	2986.99	2785.66	2761.5	2713.54
Q8BGZ1	10	5	81.9229	0.165825	0.136552	1.07978	0.257332	ALZ	GAL	22386.5	HPCL4_MOUSE Hippocalcin-like protein 4 OS=Mus musculus GN=Hpcal4 PE=1 SV=3	9723.18	10110.1	9613.27	8361.39	9197.89	9711.69
Q60854	11	5	66.7877	0.032973	0.045522	1.10552	0.671667	GAL	ALZ	42941.2	SPB6_MOUSE Serpin B6 OS=Mus musculus GN=Serpinb6 PE=1 SV=1	1495.33	1388.46	1433.18	1569.06	1541.12	1662.31
Q91XQ0	11	5	55.6607	0.127088	0.112489	1.05208	0.314999	GAL	ALZ	545117	DYH8_MOUSE Dynein heavy chain 8_ axonemal OS=Mus musculus GN=Dnah8 PE=1 SV=2	3387	3424.01	3517.83	3512.9	3560.77	3793.14
Q80XI4	11	5	50.6387	0.061981	0.068879	1.16368	0.497519	ALZ	GAL	47718.2	PI42B_MOUSE Phosphatidylinositol 5-phosphate 4-kinase type-2 beta OS=Mus musculus GN=Pip4k2b PE=1 SV=1	6456.1	7548.12	7431.57	5775.72	6384.88	6260.12
Q99LR1	9	5	51.5848	0.003406	0.011971	1.19085	0.993927	ALZ	GAL	45669	ABD12_MOUSE Monoacylglycerol lipase ABHD12 OS=Mus musculus GN=Abhd12 PE=1 SV=2	4384.75	4563.78	4796.75	3768.78	3899.74	3873.93
O08585	9	5	86.0622	7.96e-05	0.002389	1.4118	1	ALZ	GAL	25661.1	CLCA_MOUSE Clathrin light chain A OS=Mus musculus GN=Clta PE=1 SV=2	12512.5	12844.7	13437.6	9178.96	9174.13	9125.93
P62852	7	5	43.4408	0.951395	0.44501	1.00248	0.050299	GAL	ALZ	13799.2	RS25_MOUSE 40S ribosomal protein S25 OS=Mus musculus GN=Rps25 PE=1 SV=1	5340.24	5116.7	5079.58	5059.92	5043.44	5471.63
P99026	8	5	53.871	0.000547	0.004631	1.10794	1	ALZ	GAL	29230.2	PSB4_MOUSE Proteasome subunit beta type-4 OS=Mus musculus GN=Psmb4 PE=1 SV=1	19556.9	19077.4	19529.3	17566.5	17286.3	17644.2
Q8BWG8	8	5	38.8065	0.351311	0.230386	1.0749	0.130361	ALZ	GAL	47428.8	ARRB1_MOUSE Beta-arrestin-1 OS=Mus musculus GN=Arrb1 PE=1 SV=1	3882.01	3868.51	4210.06	3367.03	3558.49	4201.66
P61226	10	5	69.3689	0.102389	0.097067	1.08082	0.366274	ALZ	GAL	20732.5	RAP2B_MOUSE Ras-related protein Rap-2b OS=Mus musculus GN=Rap2b PE=1 SV=1	4531.27	4770.14	4916.44	4203.74	4326.66	4624.24
Q9WTR5	8	5	52.1752	0.392558	0.247298	1.07156	0.116171	ALZ	GAL	78584.9	CAD13_MOUSE Cadherin-13 OS=Mus musculus GN=Cdh13 PE=1 SV=2	3663.86	4220.32	3534.38	3882.66	3440.39	3332.96
P18572	8	5	61.7386	0.005013	0.015006	1.1771	0.981831	ALZ	GAL	42901	BASI_MOUSE Basigin OS=Mus musculus GN=Bsg PE=1 SV=2	11123.6	11379.3	12191.6	9778.48	9698.05	9998.25
P63213	7	5	62.2875	0.222527	0.167571	1.06879	0.201176	ALZ	GAL	7964.22	GBG2_MOUSE Guanine nucleotide-binding protein G(I)/G(S)/G(O) subunit gamma-2 OS=Mus musculus GN=Gng2 PE=1 SV=2	19627.8	20650	22437.1	20482.1	19102.7	19093.5
Q99L47	7	5	53.3999	0.770497	0.387558	1.01018	0.056938	ALZ	GAL	41827.1	F10A1_MOUSE Hsc70-interacting protein OS=Mus musculus GN=St13 PE=1 SV=1	4859.31	5034.63	4612.71	4768.34	4642.65	4949.53
P55264	6	5	27.9689	0.81756	0.402902	1.01171	0.054315	GAL	ALZ	40491	ADK_MOUSE Adenosine kinase OS=Mus musculus GN=Adk PE=1 SV=2	3136.52	3206.22	3684.27	3305.33	3298.44	3540.66
Q64010	6	5	39.2974	0.66955	0.354652	1.04112	0.065087	ALZ	GAL	33871.8	CRK_MOUSE Adapter molecule crk OS=Mus musculus GN=Crk PE=1 SV=1	3854.67	3842.33	3184.47	3740	3624.43	3087.31
Q91VZ6	7	5	32.5491	0.679953	0.357086	1.01575	0.064069	ALZ	GAL	48002.6	SMAP1_MOUSE Stromal membrane-associated protein 1 OS=Mus musculus GN=Smap1 PE=1 SV=1	4364.85	4425.22	4803.04	4529.2	4530.94	4322.14
Q78PY7	13	5	70.3669	0.018011	0.030575	1.13921	0.820395	ALZ	GAL	102773	SND1_MOUSE Staphylococcal nuclease domain-containing protein 1 OS=Mus musculus GN=Snd1 PE=1 SV=1	4304.52	4581.18	4430.01	3998.78	4013.24	3676.57
Q8VEH5	10	5	59.1196	0.503759	0.295879	1.02963	0.088664	ALZ	GAL	70609.6	EPMIP_MOUSE EPM2A-interacting protein 1 OS=Mus musculus GN=Epm2aip1 PE=1 SV=1	2091.55	1959.05	1852.09	1969	1894.82	1869.01
Q9Z130	11	5	69.7182	0.061775	0.068846	1.16087	0.498432	GAL	ALZ	33729.9	HNRDL_MOUSE Heterogeneous nuclear ribonucleoprotein D-like OS=Mus musculus GN=Hnrnpdl PE=1 SV=1	1631.09	1866.48	1586.31	1976.28	1860.51	2064.91
Q62465	10	5	63.2061	0.018579	0.031177	1.11683	0.813671	GAL	ALZ	43324.8	VAT1_MOUSE Synaptic vesicle membrane protein VAT-1 homolog OS=Mus musculus GN=Vat1 PE=1 SV=3	10159.1	9820.91	10619.4	11134.6	11240.9	11798.7
Q9DCD0	11	5	70.9167	0.015845	0.028537	1.33992	0.846854	GAL	ALZ	53760.6	6PGD_MOUSE 6-phosphogluconate dehydrogenase_ decarboxylating OS=Mus musculus GN=Pgd PE=1 SV=3	3907.19	3937.96	3197.26	4939.88	5166.28	4689.8
Q9D6J5	8	5	54.352	0.330337	0.220469	1.02287	0.138741	GAL	ALZ	21932.9	NDUB8_MOUSE NADH dehydrogenase [ubiquinone] 1 beta subcomplex subunit 8_ mitochondrial OS=Mus musculus GN=Ndufb8 PE=1 SV=1	12190.3	12058.4	12874.5	12542	12702.9	12727.4
Q922B2	11	5	66.0901	0.438138	0.267973	1.04201	0.103303	GAL	ALZ	57603.6	SYDC_MOUSE Aspartate--tRNA ligase_ cytoplasmic OS=Mus musculus GN=Dars PE=1 SV=2	3051.34	2958.29	3316	3067.13	3207.59	3442.67
Q02105	8	5	46.0763	0.104513	0.098283	1.18181	0.361244	ALZ	GAL	26390.8	C1QC_MOUSE Complement C1q subcomponent subunit C OS=Mus musculus GN=C1qc PE=1 SV=2	5964.28	5321.85	5992.33	5175.23	5242.88	4202.24
P19253	11	5	64.5485	0.503318	0.295879	1.0381	0.08875	ALZ	GAL	23578.3	RL13A_MOUSE 60S ribosomal protein L13a OS=Mus musculus GN=Rpl13a PE=1 SV=4	9572.53	9486.11	10867.5	9667.98	9227.36	9932.48
Q9CPQ1	8	5	48.7059	0.010941	0.023025	1.16211	0.910406	GAL	ALZ	8469.03	COX6C_MOUSE Cytochrome c oxidase subunit 6C OS=Mus musculus GN=Cox6c PE=1 SV=3	7383.61	7196.71	7940.76	8912.18	8449.35	8810.48
Q9CQ62	8	5	45.4088	0.013351	0.026026	1.17403	0.878702	GAL	ALZ	36499	DECR_MOUSE 2_4-dienoyl-CoA reductase_ mitochondrial OS=Mus musculus GN=Decr1 PE=1 SV=1	2587.19	2578.46	2555.23	2904.72	2908.28	3251.59
Q9QY76	10	5	75.1025	0.279362	0.197947	1.0306	0.1634	GAL	ALZ	27174.4	VAPB_MOUSE Vesicle-associated membrane protein-associated protein B OS=Mus musculus GN=Vapb PE=1 SV=3	5860.82	6069.94	5734.16	6253.8	5886.4	6065.35
Q60631	9	5	53.4007	0.206559	0.159157	1.05689	0.214619	ALZ	GAL	25352.5	GRB2_MOUSE Growth factor receptor-bound protein 2 OS=Mus musculus GN=Grb2 PE=1 SV=1	4702.48	4509.13	5033.58	4350.97	4609.32	4518.16
Q569Z5	9	5	39.3589	0.001067	0.006963	1.99211	0.999964	GAL	ALZ	117962	DDX46_MOUSE Probable ATP-dependent RNA helicase DDX46 OS=Mus musculus GN=Ddx46 PE=1 SV=2	1429.08	1460.37	1687.75	3168.34	3272.98	2676.97
Q8CA95	8	5	41.6031	0.033978	0.046505	1.2222	0.66356	GAL	ALZ	90719.4	PDE10_MOUSE cAMP and cAMP-inhibited cGMP 3'_5'-cyclic phosphodiesterase 10A OS=Mus musculus GN=Pde10a PE=1 SV=2	1734.03	2003.22	1636.05	2245.96	2090.72	2230.55
P53657	10	5	67.5594	0.001733	0.009036	1.22267	0.999542	GAL	ALZ	62650.9	KPYR_MOUSE Pyruvate kinase PKLR OS=Mus musculus GN=Pklr PE=1 SV=1	3730.2	3899.44	4090.38	4801.1	4729.39	4799.2
P14206	9	5	58.9829	0.401395	0.250702	1.0281	0.113469	ALZ	GAL	32952.2	RSSA_MOUSE 40S ribosomal protein SA OS=Mus musculus GN=Rpsa PE=1 SV=4	9873.58	9841.41	10306.5	9254.12	9840.01	10106.8
Q99LD4	11	5	60.4957	0.156779	0.13165	1.03793	0.268962	ALZ	GAL	54012.5	CSN1_MOUSE COP9 signalosome complex subunit 1 OS=Mus musculus GN=Gps1 PE=1 SV=1	2753.37	2751.19	2806.98	2729.94	2560.76	2717.13
Q9D172	6	5	42.5368	0.272466	0.195233	1.01685	0.167308	ALZ	GAL	28432.7	ES1_MOUSE ES1 protein homolog_ mitochondrial OS=Mus musculus GN=D10Jhu81e PE=1 SV=1	11644.7	11265.6	11633.3	11287.3	11481.7	11202.3
P62331	12	5	79.4001	0.291522	0.20364	1.03355	0.156876	ALZ	GAL	20196.2	ARF6_MOUSE ADP-ribosylation factor 6 OS=Mus musculus GN=Arf6 PE=1 SV=2	4703.82	4677.91	4406.03	4468.79	4565.85	4305.56
Q9R1P3	9	5	43.4813	0.110119	0.102075	1.05093	0.348591	GAL	ALZ	23077.5	PSB2_MOUSE Proteasome subunit beta type-2 OS=Mus musculus GN=Psmb2 PE=1 SV=1	4951.15	4649.66	5030.15	5117.79	5173.42	5084.93
Q69ZX6	8	5	41.3465	0.557711	0.314375	1.05701	0.079232	GAL	ALZ	118071	MOR2A_MOUSE MORC family CW-type zinc finger protein 2A OS=Mus musculus GN=Morc2a PE=1 SV=2	611.985	622.73	757.684	692.467	776.167	637.356
Q9DAW9	9	5	49.0071	0.001262	0.007578	1.39688	0.999906	ALZ	GAL	36599.8	CNN3_MOUSE Calponin-3 OS=Mus musculus GN=Cnn3 PE=1 SV=1	4236.62	4350.31	4534.79	2921.66	3163.86	3308.08
Q9R0P3	9	5	54.8331	0.646315	0.346907	1.01844	0.067525	ALZ	GAL	31889.9	ESTD_MOUSE S-formylglutathione hydrolase OS=Mus musculus GN=Esd PE=1 SV=1	3848.15	3620.44	3836.5	3653.47	3516.01	3930.91
P17809	8	5	39.1699	0.078569	0.08157	1.06276	0.433757	GAL	ALZ	54326.9	GTR1_MOUSE Solute carrier family 2_ facilitated glucose transporter member 1 OS=Mus musculus GN=Slc2a1 PE=1 SV=4	1892.02	1886.03	1842.98	1925.31	2086.7	1961.8
P16460	10	5	52.0681	0.07271	0.077555	1.15777	0.454309	GAL	ALZ	46869.7	ASSY_MOUSE Argininosuccinate synthase OS=Mus musculus GN=Ass1 PE=1 SV=1	3813.11	3928.49	3340.91	4294.45	4528.04	4008.56
Q9CQZ5	9	5	60.9827	0.03194	0.044516	1.18883	0.680216	ALZ	GAL	15282.9	NDUA6_MOUSE NADH dehydrogenase [ubiquinone] 1 alpha subcomplex subunit 6 OS=Mus musculus GN=Ndufa6 PE=1 SV=1	8136.14	8111.94	9407.29	7213.22	6932.92	7434.17
Q8R001	10	5	69.4301	0.540297	0.308793	1.03274	0.082058	ALZ	GAL	37174.3	MARE2_MOUSE Microtubule-associated protein RP/EB family member 2 OS=Mus musculus GN=Mapre2 PE=1 SV=1	5996.28	5349.63	6114.71	5609.14	5455.02	5842.92
Q8R127	10	5	59.7407	0.681935	0.357483	1.03028	0.06388	GAL	ALZ	47699.7	SCPDL_MOUSE Saccharopine dehydrogenase-like oxidoreductase OS=Mus musculus GN=Sccpdh PE=1 SV=1	1784.65	2159.2	1912.41	1871.51	2171.82	1990.24
Q9Z2I8	11	5	57.8304	0.800777	0.39782	1.03773	0.055173	ALZ	GAL	47125.2	SUCB2_MOUSE Succinate--CoA ligase [GDP-forming] subunit beta_ mitochondrial OS=Mus musculus GN=Suclg2 PE=1 SV=3	3555.84	4360.72	3121.22	3109.75	3531.35	3995.39
Q8CH09	11	5	57.7389	0.202673	0.157599	1.04635	0.218132	ALZ	GAL	118958	SUGP2_MOUSE SURP and G-patch domain-containing protein 2 OS=Mus musculus GN=Sugp2 PE=1 SV=2	1661.12	1776.1	1698.54	1678.32	1666.12	1563.82
P47802	12	5	65.5305	0.007812	0.01901	1.55005	0.95089	ALZ	GAL	35909.1	MTX1_MOUSE Metaxin-1 OS=Mus musculus GN=Mtx1 PE=1 SV=1	949.651	836.309	1056.88	661.912	625.759	546.356
Q60605	11	5	75.3755	0.00106	0.006963	1.2382	0.999965	ALZ	GAL	17101.2	MYL6_MOUSE Myosin light polypeptide 6 OS=Mus musculus GN=Myl6 PE=1 SV=3	4588.28	4810.43	4974.09	3870.43	3929.93	3807.49
Q3THE2;Q9CQ19	12	5	94.268	0.017824	0.030377	1.1681	0.822623	ALZ	GAL	19836.2	ML12B_MOUSE Myosin regulatory light chain 12B OS=Mus musculus GN=Myl12b PE=1 SV=2	9132.83	9252.08	10156.2	8058.92	7888.53	8486.36
B0F2B4	10	5	62.7011	0.073775	0.0783	1.15594	0.450432	GAL	ALZ	97975.2	NLGN4_MOUSE Neuroligin 4-like OS=Mus musculus GN=Nlgn4l PE=1 SV=1	2075.69	2370.81	1965.08	2346.71	2535.21	2529.47
P97370	10	5	59.2547	0.000102	0.002389	1.28365	1	GAL	ALZ	32117.9	AT1B3_MOUSE Sodium/potassium-transporting ATPase subunit beta-3 OS=Mus musculus GN=Atp1b3 PE=1 SV=1	3113.94	3077.41	2992.33	3935.19	3852.09	4001.37
P62743	9	5	70.9346	0.140827	0.121298	1.08512	0.292003	GAL	ALZ	17188.8	AP2S1_MOUSE AP-2 complex subunit sigma OS=Mus musculus GN=Ap2s1 PE=1 SV=1	8962.54	9185.35	9514.73	10574.1	10201.9	9241.22
O35215	13	5	85.27	0.466096	0.280196	1.02377	0.096576	GAL	ALZ	13191.3	DOPD_MOUSE D-dopachrome decarboxylase OS=Mus musculus GN=Ddt PE=1 SV=3	9686.15	9553.09	10477.9	10213.6	9961.34	10248.6
A2A884	11	5	53.7549	0.612518	0.334878	1.11268	0.07151	ALZ	GAL	255523	ZEP3_MOUSE Transcription factor HIVEP3 OS=Mus musculus GN=Hivep3 PE=1 SV=1	10887.2	10114.8	7270.3	12839.4	8656.35	3913.56
P12815	7	5	42.9463	0.334045	0.222562	1.03364	0.137194	GAL	ALZ	21924.5	PDCD6_MOUSE Programmed cell death protein 6 OS=Mus musculus GN=Pdcd6 PE=1 SV=2	3621.44	3768.72	3441.76	3694.52	3847.06	3654.72
Q9CQ92	10	5	69.1348	0.610193	0.334353	1.01125	0.071805	ALZ	GAL	17065.7	FIS1_MOUSE Mitochondrial fission 1 protein OS=Mus musculus GN=Fis1 PE=1 SV=1	4096.93	3955.61	4164.9	3929.16	4040.74	4111.66
P31648	7	5	47.7416	0.207319	0.159422	1.09596	0.213944	ALZ	GAL	67800	SC6A1_MOUSE Sodium- and chloride-dependent GABA transporter 1 OS=Mus musculus GN=Slc6a1 PE=1 SV=2	12218.5	12375.7	11296.5	10440.8	12149	10158.5
Q62421	9	5	57.7893	0.007441	0.018336	1.23795	0.955431	GAL	ALZ	39105.4	SH3G3_MOUSE Endophilin-A3 OS=Mus musculus GN=Sh3gl3 PE=1 SV=1	4490.7	4393.65	5005.61	5762.81	5858.34	5573.87
Q9CPU4	6	5	40.4577	0.000499	0.004481	1.42506	1	GAL	ALZ	17128.9	MGST3_MOUSE Microsomal glutathione S-transferase 3 OS=Mus musculus GN=Mgst3 PE=1 SV=1	6151.15	6686.21	6707.27	9328.11	9571.68	8952.45
Q9D2M8	10	5	68.0701	0.634073	0.342382	1.00664	0.068906	GAL	ALZ	16423.8	UB2V2_MOUSE Ubiquitin-conjugating enzyme E2 variant 2 OS=Mus musculus GN=Ube2v2 PE=1 SV=4	4147.94	3985.35	4042.75	4068.61	4055.52	4132.79
Q6PGB8	12	5	60.7538	0.375604	0.240883	1.02353	0.121672	ALZ	GAL	122399	SMCA1_MOUSE Probable global transcription activator SNF2L1 OS=Mus musculus GN=Smarca1 PE=1 SV=1	29081.3	30020.4	30754.7	28403.8	30109.6	29277.7
Q9CR16	12	5	69.0592	0.948364	0.444304	1.01383	0.050337	ALZ	GAL	41141.8	PPID_MOUSE Peptidyl-prolyl cis-trans isomerase D OS=Mus musculus GN=Ppid PE=1 SV=3	2679.11	3337.93	2446.58	2539.45	2926.95	2881.77
Q91ZZ3	9	5	79.4584	0.000356	0.004012	2.51558	1	ALZ	GAL	14051.6	SYUB_MOUSE Beta-synuclein OS=Mus musculus GN=Sncb PE=1 SV=1	55357.4	58915.9	57813.9	24364.2	24748.2	19296.2
Q9D8B3	9	5	54.0836	0.278667	0.197735	1.03975	0.163786	ALZ	GAL	24936.2	CHM4B_MOUSE Charged multivesicular body protein 4b OS=Mus musculus GN=Chmp4b PE=1 SV=2	7343.48	7341.31	7044.35	6799.69	6732.95	7365.86
Q62425	10	5	72.4552	0.595361	0.32893	1.01955	0.07375	ALZ	GAL	9326.81	NDUA4_MOUSE Cytochrome c oxidase subunit NDUFA4 OS=Mus musculus GN=Ndufa4 PE=1 SV=2	63663.1	65118.2	69407	66613.7	65582.6	62191.3
P61082	9	5	43.7907	0.946513	0.443931	1.00247	0.050362	GAL	ALZ	21185.1	UBC12_MOUSE NEDD8-conjugating enzyme Ubc12 OS=Mus musculus GN=Ube2m PE=1 SV=1	4111.14	4134.41	4680.55	4545.7	4161.01	4251.32
Q99K48	10	5	58.3126	0.010183	0.022356	1.19837	0.920408	ALZ	GAL	54655.1	NONO_MOUSE Non-POU domain-containing octamer-binding protein OS=Mus musculus GN=Nono PE=1 SV=3	4612.02	4176.74	4623.05	3581.03	3835.42	3775.26
Q920E5	9	5	48.1345	0.459901	0.278306	1.0455	0.097999	ALZ	GAL	40923.8	FPPS_MOUSE Farnesyl pyrophosphate synthase OS=Mus musculus GN=Fdps PE=1 SV=1	2648.69	2886.89	2759.99	2406.9	2654.56	2873.06
Q9JMG7	6	5	36.664	0.960051	0.446616	1.00321	0.050202	GAL	ALZ	22487.6	HDGR3_MOUSE Hepatoma-derived growth factor-related protein 3 OS=Mus musculus GN=Hdgfl3 PE=1 SV=2	3197.29	3597.07	3725.89	3758.59	3561.43	3234.03
Q7TQD2	9	5	66.943	0.000262	0.003547	1.72272	1	ALZ	GAL	23745.7	TPPP_MOUSE Tubulin polymerization-promoting protein OS=Mus musculus GN=Tppp PE=1 SV=1	44866.8	42559.4	45794.3	27628.8	25563.1	24139.6
Q5M8N0	9	5	64.8087	0.378511	0.241445	1.0412	0.120698	GAL	ALZ	18726.5	CNRP1_MOUSE CB1 cannabinoid receptor-interacting protein 1 OS=Mus musculus GN=Cnrip1 PE=1 SV=1	19201	19737.3	21656.5	21364.7	21540.9	20185.8
Q6P1B1	10	5	52.8705	0.343969	0.227354	1.09023	0.133195	ALZ	GAL	70275.7	XPP1_MOUSE Xaa-Pro aminopeptidase 1 OS=Mus musculus GN=Xpnpep1 PE=1 SV=1	2948.85	2839.49	3163.02	2500.88	2521.19	3188.43
Q9QZ06	8	6	45.4402	0.171229	0.139268	1.11011	0.250815	ALZ	GAL	30573	TOLIP_MOUSE Toll-interacting protein OS=Mus musculus GN=Tollip PE=1 SV=1	4509.87	4094.12	4173.1	3760.43	3497.81	4251.47
P12970	11	6	61.3327	0.812931	0.401257	1.00844	0.054543	GAL	ALZ	30147.7	RL7A_MOUSE 60S ribosomal protein L7a OS=Mus musculus GN=Rpl7a PE=1 SV=2	7749.75	7194.6	8094.29	7621.15	7650.14	7961.8
O35136	16	6	110.903	0.640557	0.344608	1.03741	0.068166	GAL	ALZ	94002.3	NCAM2_MOUSE Neural cell adhesion molecule 2 OS=Mus musculus GN=Ncam2 PE=1 SV=1	6539.95	6815.6	7255.61	6293.63	7531.66	7556.85
Q7M6Z4	17	6	77.6795	0.127379	0.112489	1.04274	0.314478	GAL	ALZ	159926	KIF27_MOUSE Kinesin-like protein KIF27 OS=Mus musculus GN=Kif27 PE=1 SV=1	6703.31	6562.96	6553.93	7141.69	6656.47	6869.11
Q91V61	16	6	124.691	0.987606	0.454128	1.0016	0.050019	ALZ	GAL	35691.4	SFXN3_MOUSE Sideroflexin-3 OS=Mus musculus GN=Sfxn3 PE=1 SV=1	23858.4	23800.9	26291.5	24897.6	24475.5	24459.3
Q61789	16	6	74.7633	0.002557	0.010552	1.41646	0.997725	GAL	ALZ	375295	LAMA3_MOUSE Laminin subunit alpha-3 OS=Mus musculus GN=Lama3 PE=1 SV=4	5145.5	5665.11	5486.35	8109.37	7923.08	7051.51
O88485	14	6	76.8197	0.36864	0.237877	1.07054	0.124061	ALZ	GAL	71181.2	DC1I1_MOUSE Cytoplasmic dynein 1 intermediate chain 1 OS=Mus musculus GN=Dync1i1 PE=1 SV=2	4603.34	4824.84	3964.97	4379.12	4119.12	4012.44
Q501J6	17	6	118.767	0.000773	0.005643	1.45569	0.999996	ALZ	GAL	73026.9	DDX17_MOUSE Probable ATP-dependent RNA helicase DDX17 OS=Mus musculus GN=Ddx17 PE=1 SV=1	37134.2	41667.9	37917.4	26086.6	26296.2	27799.1
P68037	8	6	59.6936	0.385307	0.24418	1.02169	0.118471	GAL	ALZ	18032.7	UB2L3_MOUSE Ubiquitin-conjugating enzyme E2 L3 OS=Mus musculus GN=Ube2l3 PE=1 SV=1	9731.53	10080.1	9351.23	9898.78	10046.6	9849.99
Q11136	14	6	79.477	0.002212	0.009785	1.1447	0.998698	GAL	ALZ	55998.3	PEPD_MOUSE Xaa-Pro dipeptidase OS=Mus musculus GN=Pepd PE=1 SV=3	4795.67	4774.74	4525.08	5395.88	5323.22	5415.98
Q99PT1	14	6	115.809	0.529765	0.304544	1.01373	0.083864	GAL	ALZ	23464.5	GDIR1_MOUSE Rho GDP-dissociation inhibitor 1 OS=Mus musculus GN=Arhgdia PE=1 SV=3	28146.2	26597.6	27698.2	27891.4	27314.5	28368.3
O35405	10	6	55.8491	0.298614	0.207107	1.06973	0.153272	GAL	ALZ	54845.3	PLD3_MOUSE Phospholipase D3 OS=Mus musculus GN=Pld3 PE=1 SV=1	8979.36	8009.58	9671.69	9497.89	9170.06	9851.62
Q571C7	22	6	103.075	0.005965	0.016154	1.34466	0.972345	ALZ	GAL	272957	BDP1_MOUSE Transcription factor TFIIIB component B'' homolog OS=Mus musculus GN=Bdp1 PE=2 SV=2	5324.9	5002.57	5627.66	3786.86	3767.31	4311.4
B2RX88	17	6	108.041	0.013188	0.025888	1.36877	0.880827	ALZ	GAL	138484	CSPP1_MOUSE Centrosome and spindle pole associated protein 1 OS=Mus musculus GN=Cspp1 PE=1 SV=2	2152.62	2055.89	2472.62	1744.35	1479.86	1656.92
P14869	10	6	75.1815	0.113389	0.104115	1.02765	0.341595	GAL	ALZ	34387.6	RLA0_MOUSE 60S acidic ribosomal protein P0 OS=Mus musculus GN=Rplp0 PE=1 SV=3	10011.1	10069.7	10393.4	10326	10417.3	10573.7
Q9CZC8	10	6	69.6377	0.008356	0.0198	1.10296	0.944092	GAL	ALZ	46953.2	SCRN1_MOUSE Secernin-1 OS=Mus musculus GN=Scrn1 PE=1 SV=1	7253.81	7140.78	7213.51	7900.56	7698.04	8234.35
Q8CGC7	14	6	73.9204	0.336218	0.223627	1.21638	0.136302	GAL	ALZ	171847	SYEP_MOUSE Bifunctional glutamate/proline--tRNA ligase OS=Mus musculus GN=Eprs PE=1 SV=4	3812.81	4526.47	2568.78	4676.06	4992.45	3599.79
P62242	12	6	82.7027	0.780158	0.391406	1.01347	0.056343	ALZ	GAL	24490.3	RS8_MOUSE 40S ribosomal protein S8 OS=Mus musculus GN=Rps8 PE=1 SV=2	10190.7	9444.75	10812.9	9995.86	9889.78	10157.9
P27600	19	6	117.871	0.109602	0.101676	1.07956	0.349722	ALZ	GAL	44266.2	GNA12_MOUSE Guanine nucleotide-binding protein subunit alpha-12 OS=Mus musculus GN=Gna12 PE=1 SV=3	18263	18129.2	20029.3	16846.6	17954.1	17462.8
Q8R1Q8	19	6	113.401	0.001242	0.007578	1.47867	0.999914	ALZ	GAL	56899.4	DC1L1_MOUSE Cytoplasmic dynein 1 light intermediate chain 1 OS=Mus musculus GN=Dync1li1 PE=1 SV=1	4822.36	4726.28	5250.82	3563.1	3290.96	3154.56
P08752	18	6	148.031	0.752412	0.382009	1.00447	0.058132	GAL	ALZ	41059.3	GNAI2_MOUSE Guanine nucleotide-binding protein G(i) subunit alpha-2 OS=Mus musculus GN=Gnai2 PE=1 SV=5	22720.4	23032.7	22614.2	22909.5	22420	23343.8
Q9QXL2	23	6	123.105	0.005343	0.015407	1.14287	0.978707	GAL	ALZ	187962	KI21A_MOUSE Kinesin-like protein KIF21A OS=Mus musculus GN=Kif21a PE=1 SV=2	6738.68	6690.51	6315.37	7326.5	7623.93	7615.07
O55125	14	6	88.3663	0.014908	0.027682	1.20149	0.858663	ALZ	GAL	33591.4	NIPS1_MOUSE Protein NipSnap homolog 1 OS=Mus musculus GN=Nipsnap1 PE=1 SV=1	55805.7	54174.5	60333.3	46102.7	45430	50219.6
Q60780	12	6	65.12	0.003423	0.011971	1.57235	0.993831	ALZ	GAL	48458.8	GAS7_MOUSE Growth arrest-specific protein 7 OS=Mus musculus GN=Gas7 PE=1 SV=1	2639.02	2260.61	2773.92	1589.61	1540.86	1749.84
Q8CGY8	14	6	70.1522	0.010114	0.022288	1.11038	0.921318	GAL	ALZ	118206	OGT1_MOUSE UDP-N-acetylglucosamine--peptide N-acetylglucosaminyltransferase 110 kDa subunit OS=Mus musculus GN=Ogt PE=1 SV=2	4294.53	4591.58	4397.47	4882.66	5030.29	4836.85
Q60634	14	6	77.1805	0.005315	0.015393	1.15618	0.978979	ALZ	GAL	47437.3	FLOT2_MOUSE Flotillin-2 OS=Mus musculus GN=Flot2 PE=1 SV=2	4615.4	4842.35	5052.13	4191.35	4161.81	4196.69
Q8VE33	9	6	73.0253	0.526147	0.303316	1.01722	0.084502	ALZ	GAL	42660	GD1L1_MOUSE Ganglioside-induced differentiation-associated protein 1-like 1 OS=Mus musculus GN=Gdap1l1 PE=1 SV=1	4084.57	3944.22	3929.08	3770.76	4066.95	3917.78
P51881	22	6	195.074	0.601231	0.330298	1.01992	0.072966	GAL	ALZ	33159.5	ADT2_MOUSE ADP/ATP translocase 2 OS=Mus musculus GN=Slc25a5 PE=1 SV=3	40540.7	41031.7	45209.9	43669.4	43595.7	42042.5
Q5FWK3	14	6	89.8151	0.841222	0.411265	1.01477	0.053247	GAL	ALZ	50524.8	RHG01_MOUSE Rho GTPase-activating protein 1 OS=Mus musculus GN=Arhgap1 PE=1 SV=1	6966.17	7270.33	5321.95	6774.2	6947.42	6125.73
Q9WTX5	6	6	43.0164	0.044577	0.056286	1.10122	0.588812	GAL	ALZ	18843.2	SKP1_MOUSE S-phase kinase-associated protein 1 OS=Mus musculus GN=Skp1 PE=1 SV=3	10991.4	11242	11292.5	11810.8	12013.3	13095.3
Q00623	14	6	81.9047	0.079172	0.081977	1.23356	0.431749	ALZ	GAL	30615.6	APOA1_MOUSE Apolipoprotein A-I OS=Mus musculus GN=Apoa1 PE=1 SV=2	2809.2	2737.47	2927.3	2683.21	2224.1	1962.21
Q02819;P81117	12	6	66.7649	0.19183	0.151487	1.13716	0.228497	ALZ	GAL	53408.8	NUCB1_MOUSE Nucleobindin-1 OS=Mus musculus GN=Nucb1 PE=1 SV=2	3886	3906.02	3156.14	3316.41	3340.04	2971.18
Q9ERS2	11	6	62.5041	0.03717	0.049438	1.15526	0.639073	GAL	ALZ	16859.7	NDUAD_MOUSE NADH dehydrogenase [ubiquinone] 1 alpha subcomplex subunit 13 OS=Mus musculus GN=Ndufa13 PE=1 SV=3	23560.4	23863.1	26982.9	27828.3	29729.8	28401
P14231	11	6	79.9571	0.425314	0.262666	1.0345	0.106667	GAL	ALZ	33743.4	AT1B2_MOUSE Sodium/potassium-transporting ATPase subunit beta-2 OS=Mus musculus GN=Atp1b2 PE=1 SV=2	28672.5	29012.9	29617.1	28303.5	29986.7	32024.3
Q3U0V1	13	6	63.3873	0.320433	0.216322	1.04243	0.143019	ALZ	GAL	77231.8	FUBP2_MOUSE Far upstream element-binding protein 2 OS=Mus musculus GN=Khsrp PE=1 SV=2	8307.48	7940.6	8876.43	8246.82	8044.07	7811.05
Q9R0P5	12	6	89.2952	0.930379	0.439404	1.00243	0.050614	ALZ	GAL	18863.8	DEST_MOUSE Destrin OS=Mus musculus GN=Dstn PE=1 SV=3	11592	11401.7	12030.7	12257.6	11215.8	11466.3
O09111	8	6	53.9982	0.069093	0.074651	1.05706	0.468005	GAL	ALZ	17500.8	NDUBB_MOUSE NADH dehydrogenase [ubiquinone] 1 beta subcomplex subunit 11_ mitochondrial OS=Mus musculus GN=Ndufb11 PE=1 SV=2	6513.56	6542.65	6413.5	7096.39	6893.2	6591.17
Q9CR68	12	6	83.8136	0.277	0.197209	1.02902	0.164721	GAL	ALZ	29652.8	UCRI_MOUSE Cytochrome b-c1 complex subunit Rieske_ mitochondrial OS=Mus musculus GN=Uqcrfs1 PE=1 SV=1	25182.9	25611.6	27127	26455.7	26937.9	26789.4
Q8BNW9	7	6	45.888	4.17e-06	0.001195	3.41643	1	ALZ	GAL	69029.7	KBTBB_MOUSE Kelch repeat and BTB domain-containing protein 11 OS=Mus musculus GN=Kbtbd11 PE=1 SV=3	75471	70648.1	78629.5	22388.5	21198.5	22197.7
Q9QZX7	14	6	90.9252	0.155725	0.130944	1.0587	0.27038	ALZ	GAL	36758.1	SRR_MOUSE Serine racemase OS=Mus musculus GN=Srr PE=1 SV=1	4496.34	4840.5	4897.29	4349.4	4633.74	4461.71
Q9Z2W0	15	6	90.0899	0.013579	0.026258	1.13508	0.875745	GAL	ALZ	52777.2	DNPEP_MOUSE Aspartyl aminopeptidase OS=Mus musculus GN=Dnpep PE=1 SV=2	3124.41	3010.52	3056.91	3317.58	3462.13	3653.77
Q9Z2U1	9	6	71.998	0.140278	0.121093	1.09784	0.292862	GAL	ALZ	26582.2	PSA5_MOUSE Proteasome subunit alpha type-5 OS=Mus musculus GN=Psma5 PE=1 SV=1	13836.4	13814.3	16132.8	16182.1	15729.8	16155.3
Q9Z1P6	11	6	74.7097	0.011287	0.023583	1.18743	0.905835	ALZ	GAL	12632.6	NDUA7_MOUSE NADH dehydrogenase [ubiquinone] 1 alpha subcomplex subunit 7 OS=Mus musculus GN=Ndufa7 PE=1 SV=3	8353.35	8562.06	9388.94	7575.43	7204.83	7372.05
P46097	24	6	168.399	0.016368	0.029098	1.12482	0.840347	GAL	ALZ	47776	SYT2_MOUSE Synaptotagmin-2 OS=Mus musculus GN=Syt2 PE=1 SV=1	5512.32	5482.19	5859.62	6440.54	6453.6	6063.79
Q8R464	10	6	75.5139	0.219692	0.165757	1.04855	0.203453	ALZ	GAL	43179.6	CADM4_MOUSE Cell adhesion molecule 4 OS=Mus musculus GN=Cadm4 PE=1 SV=1	8738.47	8959.16	9444.57	8440.45	8411.48	9033.51
B1AVY7	24	6	120.034	0.53626	0.307469	1.01475	0.082741	GAL	ALZ	150856	KI16B_MOUSE Kinesin-like protein KIF16B OS=Mus musculus GN=Kif16b PE=1 SV=1	2271.68	2394	2429.92	2358.84	2422.82	2418.62
P00342	12	6	78.9058	0.400986	0.250581	1.04582	0.113591	GAL	ALZ	36254.1	LDHC_MOUSE L-lactate dehydrogenase C chain OS=Mus musculus GN=Ldhc PE=1 SV=2	41747.2	47068.7	47275.7	49348.2	47909.7	45069.8
P37040	10	6	47.0936	0.549625	0.31207	1.03803	0.08052	ALZ	GAL	77443.3	NCPR_MOUSE NADPH--cytochrome P450 reductase OS=Mus musculus GN=Por PE=1 SV=2	3940.37	3363.86	3717.26	3688.08	3332.25	3597.38
P20060	15	6	84.7106	0.610329	0.334353	1.02207	0.071788	GAL	ALZ	61514.9	HEXB_MOUSE Beta-hexosaminidase subunit beta OS=Mus musculus GN=Hexb PE=1 SV=2	6923.35	6317.56	6226.79	6450.76	6502.85	6943.77
Q6PDL0	10	6	55.3631	0.001972	0.00925	1.41009	0.99919	ALZ	GAL	54503.7	DC1L2_MOUSE Cytoplasmic dynein 1 light intermediate chain 2 OS=Mus musculus GN=Dync1li2 PE=1 SV=2	3861.14	4512.31	4308.63	2944.71	3056.2	2992.92
P28740	15	6	79.5817	0.921969	0.436951	1.00266	0.050772	GAL	ALZ	80440.8	KIF2A_MOUSE Kinesin-like protein KIF2A OS=Mus musculus GN=Kif2a PE=1 SV=2	3464.74	3568.39	3542.68	3646.46	3556.38	3401.06
Q3TXX4;Q8BLE7	9	6	59.1569	0.906373	0.431732	1.00256	0.051114	GAL	ALZ	62321.8	VGLU1_MOUSE Vesicular glutamate transporter 1 OS=Mus musculus GN=Slc17a7 PE=1 SV=2	12059.4	12633.8	12690	12354.6	12828.5	12295.9
Q8R071	11	6	63.3491	0.46637	0.280196	1.04212	0.096514	GAL	ALZ	51391	IP3KA_MOUSE Inositol-trisphosphate 3-kinase A OS=Mus musculus GN=Itpka PE=1 SV=1	5720.72	5428.59	6390.91	5979.69	5919.57	6379.76
Q8K0S0	11	6	87.1427	0.253537	0.185539	1.04256	0.178902	ALZ	GAL	38124.9	PHYIP_MOUSE Phytanoyl-CoA hydroxylase-interacting protein OS=Mus musculus GN=Phyhip PE=1 SV=1	8801.13	8278.61	8968.31	8006.39	8457.17	8521.17
Q9Z268	11	6	59.0744	0.673029	0.355321	1.01973	0.064742	GAL	ALZ	90307.3	RASL1_MOUSE RasGAP-activating-like protein 1 OS=Mus musculus GN=Rasal1 PE=1 SV=2	3092.3	3271.39	2851.22	2999.57	3177.66	3219.46
Q923T9	23	6	227.457	0.590743	0.326842	1.03099	0.074379	GAL	ALZ	60291.3	KCC2G_MOUSE Calcium/calmodulin-dependent protein kinase type II subunit gamma OS=Mus musculus GN=Camk2g PE=1 SV=1	14655.1	14479.4	15368.4	14607.4	16722.9	14551.6
Q9CSH3	16	6	78.4692	0.000218	0.0034	1.45638	1	ALZ	GAL	109807	RRP44_MOUSE Exosome complex exonuclease RRP44 OS=Mus musculus GN=Dis3 PE=1 SV=4	2969.16	3180.4	2938.19	2018.15	2091.89	2129.93
Q91VN4	12	6	78.4586	0.017288	0.02993	1.10418	0.829087	ALZ	GAL	30194.1	MIC25_MOUSE MICOS complex subunit Mic25 OS=Mus musculus GN=Chchd6 PE=1 SV=2	7166.04	7503.76	7417.89	6755.02	6855.69	6393.02
P27546	14	6	81.1349	0.000278	0.00357	1.56255	1	ALZ	GAL	118000	MAP4_MOUSE Microtubule-associated protein 4 OS=Mus musculus GN=Map4 PE=1 SV=3	6982.32	7258.55	7424.66	4915.19	4401.4	4548.89
Q9QYS2	24	6	152.582	0.380133	0.242215	1.14166	0.12016	GAL	ALZ	100996	GRM3_MOUSE Metabotropic glutamate receptor 3 OS=Mus musculus GN=Grm3 PE=1 SV=1	4716.21	5230.55	3840.43	5596.96	5858.75	4284.6
Q9DCN2	9	6	60.107	0.080545	0.082739	1.10239	0.427239	GAL	ALZ	34355.8	NB5R3_MOUSE NADH-cytochrome b5 reductase 3 OS=Mus musculus GN=Cyb5r3 PE=1 SV=3	7961.14	7857.49	8508.89	8753.1	8531.27	9534.11
P97450	10	6	79.3136	0.001903	0.009144	1.85609	0.999304	ALZ	GAL	12496.5	ATP5J_MOUSE ATP synthase-coupling factor 6_ mitochondrial OS=Mus musculus GN=Atp5j PE=1 SV=1	20437.3	24056.2	21818.8	13567.4	11497.4	10662.1
O09061	7	6	65.093	0.003587	0.012343	1.10055	0.992867	GAL	ALZ	26600.3	PSB1_MOUSE Proteasome subunit beta type-1 OS=Mus musculus GN=Psmb1 PE=1 SV=1	11324.8	10799.1	11177.1	12229.4	12070	12350.1
Q8CGK3	17	6	91.495	0.085583	0.08617	1.07375	0.411472	ALZ	GAL	106413	LONM_MOUSE Lon protease homolog_ mitochondrial OS=Mus musculus GN=Lonp1 PE=1 SV=2	5230.05	5010.65	5182.18	5025.6	4789.59	4548.4
P35802	11	6	93.838	0.841578	0.411268	1.00852	0.053233	GAL	ALZ	31890.9	GPM6A_MOUSE Neuronal membrane glycoprotein M6-a OS=Mus musculus GN=Gpm6a PE=1 SV=1	77066.2	81107.7	90108.4	85263.2	84206.2	80927.9
P10605	7	6	48.4079	0.59434	0.328521	1.02491	0.073888	GAL	ALZ	38192.3	CATB_MOUSE Cathepsin B OS=Mus musculus GN=Ctsb PE=1 SV=2	8118.11	8007.3	8862.17	8610.28	8081.3	8918.4
Q920P5	13	6	88.7783	0.747511	0.380241	1.04416	0.058474	ALZ	GAL	63893.2	KAD5_MOUSE Adenylate kinase isoenzyme 5 OS=Mus musculus GN=Ak5 PE=1 SV=2	2933.77	3806.45	3563.24	2354.14	3803.44	3710.16
Q9D819	15	6	99.4874	0.395811	0.248544	1.05422	0.115164	ALZ	GAL	33123.3	IPYR_MOUSE Inorganic pyrophosphatase OS=Mus musculus GN=Ppa1 PE=1 SV=1	4642.06	4783.68	4534.58	4795.06	4492.37	3954.92
Q8BLQ9	11	6	63.5262	0.114705	0.104911	1.36042	0.338856	GAL	ALZ	48015.1	CADM2_MOUSE Cell adhesion molecule 2 OS=Mus musculus GN=Cadm2 PE=1 SV=2	4834.47	4791.5	4452.67	6870.75	7538.53	4743.56
O35678	12	6	68.4461	0.030204	0.04284	1.14424	0.695093	GAL	ALZ	33729.7	MGLL_MOUSE Monoglyceride lipase OS=Mus musculus GN=Mgll PE=1 SV=1	4443.23	4863.55	4618.04	5337.56	5584.2	5011.65
E9Q6P5	24	6	129.968	0.309456	0.212415	1.11866	0.148027	GAL	ALZ	95001.7	TTC7B_MOUSE Tetratricopeptide repeat protein 7B OS=Mus musculus GN=Ttc7b PE=1 SV=1	5391.13	6062.46	7501.75	7387.18	6564.98	7252.36
Q8BHN3	14	6	68.0644	0.05936	0.066921	1.04055	0.509372	GAL	ALZ	107368	GANAB_MOUSE Neutral alpha-glucosidase AB OS=Mus musculus GN=Ganab PE=1 SV=1	6980.8	7195.53	6835.94	7340.41	7264.42	7259.61
Q9Z2Y8	8	6	51.6365	0.591565	0.327142	1.02167	0.074266	GAL	ALZ	30219.8	PLPHP_MOUSE Pyridoxal phosphate homeostasis protein OS=Mus musculus GN=Prosc PE=1 SV=1	15596.3	14444.9	16238.6	15558.5	15427.7	16296.3
Q8CIH5	19	6	99.7793	0.209128	0.160234	1.06345	0.212351	GAL	ALZ	148790	PLCG2_MOUSE 1-phosphatidylinositol 4_5-bisphosphate phosphodiesterase gamma-2 OS=Mus musculus GN=Plcg2 PE=1 SV=1	2430.65	2307.16	2250.7	2341.53	2631.3	2459.11
P35505	11	6	65.9713	0.019151	0.031853	1.14602	0.806981	GAL	ALZ	46518.1	FAAA_MOUSE Fumarylacetoacetase OS=Mus musculus GN=Fah PE=1 SV=2	4170.55	3759.74	3929.09	4477.01	4406.84	4707.24
P24369	9	6	51.5177	0.351697	0.230471	1.03014	0.130215	GAL	ALZ	23713.5	PPIB_MOUSE Peptidyl-prolyl cis-trans isomerase B OS=Mus musculus GN=Ppib PE=1 SV=2	7628.41	7756.91	8075.18	8184.65	7704.02	8278.83
Q9CQR4	7	6	50.4586	0.694109	0.361921	1.0207	0.062755	GAL	ALZ	15297	ACO13_MOUSE Acyl-coenzyme A thioesterase 13 OS=Mus musculus GN=Acot13 PE=1 SV=1	13557.5	12516.2	14219.8	14427	12910.4	13790.1
Q60931	13	6	119.559	0.03135	0.044062	1.08354	0.685201	GAL	ALZ	31094.9	VDAC3_MOUSE Voltage-dependent anion-selective channel protein 3 OS=Mus musculus GN=Vdac3 PE=1 SV=1	48515.6	50851.3	52606.3	55728.4	54208.3	54732.9
P97315	10	6	75.4246	0.715015	0.369668	1.0218	0.060955	GAL	ALZ	21438.8	CSRP1_MOUSE Cysteine and glycine-rich protein 1 OS=Mus musculus GN=Csrp1 PE=1 SV=3	19494	20325.3	22728.3	19893.8	21708.5	22308.6
P02088;P02104	16	6	151.161	0.215014	0.163407	1.05237	0.207311	ALZ	GAL	15954.3	HBB1_MOUSE Hemoglobin subunit beta-1 OS=Mus musculus GN=Hbb-b1 PE=1 SV=2	234747	255144	259916	241508	231157	239829
P23506	10	6	71.9734	0.11567	0.105381	1.05196	0.336874	GAL	ALZ	24691.5	PIMT_MOUSE Protein-L-isoaspartate(D-aspartate) O-methyltransferase OS=Mus musculus GN=Pcmt1 PE=1 SV=3	13895.1	14367.1	14916.8	15540.7	14755.3	15126.5
Q9DC70	11	6	66.2969	0.000197	0.003244	1.60384	1	ALZ	GAL	24968.1	NDUS7_MOUSE NADH dehydrogenase [ubiquinone] iron-sulfur protein 7_ mitochondrial OS=Mus musculus GN=Ndufs7 PE=1 SV=1	25126.4	25194.8	28027.4	16337.7	16265.3	16247.5
O55023	17	6	108.239	0.11109	0.102649	1.04202	0.346485	GAL	ALZ	30835.5	IMPA1_MOUSE Inositol monophosphatase 1 OS=Mus musculus GN=Impa1 PE=1 SV=1	6946.9	7015.02	6582.92	7118.75	7085.86	7203.45
O54829	18	6	115.627	0.004625	0.014189	1.14244	0.985261	GAL	ALZ	54963.2	RGS7_MOUSE Regulator of G-protein signaling 7 OS=Mus musculus GN=Rgs7 PE=1 SV=2	14997.6	15854.8	16088	18058	17542.3	18026.4
P08228	9	6	79.5641	0.00295	0.011178	1.17104	0.996215	ALZ	GAL	16113.8	SODC_MOUSE Superoxide dismutase [Cu-Zn] OS=Mus musculus GN=Sod1 PE=1 SV=2	57872.8	59623.5	58089.2	49927.1	48047.6	51964.8
Q78ZA7	9	6	58.676	0.011462	0.023737	1.15457	0.903522	ALZ	GAL	42850.4	NP1L4_MOUSE Nucleosome assembly protein 1-like 4 OS=Mus musculus GN=Nap1l4 PE=1 SV=1	8463.7	8162.15	7640.36	7109.59	7069.03	6838.84
Q3UM45	12	6	83.2623	0.113326	0.104115	1.05766	0.341729	GAL	ALZ	41406.1	PP1R7_MOUSE Protein phosphatase 1 regulatory subunit 7 OS=Mus musculus GN=Ppp1r7 PE=1 SV=2	7804.88	7894.01	8470.19	8328.43	8620.27	8613.85
P06801	10	6	75.6088	0.032913	0.045493	1.09492	0.672156	ALZ	GAL	64581.2	MAOX_MOUSE NADP-dependent malic enzyme OS=Mus musculus GN=Me1 PE=1 SV=2	11709.6	11956.2	11725.9	11015.7	10187.5	11120.3
Q80YN3	7	6	37.9423	0.019586	0.032091	1.32958	0.801951	ALZ	GAL	67833.8	BCAS1_MOUSE Breast carcinoma-amplified sequence 1 homolog OS=Mus musculus GN=Bcas1 PE=1 SV=3	7834.25	6266.54	6315.78	5170.52	4997.37	5187.7
P70175	12	6	63.9645	0.563625	0.316486	1.02242	0.078316	GAL	ALZ	94052.8	DLG3_MOUSE Disks large homolog 3 OS=Mus musculus GN=Dlg3 PE=1 SV=1	6801.4	7401.68	7582.27	7205.98	7608.6	7459.31
Q70FJ1	17	6	92.5241	0.935834	0.441286	1.00794	0.050522	ALZ	GAL	439071	AKAP9_MOUSE A-kinase anchor protein 9 OS=Mus musculus GN=Akap9 PE=1 SV=2	706.37	846.753	672.917	830.413	743.924	634.179
Q8C196	13	6	76.7261	0.349494	0.229839	1.03025	0.131053	GAL	ALZ	165816	CPSM_MOUSE Carbamoyl-phosphate synthase [ammonia]_ mitochondrial OS=Mus musculus GN=Cps1 PE=1 SV=2	16992.6	17066.8	18537.7	17911.7	18015.5	18260.8
P21619	19	6	113.649	0.905016	0.431438	1.0048	0.051147	GAL	ALZ	67432.2	LMNB2_MOUSE Lamin-B2 OS=Mus musculus GN=Lmnb2 PE=1 SV=2	3678.76	3184.95	3397.31	3547.12	3474.24	3288.89
Q9D0M3	16	6	109.75	0.154419	0.130033	1.04584	0.272156	ALZ	GAL	35555.8	CY1_MOUSE Cytochrome c1_ heme protein_ mitochondrial OS=Mus musculus GN=Cyc1 PE=1 SV=1	32056	34029.6	31763.5	30419.3	31296.3	31844.7
Q6PB66	18	6	74.001	0.129188	0.113448	1.08316	0.311267	GAL	ALZ	157870	LPPRC_MOUSE Leucine-rich PPR motif-containing protein_ mitochondrial OS=Mus musculus GN=Lrpprc PE=1 SV=2	2431.27	2696.7	2722.52	2809.11	2952.8	2741.4
Q62419	14	6	88.4515	0.017187	0.02993	1.11238	0.83031	ALZ	GAL	41746.4	SH3G1_MOUSE Endophilin-A2 OS=Mus musculus GN=Sh3gl1 PE=1 SV=1	5531.52	5612.66	5241.08	4754.67	5046.94	4928.36
Q80U63	9	6	47.1071	0.009139	0.021136	1.12584	0.934061	GAL	ALZ	86929.4	MFN2_MOUSE Mitofusin-2 OS=Mus musculus GN=Mfn2 PE=1 SV=3	4068.26	4148.34	3872.99	4658.02	4428.82	4524.11
P13707	19	6	113.181	0.004353	0.013485	1.22752	0.98749	GAL	ALZ	38200.1	GPDA_MOUSE Glycerol-3-phosphate dehydrogenase [NAD(+)]_ cytoplasmic OS=Mus musculus GN=Gpd1 PE=1 SV=3	4129.44	4232.54	4577.33	5393.12	5373.35	5116.8
Q641P0	13	6	77.3104	0.005209	0.015325	1.05882	0.979995	ALZ	GAL	48093	ARP3B_MOUSE Actin-related protein 3B OS=Mus musculus GN=Actr3b PE=1 SV=1	4863.99	4834.77	4977.51	4668.01	4587.27	4605.74
P48771	6	6	45.984	0.624862	0.338431	1.02139	0.069992	ALZ	GAL	9290.91	CX7A2_MOUSE Cytochrome c oxidase subunit 7A2_ mitochondrial OS=Mus musculus GN=Cox7a2 PE=1 SV=2	14099.8	14953.3	15980.7	14945.7	14402.2	14742.9
Q3UV17	22	6	123.06	0.007113	0.017789	1.33813	0.959374	ALZ	GAL	63358	K22O_MOUSE Keratin_ type II cytoskeletal 2 oral OS=Mus musculus GN=Krt76 PE=1 SV=1	2151.61	1846.35	1847.63	1441.34	1527.62	1399.51
Q9WV55	13	6	98.2922	0.554311	0.313502	1.03529	0.079769	ALZ	GAL	28083.4	VAPA_MOUSE Vesicle-associated membrane protein-associated protein A OS=Mus musculus GN=Vapa PE=1 SV=2	6530.61	6903.24	7552.27	6586.76	6503.82	7180.11
Q61035	18	6	102.85	0.671691	0.355295	1.02572	0.064874	ALZ	GAL	57945.7	SYHC_MOUSE Histidine--tRNA ligase_ cytoplasmic OS=Mus musculus GN=Hars PE=1 SV=2	6614.03	6721.78	5859.7	5953.94	6627.39	6132.9
P27601	20	6	120.705	0.005282	0.015393	1.18394	0.979296	GAL	ALZ	44396.9	GNA13_MOUSE Guanine nucleotide-binding protein subunit alpha-13 OS=Mus musculus GN=Gna13 PE=1 SV=1	5107.24	4844.12	4600.6	5736.75	5807.2	5684.75
Q8BG05	13	6	112.124	0.009592	0.021653	1.26726	0.92817	ALZ	GAL	39880.2	ROA3_MOUSE Heterogeneous nuclear ribonucleoprotein A3 OS=Mus musculus GN=Hnrnpa3 PE=1 SV=1	24349.8	25570.2	27175.1	20923.7	21209.3	18703.4
P14148	12	6	69.9643	0.016741	0.029436	1.12826	0.835754	GAL	ALZ	31476.7	RL7_MOUSE 60S ribosomal protein L7 OS=Mus musculus GN=Rpl7 PE=1 SV=2	4446.79	4611.04	4634.68	4971.04	5432.09	5045.57
O35381;Q64G17	12	6	81.3583	0.305669	0.210998	1.02206	0.149824	GAL	ALZ	28708.7	AN32A_MOUSE Acidic leucine-rich nuclear phosphoprotein 32 family member A OS=Mus musculus GN=Anp32a PE=1 SV=1	6159.77	6342.93	6520.08	6584.56	6476.92	6380.97
Q91X97	16	6	132.142	0.027358	0.040345	1.12347	0.720932	GAL	ALZ	22359.3	NCALD_MOUSE Neurocalcin-delta OS=Mus musculus GN=Ncald PE=1 SV=4	11842.1	12049.1	13207.1	14036.2	13940.4	13702.2
A2AJ76	20	6	94.2791	0.011882	0.024178	1.11657	0.897977	GAL	ALZ	554897	HMCN2_MOUSE Hemicentin-2 OS=Mus musculus GN=Hmcn2 PE=1 SV=1	4930.05	4654.3	4752.32	5478.9	5383.7	5145.35
Q5QNQ6	10	6	51.4789	0.00679	0.017316	1.17412	0.963155	GAL	ALZ	102608	OSBP2_MOUSE Oxysterol-binding protein 2 OS=Mus musculus GN=Osbp2 PE=1 SV=1	5899.78	6063.01	6083.43	7024.49	7442.7	6721.26
Q9DCZ4	8	6	57.3506	0.330111	0.220444	1.02985	0.138836	GAL	ALZ	22718.1	MIC26_MOUSE MICOS complex subunit Mic26 OS=Mus musculus GN=Apoo PE=1 SV=2	9708.77	10288.8	9871.3	10280.8	10594.5	9885.22
Q8CHG7	15	6	74.0491	0.529842	0.304544	1.04398	0.083851	GAL	ALZ	167385	RPGF2_MOUSE Rap guanine nucleotide exchange factor 2 OS=Mus musculus GN=Rapgef2 PE=1 SV=2	2935.1	3401.33	2880.43	3450.49	3056.79	3114.9
Q6Q477	42	6	286.084	0.001728	0.009036	1.79284	0.999549	GAL	ALZ	134209	AT2B4_MOUSE Plasma membrane calcium-transporting ATPase 4 OS=Mus musculus GN=Atp2b4 PE=1 SV=1	2870.27	3474.53	3324.72	6134.24	6014.9	5186.79
Q99L13	14	6	83.7379	0.571593	0.319425	1.01445	0.077115	GAL	ALZ	35839.2	3HIDH_MOUSE 3-hydroxyisobutyrate dehydrogenase_ mitochondrial OS=Mus musculus GN=Hibadh PE=1 SV=1	11555	11443	12119	12152.4	11534.1	11937.8
Q8K596	20	6	124.458	0.532711	0.305742	1.01366	0.083351	ALZ	GAL	101852	NAC2_MOUSE Sodium/calcium exchanger 2 OS=Mus musculus GN=Slc8a2 PE=1 SV=1	13289.1	13698.1	13437.4	13764.4	12948.5	13167
P06837	11	6	99.2767	0.27413	0.195824	1.06939	0.16635	GAL	ALZ	23746.5	NEUM_MOUSE Neuromodulin OS=Mus musculus GN=Gap43 PE=1 SV=1	13375.3	13082	12824.5	13965.2	12817.6	15225
Q8JZN5	14	6	77.9987	0.134819	0.11751	1.12768	0.301659	GAL	ALZ	69235.5	ACAD9_MOUSE Acyl-CoA dehydrogenase family member 9_ mitochondrial OS=Mus musculus GN=Acad9 PE=1 SV=2	5358.08	5435.32	5511.69	5464.21	6763.31	6159.42
Q61490	15	6	76.1934	0.347346	0.228813	1.05149	0.131879	ALZ	GAL	65776.5	CD166_MOUSE CD166 antigen OS=Mus musculus GN=Alcam PE=1 SV=3	5520.55	6306.54	6206.99	5519.37	5752.21	5879.45
Q60668	11	6	93.2624	0.514979	0.299753	1.02041	0.086532	GAL	ALZ	38525.3	HNRPD_MOUSE Heterogeneous nuclear ribonucleoprotein D0 OS=Mus musculus GN=Hnrnpd PE=1 SV=2	5885.31	6083.25	6206.62	6021.73	6052.94	6471.49
O88456	8	6	49.3252	0.000242	0.003501	1.63062	1	ALZ	GAL	28577.2	CPNS1_MOUSE Calpain small subunit 1 OS=Mus musculus GN=Capns1 PE=1 SV=1	2696.97	2923.86	2884.12	1738.56	1830.35	1646.88
P35279	18	6	134.185	0.010641	0.022845	1.10314	0.914379	GAL	ALZ	23703.9	RAB6A_MOUSE Ras-related protein Rab-6A OS=Mus musculus GN=Rab6a PE=1 SV=4	12562.9	12563.9	13378.9	14005.2	14296.1	14175.8
Q8VHG0	12	6	64.2789	0.247361	0.182161	1.02842	0.182988	GAL	ALZ	64476.5	FMO4_MOUSE Dimethylaniline monooxygenase [N-oxide-forming] 4 OS=Mus musculus GN=Fmo4 PE=1 SV=3	25156.1	24985.3	24288.4	26379.7	25297.7	24867.6
Q99JR1	13	6	91.3259	0.138553	0.119781	1.03146	0.29559	ALZ	GAL	35934.6	SFXN1_MOUSE Sideroflexin-1 OS=Mus musculus GN=Sfxn1 PE=1 SV=3	9609.67	9366.37	9863.61	9409.85	9184.19	9366.11
Q61735	9	6	70.4124	0.253722	0.185558	1.05439	0.178783	ALZ	GAL	33610.8	CD47_MOUSE Leukocyte surface antigen CD47 OS=Mus musculus GN=Cd47 PE=1 SV=2	23777	23146	24754.3	24253.8	21583.1	22143.2
Q99PJ0	8	6	62.8769	0.136987	0.118515	1.05445	0.298107	ALZ	GAL	38554.8	NTRI_MOUSE Neurotrimin OS=Mus musculus GN=Ntm PE=1 SV=2	8238	8040.28	7505.72	7576.74	7479.13	7499.92
Q61768	28	6	136.092	0.813039	0.401257	1.00654	0.054538	GAL	ALZ	110293	KINH_MOUSE Kinesin-1 heavy chain OS=Mus musculus GN=Kif5b PE=1 SV=3	7105.6	6983.49	7575.7	7211.05	7149.85	7445.66
Q9R1P4	8	6	63.1796	0.018518	0.031153	1.09225	0.814388	ALZ	GAL	29831.7	PSA1_MOUSE Proteasome subunit alpha type-1 OS=Mus musculus GN=Psma1 PE=1 SV=1	10381.5	9717.81	10326.3	9211.31	9197.23	9447.3
A2AL36	16	6	82.441	0.003795	0.012632	1.13411	0.991549	GAL	ALZ	269963	CNTRL_MOUSE Centriolin OS=Mus musculus GN=Cntrl PE=1 SV=2	5085.09	5294.46	5440.51	6060.69	5913.34	5967.59
Q8BJI1	11	6	62.2545	0.672695	0.355321	1.01832	0.064775	ALZ	GAL	81870	S6A17_MOUSE Sodium-dependent neutral amino acid transporter SLC6A17 OS=Mus musculus GN=Slc6a17 PE=1 SV=1	3191.05	3227.7	2972.7	3106.33	3221.46	2894.74
Q8VCW8	14	6	80.5977	0.499848	0.294997	1.03333	0.08943	GAL	ALZ	68635	ACSF2_MOUSE Acyl-CoA synthetase family member 2_ mitochondrial OS=Mus musculus GN=Acsf2 PE=1 SV=1	8323.67	8436.16	7936.86	8319.53	9151.17	8049.07
P48320	13	6	74.8319	0.433807	0.266528	1.05743	0.104418	GAL	ALZ	66079.6	DCE2_MOUSE Glutamate decarboxylase 2 OS=Mus musculus GN=Gad2 PE=1 SV=1	10644	12977	12394.7	12100.3	13430.4	12553.4
Q9R0Q6	14	6	83.7328	0.058771	0.066449	1.14378	0.512119	ALZ	GAL	42196.7	ARC1A_MOUSE Actin-related protein 2/3 complex subunit 1A OS=Mus musculus GN=Arpc1a PE=1 SV=1	6220.2	6684.75	7210.28	6015.22	6029.48	5541.87
Q8R5H6	15	6	90.4521	0.006147	0.016353	1.21053	0.970388	ALZ	GAL	61794.2	WASF1_MOUSE Wiskott-Aldrich syndrome protein family member 1 OS=Mus musculus GN=Wasf1 PE=1 SV=2	6234.71	6550.33	6912.43	5243.5	5624.3	5403.95
Q8BNY6	13	6	73.8643	0.239304	0.177459	1.05004	0.188565	GAL	ALZ	21935.8	NCS1_MOUSE Neuronal calcium sensor 1 OS=Mus musculus GN=Ncs1 PE=1 SV=3	5698.09	6066.73	6303.92	6366.57	6086.73	6519.6
Q8BLK3	11	6	72.4295	0.953304	0.445116	1.00114	0.050276	GAL	ALZ	38485.4	LSAMP_MOUSE Limbic system-associated membrane protein OS=Mus musculus GN=Lsamp PE=1 SV=1	21056.6	22124.1	23863.8	22208.8	22077.5	22834.5
O70443	11	6	78.2753	0.204679	0.158162	1.055	0.216306	GAL	ALZ	41363	GNAZ_MOUSE Guanine nucleotide-binding protein G(z) subunit alpha OS=Mus musculus GN=Gnaz PE=1 SV=4	12812.9	13568	12182.5	13353.6	14044.7	13286.4
Q91VM9	10	7	62.8628	0.861925	0.417935	1.01146	0.052444	ALZ	GAL	38570.8	IPYR2_MOUSE Inorganic pyrophosphatase 2_ mitochondrial OS=Mus musculus GN=Ppa2 PE=1 SV=1	12791.2	13371.6	14911.4	14142.8	13748.4	12717.7
Q61885	17	7	124.896	0.082334	0.084132	1.16194	0.421505	GAL	ALZ	28670.2	MOG_MOUSE Myelin-oligodendrocyte glycoprotein OS=Mus musculus GN=Mog PE=1 SV=1	10577.9	11363.6	11959	12563.9	12266	14560.5
P16054	17	7	86.1545	0.002403	0.010168	1.24852	0.998198	ALZ	GAL	84929.4	KPCE_MOUSE Protein kinase C epsilon type OS=Mus musculus GN=Prkce PE=1 SV=1	11892.8	11681.4	12658.6	9504.38	9425.2	10091
P46662	10	7	44.6229	0.096187	0.093385	1.16465	0.381773	ALZ	GAL	70004.5	MERL_MOUSE Merlin OS=Mus musculus GN=Nf2 PE=1 SV=2	2373.85	2380.4	2379.54	1788.46	2035.54	2301.28
Q9D8Y0	21	7	160.59	0.061931	0.068879	1.20944	0.49774	ALZ	GAL	26791.3	EFHD2_MOUSE EF-hand domain-containing protein D2 OS=Mus musculus GN=Efhd2 PE=1 SV=1	11224.4	11807.1	12185	10706.6	10001	8410.56
Q9ESW4	19	7	108.416	0.003884	0.012741	1.23164	0.990951	ALZ	GAL	47432.3	AGK_MOUSE Acylglycerol kinase_ mitochondrial OS=Mus musculus GN=Agk PE=1 SV=1	9401.01	9720.3	9577.51	7423.82	7591.33	8286.16
P35278	16	7	101.462	0.442459	0.269856	1.03067	0.102211	ALZ	GAL	23640.7	RAB5C_MOUSE Ras-related protein Rab-5C OS=Mus musculus GN=Rab5c PE=1 SV=2	30156.1	31304.3	33808.7	30948	30447.3	31038.5
P05132	19	7	126.577	0.003799	0.012632	1.03504	0.991518	GAL	ALZ	40684.7	KAPCA_MOUSE cAMP-dependent protein kinase catalytic subunit alpha OS=Mus musculus GN=Prkaca PE=1 SV=3	4464.35	4537.19	4491.82	4653.41	4630.53	4682.29
P62962	10	7	76.864	0.023614	0.036579	1.10755	0.757951	GAL	ALZ	15128.3	PROF1_MOUSE Profilin-1 OS=Mus musculus GN=Pfn1 PE=1 SV=2	39865.6	39200.2	40545.5	44479.5	41978.3	46017
Q9CXZ1	11	7	75.4371	0.766551	0.386405	1.01778	0.057189	ALZ	GAL	19841.8	NDUS4_MOUSE NADH dehydrogenase [ubiquinone] iron-sulfur protein 4_ mitochondrial OS=Mus musculus GN=Ndufs4 PE=1 SV=3	4887.76	5100.36	5725.72	5249.75	5155.1	5034.54
Q5SSL4	22	7	113.347	0.141572	0.12185	1.07012	0.290847	ALZ	GAL	98237.4	ABR_MOUSE Active breakpoint cluster region-related protein OS=Mus musculus GN=Abr PE=1 SV=1	3371.1	3352.55	3071.9	3181.54	2996.04	2976.07
P12367	17	7	114.321	0.209803	0.160464	1.08751	0.211763	GAL	ALZ	45731.3	KAP2_MOUSE cAMP-dependent protein kinase type II-alpha regulatory subunit OS=Mus musculus GN=Prkar2a PE=1 SV=2	5327.85	4937.06	4463.45	5607.43	5274.69	5135.19
P28661	17	7	97.9758	0.150704	0.127308	1.10495	0.277328	GAL	ALZ	55392.2	SEPT4_MOUSE Septin-4 OS=Mus musculus GN=Sept4 PE=1 SV=1	7955.3	8560.33	8194.26	8201.68	9517.9	9583.58
P32037	10	7	65.2355	0.078061	0.081331	1.09183	0.435466	ALZ	GAL	53992.3	GTR3_MOUSE Solute carrier family 2_ facilitated glucose transporter member 3 OS=Mus musculus GN=Slc2a3 PE=1 SV=1	13751.5	13718	15306.1	12938	13005.5	13234.4
Q6IRU5	11	7	77.416	0.003514	0.01218	1.43462	0.993305	ALZ	GAL	25285.6	CLCB_MOUSE Clathrin light chain B OS=Mus musculus GN=Cltb PE=1 SV=1	11257.3	11923.7	13316.2	9016.07	8228.19	8196.16
Q99LX0	11	7	85.8902	0.990435	0.454891	1.00038	0.050012	ALZ	GAL	20249.5	PARK7_MOUSE Protein/nucleic acid deglycase DJ-1 OS=Mus musculus GN=Park7 PE=1 SV=1	17357	17066.4	18912.8	17982.7	17279.8	18053.3
O54865	17	7	93.203	0.000484	0.004415	1.62403	1	ALZ	GAL	71396.1	GCYB1_MOUSE Guanylate cyclase soluble subunit beta-1 OS=Mus musculus GN=Gucy1b3 PE=1 SV=1	12332.3	12556	12423.4	8107.7	7895.84	6971.23
Q9EQ20	23	7	139.448	0.057543	0.065505	1.04207	0.517937	ALZ	GAL	58372	MMSA_MOUSE Methylmalonate-semialdehyde dehydrogenase [acylating]_ mitochondrial OS=Mus musculus GN=Aldh6a1 PE=1 SV=1	7801.12	7502.85	7656.31	7230.08	7497.57	7305.8
Q8K021	10	7	79.7822	0.024276	0.037308	1.23777	0.75114	ALZ	GAL	38427.9	SCAM1_MOUSE Secretory carrier-associated membrane protein 1 OS=Mus musculus GN=Scamp1 PE=1 SV=1	14396.8	15740.9	17336.2	12116.8	13086.2	13151.4
P61982	24	7	211.784	0.656019	0.349145	1.01157	0.066478	GAL	ALZ	28473.7	1433G_MOUSE 14-3-3 protein gamma OS=Mus musculus GN=Ywhag PE=1 SV=2	107393	110152	116070	110818	112119	114536
Q2KN98	17	7	78.3249	0.069052	0.074651	1.15516	0.468164	GAL	ALZ	124887	CYTSA_MOUSE Cytospin-A OS=Mus musculus GN=Specc1l PE=1 SV=1	10160	10259.5	10314.8	10534	12344.7	12624.5
Q9EQP2	17	7	92.6633	0.045968	0.056995	1.11812	0.580265	GAL	ALZ	61708.8	EHD4_MOUSE EH domain-containing protein 4 OS=Mus musculus GN=Ehd4 PE=1 SV=1	3627.96	3670.54	3422.35	3750.31	4059.42	4177.43
A3KGB4	22	7	121.554	0.021881	0.034581	1.20098	0.77634	GAL	ALZ	129090	TBC8B_MOUSE TBC1 domain family member 8B OS=Mus musculus GN=Tbc1d8b PE=1 SV=1	1556.75	1786.86	1742.47	1939.46	2035.44	2133.37
Q8BFP9	10	7	54.9889	0.07404	0.078471	1.04569	0.449476	GAL	ALZ	49337.3	PDK1_MOUSE [Pyruvate dehydrogenase (acetyl-transferring)] kinase isozyme 1_ mitochondrial OS=Mus musculus GN=Pdk1 PE=1 SV=2	4898.44	4956.39	5133.13	5165.9	5352.19	5154.64
O35098	20	7	131.814	0.001679	0.009035	1.11269	0.999605	GAL	ALZ	62531.9	DPYL4_MOUSE Dihydropyrimidinase-related protein 4 OS=Mus musculus GN=Dpysl4 PE=1 SV=1	16576.7	16435.5	16781.5	18073.4	18894.1	18437.7
Q8BG32	18	7	106.436	0.865277	0.418298	1.00555	0.052325	GAL	ALZ	47722	PSD11_MOUSE 26S proteasome non-ATPase regulatory subunit 11 OS=Mus musculus GN=Psmd11 PE=1 SV=3	5252.54	5281.93	5632.95	5453.2	5205.57	5598.39
Q9EPN1	16	7	86.2032	0.001837	0.009114	1.3125	0.999404	GAL	ALZ	329195	NBEA_MOUSE Neurobeachin OS=Mus musculus GN=Nbea PE=1 SV=1	13910.9	14821.2	15449	18694.2	20099.5	19193.8
Q00612	17	7	101.539	0.08853	0.088376	1.10003	0.40277	GAL	ALZ	59718.9	G6PD1_MOUSE Glucose-6-phosphate 1-dehydrogenase X OS=Mus musculus GN=G6pdx PE=1 SV=3	5683.21	5819.7	5124.59	5970.7	6319.64	6000.36
P48318	20	7	120.956	0.167216	0.137343	1.0732	0.255625	GAL	ALZ	67389.7	DCE1_MOUSE Glutamate decarboxylase 1 OS=Mus musculus GN=Gad1 PE=1 SV=2	4825.92	5142.8	4601.45	5200.74	5462.67	4973.32
Q9WVK4	19	7	108.255	0.056272	0.064383	1.0334	0.524101	GAL	ALZ	60659.9	EHD1_MOUSE EH domain-containing protein 1 OS=Mus musculus GN=Ehd1 PE=1 SV=1	3899.71	3917.41	3899.54	3957.23	4024.02	4126.81
P62918	11	7	76.3306	0.001527	0.008496	1.50106	0.999749	ALZ	GAL	28252.8	RL8_MOUSE 60S ribosomal protein L8 OS=Mus musculus GN=Rpl8 PE=1 SV=2	8824.24	7979.65	8968.82	5650.26	5385.32	6134.08
P21107	19	7	139.706	0.96244	0.446955	1.00127	0.050178	GAL	ALZ	33051.1	TPM3_MOUSE Tropomyosin alpha-3 chain OS=Mus musculus GN=Tpm3 PE=1 SV=3	6971.47	7086.52	6671.07	7156.18	6859.73	6739.37
Q9CPW0	18	7	91.5951	0.007223	0.017949	1.25356	0.958064	GAL	ALZ	150193	CNTP2_MOUSE Contactin-associated protein-like 2 OS=Mus musculus GN=Cntnap2 PE=1 SV=2	8959.2	9472.04	10189.5	12400.4	12083.2	11394.1
Q9CZD3	17	7	97.8287	0.00082	0.005878	1.40792	0.999993	GAL	ALZ	82676.3	GARS_MOUSE Glycine--tRNA ligase OS=Mus musculus GN=Gars PE=1 SV=1	13837.2	13843.6	13601.8	17974.6	19902.6	20245.2
Q80UW5	22	7	118.684	0.122261	0.109758	1.0663	0.323909	GAL	ALZ	173687	MRCKG_MOUSE Serine/threonine-protein kinase MRCK gamma OS=Mus musculus GN=Cdc42bpg PE=1 SV=2	5581.67	5383.14	5139.24	5750.69	5932.09	5488.92
P18760	19	7	163.136	0.461071	0.278534	1.01474	0.097728	ALZ	GAL	18787.7	COF1_MOUSE Cofilin-1 OS=Mus musculus GN=Cfl1 PE=1 SV=3	130902	129363	128279	132076	125751	125072
P21279	18	7	124.835	0.008146	0.019576	1.10672	0.946738	ALZ	GAL	42443.3	GNAQ_MOUSE Guanine nucleotide-binding protein G(q) subunit alpha OS=Mus musculus GN=Gnaq PE=1 SV=4	14535	14362.2	13932.7	12537	12886.5	13276.2
O35874	15	7	103.853	0.752659	0.382009	1.00857	0.058115	ALZ	GAL	56346.8	SATT_MOUSE Neutral amino acid transporter A OS=Mus musculus GN=Slc1a4 PE=1 SV=1	9473.07	9712.12	9814	9180.26	9576.09	9996.53
Q61753	20	7	105.317	0.384954	0.244088	1.03687	0.118585	ALZ	GAL	57384	SERA_MOUSE D-3-phosphoglycerate dehydrogenase OS=Mus musculus GN=Phgdh PE=1 SV=3	32565.6	31457.1	35165.1	32770.6	31095.8	31794.8
Q9DCS9	14	7	101.566	0.199948	0.15594	1.05544	0.220658	ALZ	GAL	21309	NDUBA_MOUSE NADH dehydrogenase [ubiquinone] 1 beta subcomplex subunit 10 OS=Mus musculus GN=Ndufb10 PE=1 SV=3	27651.7	29036.9	30974.5	27668.4	28207.5	27182
P62334	13	7	69.2194	0.631379	0.341254	1.0172	0.06922	ALZ	GAL	44458.2	PRS10_MOUSE 26S proteasome regulatory subunit 10B OS=Mus musculus GN=Psmc6 PE=1 SV=1	5694.3	6215	5771.84	5665.71	5987.36	5729.08
P00493	14	7	87.6174	0.002311	0.009997	1.17807	0.998451	ALZ	GAL	24798.5	HPRT_MOUSE Hypoxanthine-guanine phosphoribosyltransferase OS=Mus musculus GN=Hprt1 PE=1 SV=3	8965.03	8982.21	8728.06	7766.08	7650.38	7226.75
P27659	15	7	86.0771	0.012379	0.02463	1.20459	0.891436	ALZ	GAL	46395.1	RL3_MOUSE 60S ribosomal protein L3 OS=Mus musculus GN=Rpl3 PE=1 SV=3	13994.7	15198	16047.1	12706.6	12132.8	12716.8
Q91VK4	10	7	57.4727	0.362557	0.23473	1.07522	0.126213	GAL	ALZ	30824.4	ITM2C_MOUSE Integral membrane protein 2C OS=Mus musculus GN=Itm2c PE=1 SV=2	5843.96	6328.18	5936.43	5963.26	7314.82	6192.62
Q3ULJ0	15	7	90.8811	0.081735	0.083666	1.18294	0.42341	ALZ	GAL	38852.9	GPD1L_MOUSE Glycerol-3-phosphate dehydrogenase 1-like protein OS=Mus musculus GN=Gpd1l PE=1 SV=2	33361.3	27040.8	31911.1	24785.3	25654.9	27596.7
P09671	15	7	90.4386	0.347884	0.229002	1.04695	0.131671	GAL	ALZ	24831.1	SODM_MOUSE Superoxide dismutase [Mn]_ mitochondrial OS=Mus musculus GN=Sod2 PE=1 SV=3	26024.8	25420.8	28767	29182.3	27027.3	27768.9
Q9JLV5	14	7	75.1779	0.00282	0.010923	1.12308	0.996762	GAL	ALZ	89575.8	CUL3_MOUSE Cullin-3 OS=Mus musculus GN=Cul3 PE=1 SV=1	2646.29	2506.57	2521.46	2899.43	2859.98	2859.5
Q9CS84;P0DI97	29	7	175.393	0.226588	0.169862	1.07702	0.197991	GAL	ALZ	168564	NRX1A_MOUSE Neurexin-1 OS=Mus musculus GN=Nrxn1 PE=1 SV=3	4269.71	4823.76	4914.17	4805.32	5304.39	4976.83
Q80TZ3	26	7	155.422	0.051722	0.060987	1.13476	0.547463	ALZ	GAL	103098	AUXI_MOUSE Putative tyrosine-protein phosphatase auxilin OS=Mus musculus GN=Dnajc6 PE=1 SV=2	13853.6	14798.2	14117.3	12984.8	13175.4	11529.8
Q9Z0S1	14	7	88.2761	0.216946	0.164322	1.05574	0.205702	GAL	ALZ	33538.2	BPNT1_MOUSE 3'(2')_5'-bisphosphate nucleotidase 1 OS=Mus musculus GN=Bpnt1 PE=1 SV=2	10308	9458.22	10024.2	10806.4	9928.68	10716
O88447	13	7	74.7741	0.000115	0.00248	1.17502	1	GAL	ALZ	61906.4	KLC1_MOUSE Kinesin light chain 1 OS=Mus musculus GN=Klc1 PE=1 SV=3	4982.66	5120.4	5010.31	6000.11	5883.17	5875.28
Q8VBW6	12	7	64.7035	0.276082	0.196858	1.02662	0.165239	GAL	ALZ	60729.8	ULA1_MOUSE NEDD8-activating enzyme E1 regulatory subunit OS=Mus musculus GN=Nae1 PE=1 SV=1	3231.52	3118.65	3307.77	3238.44	3299.79	3376.79
Q62059	14	7	85.0534	0.002836	0.010923	1.1865	0.996698	GAL	ALZ	368840	CSPG2_MOUSE Versican core protein OS=Mus musculus GN=Vcan PE=1 SV=2	14664.6	14628.2	14691.5	17132.7	16768.9	18286
Q8BH95	14	7	101.469	0.86254	0.417935	1.00974	0.052422	ALZ	GAL	31873.6	ECHM_MOUSE Enoyl-CoA hydratase_ mitochondrial OS=Mus musculus GN=Echs1 PE=1 SV=1	8988.04	9373.57	10303.1	9313.89	9896.36	9177.99
Q99M71	8	7	46.0621	0.329964	0.220444	1.03709	0.138898	GAL	ALZ	25884.4	EPDR1_MOUSE Mammalian ependymin-related protein 1 OS=Mus musculus GN=Epdr1 PE=1 SV=1	6070.45	6092.51	6553.51	6414.75	6736.89	6259.05
Q91XU3	13	7	65.3925	0.026106	0.039282	1.12838	0.732917	ALZ	GAL	47507.1	PI42C_MOUSE Phosphatidylinositol 5-phosphate 4-kinase type-2 gamma OS=Mus musculus GN=Pip4k2c PE=1 SV=1	4330.52	4515.23	4818.29	3919.76	4137.83	4051.85
O35295	15	7	92.24	0.079531	0.082202	1.07596	0.430562	ALZ	GAL	34015.5	PURB_MOUSE Transcriptional activator protein Pur-beta OS=Mus musculus GN=Purb PE=1 SV=3	10459.1	10073.2	10704.5	9694.96	10103.1	9233.59
P26645	11	7	80.3619	0.162567	0.13447	1.14134	0.261413	GAL	ALZ	29718.4	MARCS_MOUSE Myristoylated alanine-rich C-kinase substrate OS=Mus musculus GN=Marcks PE=1 SV=2	6710.25	6405.15	6107.51	8135.62	6399.08	7405.19
Q3UHX2	8	7	40.7093	0.006458	0.01682	1.44958	0.966949	ALZ	GAL	20604.9	HAP28_MOUSE 28 kDa heat- and acid-stable phosphoprotein OS=Mus musculus GN=Pdap1 PE=1 SV=1	5064.08	4906.15	5951.79	3910.81	3642.35	3430.69
Q3UMC0;P56546	27	7	143.517	0.375774	0.240883	1.05302	0.121615	GAL	ALZ	97940.3	SPAT5_MOUSE Spermatogenesis-associated protein 5 OS=Mus musculus GN=Spata5 PE=1 SV=2	6971.13	7211.09	7470.85	7005.25	7580.25	8215.51
P60202	15	7	92.7265	0.037602	0.049793	1.32846	0.635902	GAL	ALZ	30875.6	MYPR_MOUSE Myelin proteolipid protein OS=Mus musculus GN=Plp1 PE=1 SV=2	90707.6	82350.8	110231	119984	120660	135696
Q9JKC6	9	7	80.5947	0.754542	0.382278	1.0241	0.057986	ALZ	GAL	15044	CEND_MOUSE Cell cycle exit and neuronal differentiation protein 1 OS=Mus musculus GN=Cend1 PE=1 SV=1	29343.1	33649.7	28111	27443.8	31173	30342.8
Q9DBG6	13	7	77.6948	0.002048	0.009411	1.35983	0.999049	ALZ	GAL	69177.1	RPN2_MOUSE Dolichyl-diphosphooligosaccharide--protein glycosyltransferase subunit 2 OS=Mus musculus GN=Rpn2 PE=1 SV=1	13701.7	14397.3	13155.5	10477.1	10431.6	9429.1
P56564	17	7	151.598	0.11979	0.108373	1.04587	0.328657	GAL	ALZ	59793.7	EAA1_MOUSE Excitatory amino acid transporter 1 OS=Mus musculus GN=Slc1a3 PE=1 SV=2	120145	119486	117175	119569	128617	124988
Q8CBY8	14	7	79.8479	0.125839	0.112023	1.02852	0.31726	ALZ	GAL	53912.4	DCTN4_MOUSE Dynactin subunit 4 OS=Mus musculus GN=Dctn4 PE=1 SV=1	6196.31	6029.38	6051.91	5784.18	5990.56	5996.04
Q60996	15	7	84.2421	0.000111	0.002449	1.33693	1	ALZ	GAL	61223.7	2A5G_MOUSE Serine/threonine-protein phosphatase 2A 56 kDa regulatory subunit gamma isoform OS=Mus musculus GN=Ppp2r5c PE=1 SV=2	14031.6	14202.8	14410.6	10678.4	10930	10289.3
O88712	12	7	81.0076	0.049493	0.059106	1.06517	0.559711	ALZ	GAL	48200.8	CTBP1_MOUSE C-terminal-binding protein 1 OS=Mus musculus GN=Ctbp1 PE=1 SV=2	7582.56	7614.99	7994.81	7258.88	7445.29	7069.11
P62482	16	7	104.41	0.955902	0.445513	1.00168	0.050246	ALZ	GAL	41306.5	KCAB2_MOUSE Voltage-gated potassium channel subunit beta-2 OS=Mus musculus GN=Kcnab2 PE=1 SV=1	11322.1	11564.9	10753.2	11317.9	11788.2	10477.8
P62874	16	7	145.169	0.002731	0.010922	1.2374	0.99711	ALZ	GAL	38175.4	GBB1_MOUSE Guanine nucleotide-binding protein G(I)/G(S)/G(T) subunit beta-1 OS=Mus musculus GN=Gnb1 PE=1 SV=3	42163.9	44338.1	45583.5	33983.2	36512.2	36249.4
P62897	14	7	115.928	0.010419	0.022698	1.20035	0.917305	ALZ	GAL	11719.5	CYC_MOUSE Cytochrome c_ somatic OS=Mus musculus GN=Cycs PE=1 SV=2	37341	37932.8	38102.7	33019.7	29039.5	32393.8
Q07076	13	7	71.8234	0.008375	0.0198	1.13382	0.943851	ALZ	GAL	50210.5	ANXA7_MOUSE Annexin A7 OS=Mus musculus GN=Anxa7 PE=1 SV=2	10810.4	10883.4	11284.6	9276.79	9824.25	9984.98
Q99JF8	17	7	85.7553	0.076564	0.080561	1.09641	0.44058	ALZ	GAL	59811	PSIP1_MOUSE PC4 and SFRS1-interacting protein OS=Mus musculus GN=Psip1 PE=1 SV=1	10481	11105.2	9770.77	9696.67	9378.37	9524.63
Q80XN0	11	7	82.9902	0.915091	0.434467	1.00785	0.050915	GAL	ALZ	38641.2	BDH_MOUSE D-beta-hydroxybutyrate dehydrogenase_ mitochondrial OS=Mus musculus GN=Bdh1 PE=1 SV=2	16004	16519.4	16209.2	15018.8	17751.9	16344.5
Q9JMH6	13	7	66.8014	0.011095	0.023266	1.19667	0.908371	GAL	ALZ	68131.4	TRXR1_MOUSE Thioredoxin reductase 1_ cytoplasmic OS=Mus musculus GN=Txnrd1 PE=1 SV=3	4340.12	4378.29	4749.3	5074.49	5504.21	5537.76
O70439	14	7	83.1586	0.135677	0.117994	1.06123	0.300243	ALZ	GAL	29991.8	STX7_MOUSE Syntaxin-7 OS=Mus musculus GN=Stx7 PE=1 SV=3	11756	12045.3	12737	11197.2	11266.5	11966.4
P26231	30	7	151.526	0.013493	0.026179	1.14094	0.876858	ALZ	GAL	100791	CTNA1_MOUSE Catenin alpha-1 OS=Mus musculus GN=Ctnna1 PE=1 SV=1	14543.6	14654.9	13402.7	12220	12737.5	12381.2
Q7TMF3	13	7	98.8241	0.020551	0.033108	1.15147	0.790998	ALZ	GAL	17143.5	NDUAC_MOUSE NADH dehydrogenase [ubiquinone] 1 alpha subcomplex subunit 12 OS=Mus musculus GN=Ndufa12 PE=1 SV=2	17228.1	16620.5	18467.3	15003.7	14653.3	15776.9
E9Q401	31	7	146.997	0.67225	0.355295	1.03081	0.064818	GAL	ALZ	570010	RYR2_MOUSE Ryanodine receptor 2 OS=Mus musculus GN=Ryr2 PE=1 SV=1	4415.27	4363.26	5453.25	5145.29	4764.42	4760.5
[truncated: 559 more rows]

## Sheet: ALZ-cortex-DEPs
												Normalized abundance
[truncated: 84 more rows]

## Sheet: LODG-cortex-all
												Normalized abundance
[truncated: 1,597 more rows]

## Sheet: HODG-cortex-all
												Normalized abundance
[truncated: 1,597 more rows]

## Sheet: HODG-cortex-DEPs
												Normalized abundance
[truncated: 2 more rows]

## Sheet: ALZ-hippocampus-all
												Normalized abundance
[truncated: 2,276 more rows]

## Sheet: LODG-hippocampus-all
												Normalized abundance
[truncated: 1,653 more rows]

[truncated: 6 more sheets: HODG-hippocampus-all, ALZ-cerebellum-all, LODG-cerebellum-all, LODG-cerebellum-DEPs, HODG-cerebellum-all, HODG-cerebellum-DEPs]
